# Supplementary material for: Characterization of protein redox dynamics induced during light-to-dark transitions and nutrient limitation in cyanobacteria
Source: Front Microbiol. 2014 Jul 3;5:325. doi: 10.3389/fmicb.2014.00325 (PMC4080843; doi:10.3389/fmicb.2014.00325)
Supplement: Supplementary file 1 [file Presentation1.ZIP]

Archive with 7 entries (7 files):
- Supplementary Table 2.xlsx
- Supplementary Table 3.xlsx
- Supplementary Table 4.xlsx
- Supplementary Table 5.xlsx
- Supplemental Data.docx
- Supplementary Figure 1.tif
- Supplementary Table 1.xlsx
