# Supplementary material for: Characterization of protein redox dynamics induced during light-to-dark transitions and nutrient limitation in cyanobacteria
Source: Front Microbiol. 2014 Jul 3;5:325. doi: 10.3389/fmicb.2014.00325 (PMC4080843; doi:10.3389/fmicb.2014.00325)
Supplement: Supplementary file 1 [file Presentation1.ZIP › Supplementary Table 2.xlsx]

## Sheet: Index
Tab	Description
Sheet 1	300 redox sensitive proteins identified in Current study
sheet 2	176 redox sensitive proteins identified in Sadler et al. 2013
Sheet 3	137 redox sensitive proteins identified by both the Current study and Sadler et al. 2013
Sheet 4	163 redox sensitive proteins exclusive to Current study - New redox sensitive proteins
Sheet 5	39 redox sensitive proteins exclusive to Sadler et al. 2013

## Sheet: Sheet1
Locus_Tag	Curated Product Descriptor	Gene	Primary Category	Secondary Category	Number of Cys Residues
SYNPCC7002_A0097	diaminopimelate decarboxylase, LysA	lysA	Amino acid biosynthesis	Branched chain family	12
SYNPCC7002_A0246	glutamine synthetase type III, GlnN	glnN	Amino acid biosynthesis	Glutamate family / Nitrogen assimilation	6
SYNPCC7002_A0286	threonine synthase, ThrCII	thrCII	Amino acid biosynthesis	Aspartate family	9
SYNPCC7002_A0296	tryptophan synthase, beta subunit, TrpB	trpB	Amino acid biosynthesis	Aromatic amino acid family	6
SYNPCC7002_A0456	3-isopropylmalate dehydratase, small subunit, LeuD	leuD	Amino acid biosynthesis	Branched chain family	6
SYNPCC7002_A0488	bifunctional phosphoribosyl-AMP cyclohydrolase/phosphoribosyl-ATP pyrophosphatase, HisIE	hisIE	Amino acid biosynthesis	Aromatic amino acid family	4
SYNPCC7002_A0512	aspartate aminotransferase, AspC	aspC	Amino acid biosynthesis	Aspartate family	7
SYNPCC7002_A0652	dihydroxy-acid dehydratase, IlvD	ilvD	Amino acid biosynthesis	Branched chain family	8
SYNPCC7002_A0674	ornithine carbamoyltransferase, ArgF	argF	Amino acid biosynthesis	Glutamate family / Nitrogen assimilation	5
SYNPCC7002_A0773	glutamate dehydrogenase (NADP+), GdhA	gdhA	Amino acid biosynthesis	Glutamate family / Nitrogen assimilation	5
SYNPCC7002_A0881	dihydrodipicolinate reductase, DapB	dapB	Amino acid biosynthesis	Aspartate family	2
SYNPCC7002_A1146	3-dehydroquinate synthase, AroB	aroB	Amino acid biosynthesis	Aromatic amino acid family	3
SYNPCC7002_A1246	D-3-phosphoglycerate dehydrogenase, SerA	serA	Amino acid biosynthesis	Serine family / Sulfur assimilation	2
SYNPCC7002_A1275	aspartate-semialdehyde dehydrogenase, Asd	asd	Amino acid biosynthesis	Aspartate family	4
SYNPCC7002_A1278	ketol-acid reductoisomerase, IlvC	ilvC	Amino acid biosynthesis	Branched chain family	2
SYNPCC7002_A1344	sulfate adenylyltransferase, Sat	sat	Amino acid biosynthesis	Serine family / Sulfur assimilation	4
SYNPCC7002_A1353	3-isopropylmalate dehydratase, large subunit, LeuC	leuC	Amino acid biosynthesis	Branched chain family	7
SYNPCC7002_A1413	iron-sulfur cluster assembly scaffold protein, NifU	nifU	Amino acid biosynthesis	Glutamate family / Nitrogen assimilation	2
SYNPCC7002_A1494	adenylylsulfate kinase, ApsK	apsK	Amino acid biosynthesis	Serine family / Sulfur assimilation	3
SYNPCC7002_A1616	biosynthetic threonine dehydratase, IlvA	ilvA	Amino acid biosynthesis	Branched chain family	8
SYNPCC7002_A1642	diaminopimelate epimerase, DapF	dapF	Amino acid biosynthesis	Aspartate family	10
SYNPCC7002_A2012	putative nitrilase		Amino acid biosynthesis	Glutamate family / Nitrogen assimilation	3
SYNPCC7002_A2102	N-acetyl-gamma-glutamyl-phosphate reductase, ArgC	argC	Amino acid biosynthesis	Glutamate family / Nitrogen assimilation	10
SYNPCC7002_A2131	homoserine dehydrogenase, Hom	hom	Amino acid biosynthesis	Aspartate family	5
SYNPCC7002_A2147	chorismate synthase, AroC	aroC	Amino acid biosynthesis	Aromatic amino acid family	8
SYNPCC7002_A2393	ferredoxin-dependent glutamate synthase 2, GltS	gltS	Amino acid biosynthesis	Glutamate family / Nitrogen assimilation	22
SYNPCC7002_A2404	prephenate dehydratase, PheA	pheA	Amino acid biosynthesis	Aromatic amino acid family	5
SYNPCC7002_A2430	serine hydroxymethyltransferase, GlyA	glyA	Amino acid biosynthesis	Serine family / Sulfur assimilation	5
SYNPCC7002_A2466	B12-dependent 5-methyltetrahydrofolate--homocysteine methyltransferase, MetH	metH	Amino acid biosynthesis	Aspartate family	17
SYNPCC7002_A2487	argininosuccinate lyase, ArgH	argH	Amino acid biosynthesis	Glutamate family / Nitrogen assimilation	3
SYNPCC7002_A2516	acetylglutamate kinase, ArgB	argB	Amino acid biosynthesis	Glutamate family / Nitrogen assimilation	4
SYNPCC7002_A2614	gamma-glutamyl phosphate reductase, ProA	proA	Amino acid biosynthesis	Glutamate family / Nitrogen assimilation	6
SYNPCC7002_A2629	assimilatory nitrite/sulfite reductase, FeS binding		Amino acid biosynthesis	Glutamate family / Nitrogen assimilation	13
SYNPCC7002_A2797	acetolactate synthase, large subunit, IlvB	ilvB	Amino acid biosynthesis	Branched chain family	6
SYNPCC7002_A2806	argininosuccinate synthase, ArgG	argG	Amino acid biosynthesis	Glutamate family / Nitrogen assimilation	4
SYNPCC7002_A0117	glutathione peroxidase, Gpo	gpo	Biosynthesis of cofactors, prosthetic groups, and carriers	Thioredoxin, glutaredoxin, and glutathione	3
SYNPCC7002_A0210	light-dependent protochlorophyllide oxidoreductase, Por	por	Biosynthesis of cofactors, prosthetic groups, and carriers	Cobalamin, heme, phycobilin and porphyrin	6
SYNPCC7002_A0268	1,4-dihydroxy-2-naphthoate synthase, MenB	menB	Biosynthesis of cofactors, prosthetic groups, and carriers	Menaquinone and ubiquinone	6
SYNPCC7002_A0279	thiamine-phosphate pyrophosphorylase, ThiE	thiE	Biosynthesis of cofactors, prosthetic groups, and carriers	Thiamin	5
SYNPCC7002_A0293	x-type thioredoxin, TrxB	trxB	Biosynthesis of cofactors, prosthetic groups, and carriers	Thioredoxin, glutaredoxin, and glutathione	3
SYNPCC7002_A0309	biotin synthase, BioB	bioB	Biosynthesis of cofactors, prosthetic groups, and carriers	Biotin	12
SYNPCC7002_A0363	sulfur carrier protein adenylyltransferase, ThiF	thiF	Biosynthesis of cofactors, prosthetic groups, and carriers	Molybdopterin	6
SYNPCC7002_A0427	bifunctional 3,4-dihydroxy-2-butanone 4-phosphate synthase/GTP cyclohydrolase II/unknown domain fusion protein, RibAB	ribAB	Biosynthesis of cofactors, prosthetic groups, and carriers	Riboflavin	7
SYNPCC7002_A0596	Mg-protoporphyrin IX chelatase, ATPase subunit, ChlD	chlD	Biosynthesis of cofactors, prosthetic groups, and carriers	Cobalamin, heme, phycobilin and porphyrin	3
SYNPCC7002_A0785	lipoyl synthase, LipA1	lipA1	Biosynthesis of cofactors, prosthetic groups, and carriers	Lipoate	9
SYNPCC7002_A0823	uroporphyrinogen decarboxylase, HemE	hemE	Biosynthesis of cofactors, prosthetic groups, and carriers	Cobalamin, heme, phycobilin and porphyrin	3
SYNPCC7002_A0831	thiamine biosynthesis protein, ThiC	thiC	Biosynthesis of cofactors, prosthetic groups, and carriers	Thiamin	8
SYNPCC7002_A0970	glutathione peroxidase		Biosynthesis of cofactors, prosthetic groups, and carriers	Thioredoxin, glutaredoxin, and glutathione	2
SYNPCC7002_A1018	Mg-protoporphyrin IX chelatase, subunit H, ChlH	chlH	Biosynthesis of cofactors, prosthetic groups, and carriers	Cobalamin, heme, phycobilin and porphyrin	10
SYNPCC7002_A1610	porphobilinogen deaminase, HemC	hemC	Biosynthesis of cofactors, prosthetic groups, and carriers	Cobalamin, heme, phycobilin and porphyrin	4
SYNPCC7002_A1614	m-type thioredoxin, TrxA	trxA	Biosynthesis of cofactors, prosthetic groups, and carriers	Thioredoxin, glutaredoxin, and glutathione	2
SYNPCC7002_A1652	light-independent protochlorophyllide reductase, subunit B, ChlB	chlB	Biosynthesis of cofactors, prosthetic groups, and carriers	Cobalamin, heme, phycobilin and porphyrin	6
SYNPCC7002_A1753	delta-aminolevulinic acid dehydratase, HemB	hemB	Biosynthesis of cofactors, prosthetic groups, and carriers	Cobalamin, heme, phycobilin and porphyrin	4
SYNPCC7002_A1828	oxygen-dependent coproporphyrinogen III oxidase, HemF	hemF	Biosynthesis of cofactors, prosthetic groups, and carriers	Cobalamin, heme, phycobilin and porphyrin	4
SYNPCC7002_A1968	quinolinate synthetase, NadA	nadA	Biosynthesis of cofactors, prosthetic groups, and carriers	Quinolinate	9
SYNPCC7002_A1990	oxygen-independent coproporphyrinogen III oxidase, HemN	hemN	Biosynthesis of cofactors, prosthetic groups, and carriers	Cobalamin, heme, phycobilin and porphyrin	8
SYNPCC7002_A2206	glutamate-1-semialdehyde aminomutase, HemL	hemL	Biosynthesis of cofactors, prosthetic groups, and carriers	Cobalamin, heme, phycobilin and porphyrin	4
SYNPCC7002_A2256	Mg-protoporphyrin IX chelatase, ATPase subunit, ChlI	chlI	Biosynthesis of cofactors, prosthetic groups, and carriers	Cobalamin, heme, phycobilin and porphyrin	3
SYNPCC7002_A2345	light-independent protochlorophyllide reductase, subunit N, ChlN	chlN	Biosynthesis of cofactors, prosthetic groups, and carriers	Cobalamin, heme, phycobilin and porphyrin	11
SYNPCC7002_A2347	light-independent protochlorophyllide reductase, iron-sulfur ATP-binding protein, ChlL	chlL	Biosynthesis of cofactors, prosthetic groups, and carriers	Cobalamin, heme, phycobilin and porphyrin	7
SYNPCC7002_A2444	GTP cyclohydrolase I, FolE	folE	Biosynthesis of cofactors, prosthetic groups, and carriers	Folic acid	3
SYNPCC7002_A2476	geranylgeranyl hydrogenase, ChlP	chlP	Biosynthesis of cofactors, prosthetic groups, and carriers	Cobalamin, heme, phycobilin and porphyrin	5
SYNPCC7002_A2508	heme oxygenase (decyclizing), Hox1	hox1	Biosynthesis of cofactors, prosthetic groups, and carriers	Cobalamin, heme, phycobilin and porphyrin	1
SYNPCC7002_A2589	ferrochelatase, protoheme ferro-lyase, HemH	hemH	Biosynthesis of cofactors, prosthetic groups, and carriers	Cobalamin, heme, phycobilin and porphyrin	2
SYNPCC7002_A2727	dethiobiotin synthetase, BioD	bioD	Biosynthesis of cofactors, prosthetic groups, and carriers	Biotin	3
SYNPCC7002_A0105	UDP-N-acetylmuramate-L-alanine ligase, MurC	murC	Cell envelope	Murein sacculus and peptidoglycan	8
SYNPCC7002_A0319	UDP-3-O-[3-hydroxymyristoyl] N-acetylglucosamine deacetylase, LpxC	lpxC	Cell envelope	Surface polysaccharides, lipopolysaccharides and antigens	2
SYNPCC7002_A0579	glutamate racemase, MurI	murI	Cell envelope	Murein sacculus and peptidoglycan	5
SYNPCC7002_A1034	porin, OprB family		Cell envelope	Membranes, lipoproteins, and porins	2
SYNPCC7002_A1584	D-alanine--D-alanine ligase, DdlA	ddl	Cell envelope	Murein sacculus and peptidoglycan	4
SYNPCC7002_A2339	dTDP-glucose 4-6-dehydratase, RfbB	rfbB	Cell envelope	Surface polysaccharides, lipopolysaccharides and antigens	13
SYNPCC7002_A2813	Zinc-regulated outer membrane porin, OprB family		Cell envelope	Membranes, lipoproteins, and porins	2
SYNPCC7002_A2832	GDP-fucose synthetase, WcaG	wcaG	Cell envelope	Surface polysaccharides, lipopolysaccharides and antigens	7
SYNPCC7002_A0048	cyanophytochrome modulating positive phototaxis, PixJ1	pixJ1	Cellular processes	Chemotaxis	12
SYNPCC7002_A0514	septum site-determining protein, MinD	minD	Cellular processes	Cell division	2
SYNPCC7002_A0693	chaperone protein, DnaJ	dnaJ	Cellular processes	Chaperones	9
SYNPCC7002_A0695	heat shock protein, GrpE	grpE	Cellular processes	Chaperones	1
SYNPCC7002_A0697	twitching motility protein, PilT	pilT	Cellular processes	Chemotaxis	4
SYNPCC7002_A1525	cell shape-determining protein, MreB	mreB	Cellular processes	Chaperones	1
SYNPCC7002_A2418	molecular chaperone, DnaK2	dnaK2	Cellular processes	Chaperones	4
SYNPCC7002_A2422	bifunctional catalase/peroxidase HPI, KatG	katG	Cellular processes	Detoxification	4
SYNPCC7002_A2458	heat shock protein 60 family chaperone, GroEL	groEL	Cellular processes	Chaperones	2
SYNPCC7002_A0095	glucose-1-phosphate adenylyltransferase, GlgC	glgC	Central intermediary metabolism	Polysaccharides and glycoproteins	5
SYNPCC7002_A0165	phosphoglucomutase/phosphomannomutase		Central intermediary metabolism	Polysaccharides and glycoproteins	5
SYNPCC7002_A0193	urease, alpha subunit, UreC	ureC	Central intermediary metabolism	Other	8
SYNPCC7002_A0481	glycogen phosphorylase, GlgP	glgP	Central intermediary metabolism	Polysaccharides and glycoproteins	9
SYNPCC7002_A1228	inorganic pyrophosphatase, Ppa	ppa	Central intermediary metabolism	Phosphorus compounds	3
SYNPCC7002_A2851	glucosylglycerol-phosphate synthase, GgpS	ggpS	Central intermediary metabolism	Polysaccharides and glycoproteins	6
SYNPCC7002_A0426	recombinase, RecA	recA	DNA replication, restriction, modification, recombination, and repair		2
SYNPCC7002_A0826	DNA gyrase subunit A, GyrA	gyrA	DNA replication, restriction, modification, recombination, and repair		4
SYNPCC7002_A1343	DNA gyrase, subunit B, GyrB	gyrB	DNA replication, restriction, modification, recombination, and repair		6
SYNPCC7002_A1816	formamidopyrimidine-DNA glycosylase, MutM	mutM	DNA replication, restriction, modification, recombination, and repair		5
SYNPCC7002_A0073	2-phosphopyruvate hydratase (enolase), Eno	eno	Energy metabolism	Glycolysis	1
SYNPCC7002_A0110	pyruvate dehydrogenase, dihydrolipoamide acetyltransferase E2 component, PdhC	pdhC	Energy metabolism	Pyruvate dehydrogenase	1
SYNPCC7002_A0221	6-phosphogluconate dehydrogenase, Gnd	gnd	Energy metabolism	Pentose phosphate pathway	4
SYNPCC7002_A0353	pyruvate dehydrogenase E1 component, alpha subunit, PdhA	pdhA	Energy metabolism	Pyruvate dehydrogenase	4
SYNPCC7002_A0448	decarboxylating NADP(+)-dependent malic enzyme		Energy metabolism	Pyruvate and acetyl-CoA metabolism	6
SYNPCC7002_A0655	pyruvate dehydrogenase, E1 component, beta subunit, PdhB	pdhB	Energy metabolism	Pyruvate dehydrogenase	3
SYNPCC7002_A1022	transketolase, Tkt	tkt	Energy metabolism	Pentose phosphate pathway	6
SYNPCC7002_A1126	dihydrolipoamide dehydrogenase, IpdA	ipdA	Energy metabolism	Pyruvate dehydrogenase	7
SYNPCC7002_A1267	aspartate kinase, LysC	lysC	Energy metabolism	Amino acids and amines	8
SYNPCC7002_A1352	fructose-1,6-bisphosphate aldolase, Fba	fba	Energy metabolism	Glycolysis	4
SYNPCC7002_A1414	phosphoenolpyruvate carboxylase, Ppc	ppc	Energy metabolism	Pyruvate and acetyl-CoA metabolism	9
SYNPCC7002_A1458	allosteric effector of glucose-6-phosphate dehydrogenase, OpcA	opcA	Energy metabolism	Pentose phosphate pathway	13
SYNPCC7002_A1460	transaldolase, TalA	talA	Energy metabolism	Pentose phosphate pathway	3
SYNPCC7002_A1549	glycine dehydrogenase [decarboxylating], GcvP	gcvP	Energy metabolism	Amino acids and amines	23
SYNPCC7002_A1585	phosphoglycerate kinase, Pgk	pgk	Energy metabolism	Glycolysis	4
SYNPCC7002_A2069	S-adenosyl-L-homocysteine hydrolase, AhcY	ahcY	Energy metabolism	Amino acids and amines	9
SYNPCC7002_A2438	glucokinase, Glck	glck	Energy metabolism	Glycolysis	5
SYNPCC7002_A2488	carbamoyl phosphate synthase, large subunit, CarB	carB	Energy metabolism	Amino acids and amines	13
SYNPCC7002_A2560	phosphoglycerate mutase, GpmB	gpmB	Energy metabolism	Glycolysis	8
SYNPCC7002_A2623	citrate synthase, GltA	gltA	Energy metabolism	TCA cycle	4
SYNPCC7002_A2771	succinate-semialdehyde dehydrogenase (NADP+), YneI	yneI	Energy metabolism	Amino acids and amines	5
SYNPCC7002_A0052	acetyl-CoA carboxylase, biotin carboxyl carrier protein, AccB	accB	Fatty acid, phospholipid and sterol metabolism		1
SYNPCC7002_A0058	acetyl-CoA carboxylase, carboxyltransferase beta subunit, AccD	accD	Fatty acid, phospholipid and sterol metabolism		6
SYNPCC7002_A0525	beta-ketoacyl-acyl carrier protein synthase III, FabH	fabH	Fatty acid, phospholipid and sterol metabolism		4
SYNPCC7002_A0526	glycerol-3-phosphate acyltransferase, PlsX	plsX	Fatty acid, phospholipid and sterol metabolism		3
SYNPCC7002_A0847	UDP-sulfoquinovose synthase, SqdB	sqdB	Fatty acid, phospholipid and sterol metabolism		6
SYNPCC7002_A1023	3-oxoacyl-(acyl carrier protein) synthase II, FabF	fabF	Fatty acid, phospholipid and sterol metabolism		7
SYNPCC7002_A1676	NADH-dependent enoyl-[acyl-carrier-protein] reductase, FabI	fabI	Fatty acid, phospholipid and sterol metabolism		3
SYNPCC7002_A1791	gamma-tocopherol C-methyltransferase, Vte4	vte4	Fatty acid, phospholipid and sterol metabolism		5
SYNPCC7002_A1977	long chain fatty acid CoA ligase		Fatty acid, phospholipid and sterol metabolism		8
SYNPCC7002_A2127	acetyl-CoA carboxylase, biotin carboxylase subunit, AccC	accC	Fatty acid, phospholipid and sterol metabolism		6
SYNPCC7002_A2443	acetyl-CoA carboxylase carboxyltransferase, alpha subunit, AccA	accA	Fatty acid, phospholipid and sterol metabolism		3
SYNPCC7002_A2853	NAD+ dependent glycerol-3-phosphate dehydrogenase, GpsA	gpsA	Fatty acid, phospholipid and sterol metabolism		4
SYNPCC7002_A0093	conserved hypothetical protein, Ycf54	ycf54	Hypothetical		1
SYNPCC7002_A0153	protein of unknown function, UPF0367 family		Hypothetical		1
SYNPCC7002_A0332	ATPase involved in chromosome partitioning		Hypothetical		2
SYNPCC7002_A0371	serine phosphatase modulating sigma factor SibG, RsbU	rsbU	Hypothetical		10
SYNPCC7002_A0394	adenine nucleotide alpha hydrolase, TIGR00268 family		Hypothetical		4
SYNPCC7002_A0517	4-hydroxy-3-methylbut-2-enyl diphosphate reductase, IspH	ispH	Hypothetical		4
SYNPCC7002_A0530	conserved hypothetical protein		Hypothetical		2
SYNPCC7002_A0564	bifunctional protein disulfide isomerase / oxidoreductase, DsbAB	dsbAB	Hypothetical		8
SYNPCC7002_A0597	pterin-binding enzyme		Hypothetical		3
SYNPCC7002_A0619	ribosomal protein S12 methylthiotransferase, RimO	rimO	Hypothetical		7
SYNPCC7002_A0707	oxygen-dependent Mg protoporphyrin IX monomethyl ester oxidative cyclase, AcsF1	acsF1	Hypothetical		4
SYNPCC7002_A0744	DRTGG domain-containing protein		Hypothetical		2
SYNPCC7002_A0746	tRNA dihydrouridine synthase A, DusA	dusA	Hypothetical		7
SYNPCC7002_A1082	folate-binding protein, YgfZ	ygfZ	Hypothetical		7
SYNPCC7002_A1090	L-asparaginase II (thermolabile), AnsA2	ansA2	Hypothetical		8
SYNPCC7002_A1095	AbrB family transciptional regulator, CalA	calA	Hypothetical		1
SYNPCC7002_A1143	NADH dehydrogenase, subunit N, NdhN	ndhN	Hypothetical		1
SYNPCC7002_A1440	phycocyanin alpha phycocyanobilin lyase related protein, NblB	nblB	Hypothetical		1
SYNPCC7002_A1463	radical SAM domain-containing protein DUF3641		Hypothetical		10
SYNPCC7002_A1464	methyltransferase type 11		Hypothetical		14
SYNPCC7002_A1541	protein of unknown function DUF1824		Hypothetical		3
SYNPCC7002_A1783	Sam-dependent methyltransferase, family 11		Hypothetical		5
SYNPCC7002_A1812	FeS assembly protein, SufD	sufD	Hypothetical		7
SYNPCC7002_A1822	bilin lyase subunit, CpcS	cpcS	Hypothetical		2
SYNPCC7002_A1904	heptosyltransferase family protein		Hypothetical		3
SYNPCC7002_A1915	tRNA-i(6)A37 thiotransferase enzyme, MiaB	miaB	Hypothetical		8
SYNPCC7002_A1918	cell division protein, SepF	sepF	Hypothetical		2
SYNPCC7002_A2018	peptidase U62 modulator of DNA gyrase, TldD/PmbA family		Hypothetical		4
SYNPCC7002_A2026	pentapeptide repeat-containing protein, RfrI	rfrI	Hypothetical		7
SYNPCC7002_A2150	universal stress protein		Hypothetical		4
SYNPCC7002_A2400	conserved hypothetical thylakoid membrane protein		Hypothetical		1
SYNPCC7002_A2435	putative secretin, CsgG family		Hypothetical		2
SYNPCC7002_A2452	Fe-S oxidoreductase		Hypothetical		12
SYNPCC7002_A2654	diguanylate phosphodiesterase		Hypothetical		5
SYNPCC7002_A2655	CobW/P47K family protein		Hypothetical		8
SYNPCC7002_A2671	hypothetical protein		Hypothetical		2
SYNPCC7002_A2674	V4R domain-containing protein		Hypothetical		4
SYNPCC7002_A2737	glutathione S-transferase family protein		Hypothetical		9
SYNPCC7002_A2766	glutamate-cysteine ligase, GshA	gshA	Hypothetical		7
SYNPCC7002_A2773	conserved hypothetical protein		Hypothetical		6
SYNPCC7002_A2810	orange carotenoid binding protein, Ocp	ocp	Hypothetical		3
SYNPCC7002_A2834	conserved hypothetical protein with C-terminal domain common to Mo-dependent nitrogenases		Hypothetical		4
SYNPCC7002_A2866	Zn-dependent hydrolase		Hypothetical		5
SYNPCC7002_A0177	bifunctional serine:pyruvate aminotransferase / alanine:glyoxylate aminotransferase		Other categories	Hydrogenase	3
SYNPCC7002_A0320	thioredoxin-dependent peroxidase, 1-Cys family		Other categories	Drug and analog sensitivity	2
SYNPCC7002_A0450	phosphoglucosamine mutase, GlmM	glmM	Other categories	Other	7
SYNPCC7002_A0743	1-hydroxy-2-methyl-2-(E)-butenyl 4-diphosphate synthase, IspG	ispG	Other categories	Other	6
SYNPCC7002_A0793	thioredoxin-dependent peroxidase, PrxII family		Other categories	Other	3
SYNPCC7002_A0818	1-deoxy-D-xylulose 5-phosphate reductoisomerase, IspC	ispC	Other categories	Other	4
SYNPCC7002_A0914	ATPases involved in chromosome partitioning		Other categories	Drug and analog sensitivity	3
SYNPCC7002_A1172	1-deoxy-D-xylulose-5-phosphate synthase, Dxs	dxs	Other categories	Other	6
SYNPCC7002_A1203	L,L-diaminopimelate aminotransferase, DapL	dapL	Other categories	Other	7
SYNPCC7002_A1297	dienelactone hydrolase family protein		Other categories	Other	1
SYNPCC7002_A1301	bifunctional fructose-1,6-bisphosphatase / Sedoheptulose-1,7-bisphosphatase, GlpX	glpX	Other categories	Other	7
SYNPCC7002_A1332	serine--glyoxylate aminotransferase		Other categories	Hydrogenase	3
SYNPCC7002_A1503	glycosyl transferase, group 1 family protein		Other categories	Other	8
SYNPCC7002_A1543	ribonuclease R, Zam	zam	Other categories	Drug and analog sensitivity	9
SYNPCC7002_A1683	bifunctional aconitate hydratase 2/2-methylisocitrate dehydratase, AcnB	acnB	Other categories	Other	14
SYNPCC7002_A1728	GTP-binding protein, YchF	ychF	Other categories	Other	4
SYNPCC7002_A1743	flavodiiron protein 1, Flv1	flv1	Other categories	Other	11
SYNPCC7002_A2228	phycocyanobilin:ferredoxin oxidoreductase, PcyA	pcyA	Other categories	Other	6
SYNPCC7002_A2283	spermidine synthase, SpeE	speE	Other categories	Other	3
SYNPCC7002_A2701	Mn++ or Mg++ dependent protein serine/threonine phosphatase		Other categories	Other	16
SYNPCC7002_A0106	NAD(P)-dependent glyceraldehyde-3-phosphate dehydrogenase, Gap2	gap2	Photosynthesis and respiration	CO2 fixation	6
SYNPCC7002_A0682	photosystem I subunit II, PsaD	psaD	Photosynthesis and respiration	Photosystem I	1
SYNPCC7002_A0733	F1 ATP synthase complex, gamma subunit, AtpG	atpG	Photosynthesis and respiration	ATP synthase	2
SYNPCC7002_A0734	F1 ATP synthase complex, alpha subunit, AtpA	atpA	Photosynthesis and respiration	ATP synthase	1
SYNPCC7002_A0749	F1 ATP synthase complex, beta subunit, AtpD	atpD	Photosynthesis and respiration	ATP synthase	1
SYNPCC7002_A0811	phycobilisome rod-core linker polypeptide, CpcG (L-RC 28.5)	cpcG	Photosynthesis and respiration	Phycobilisome	3
SYNPCC7002_A0853	ferredoxin--NADP+ reductase, PetH	petH	Photosynthesis and respiration	Soluble electron carriers	5
SYNPCC7002_A1559	photosystem II 44 kDa subunit reaction center protein, PsbC	psbC	Photosynthesis and respiration	Photosystem II	3
SYNPCC7002_A1759	photosystem II CP47 chlorophyll protein, PsbB	psbB	Photosynthesis and respiration	Photosystem II	1
SYNPCC7002_A1796	ribulose bisphosphate carboxylase, small subunit, RbcS	rbcS	Photosynthesis and respiration	CO2 fixation	3
SYNPCC7002_A1798	ribulose bisophosphate carboxylase, large subunit, RbcL	rbcL	Photosynthesis and respiration	CO2 fixation	11
SYNPCC7002_A1800	carboxysome structural protein, CcmM	ccmM	Photosynthesis and respiration	CO2 fixation	9
SYNPCC7002_A1825	3-deoxy-7-phosphoheptulonate synthase, AroF	aroF	Photosynthesis and respiration	CO2 fixation	2
SYNPCC7002_A1928	allophycocyanin-associated phycobilisome core-linker polypeptide, ApcC	apcC	Photosynthesis and respiration	Phycobilisome	1
SYNPCC7002_A1929	allophycocyanin, beta subunit, ApcB	apcB	Photosynthesis and respiration	Phycobilisome	2
SYNPCC7002_A1930	allophycocyanin, alpha subunit, ApcA	apcA	Photosynthesis and respiration	Phycobilisome	1
SYNPCC7002_A1961	photosystem I P700 chlorophyll a apoprotein A1, PsaA	psaA	Photosynthesis and respiration	Photosystem I	4
SYNPCC7002_A1962	photosystem I P700 chlorophyll a apoprotein A2, PsaB	psaB	Photosynthesis and respiration	Photosystem I	2
SYNPCC7002_A2009	phycobilisome core-membrane linker phycobiliprotein, ApcE	apcE	Photosynthesis and respiration	Phycobilisome	4
SYNPCC7002_A2140	allophycocyanin B, alpha subunit, ApcD	apcD	Photosynthesis and respiration	Phycobilisome	2
SYNPCC7002_A2209	phycocyanin, beta subunit, CpcB	cpcB	Photosynthesis and respiration	Phycobilisome	3
SYNPCC7002_A2210	phycocyanin, alpha subunit, CpcA	cpcA	Photosynthesis and respiration	Phycobilisome	2
SYNPCC7002_A2613	carboxysome major structural protein, CcmK4	ccmK4	Photosynthesis and respiration	CO2 fixation	1
SYNPCC7002_A2665	phosphoribulokinase, Prk	prk	Photosynthesis and respiration	CO2 fixation	4
SYNPCC7002_A2749	NADH dehydrogenase, subunit B, NdhK	ndhK	Photosynthesis and respiration	NADH dehydrogenase	4
SYNPCC7002_A2857	phosphoribulokinase, Prk	prk	Photosynthesis and respiration	CO2 fixation	2
SYNPCC7002_E0019	hypothetical protein		Photosynthesis and respiration	CO2 fixation	4
SYNPCC7002_A0266	inosine 5-monophosphate dehydrogenase, GuaB	guaB	Purines, pyrimidines, nucleosides, and nucleotides	Purine ribonucleotide biosynthesis	6
SYNPCC7002_A0317	phosphoribosylaminoimidazole-succinocarboxamide synthase, PurC	purC	Purines, pyrimidines, nucleosides, and nucleotides	Purine ribonucleotide biosynthesis	4
SYNPCC7002_A0550	amidophosphoribosyltransferase, PurF	purF	Purines, pyrimidines, nucleosides, and nucleotides	Purine ribonucleotide biosynthesis	9
SYNPCC7002_A0882	adenylosuccinate synthetase, PurA	purA	Purines, pyrimidines, nucleosides, and nucleotides	Purine ribonucleotide biosynthesis	8
SYNPCC7002_A0953	uridylate kinase, PyrH	pyrH	Purines, pyrimidines, nucleosides, and nucleotides	Pyrimidine ribonucleotide biosynthesis	2
SYNPCC7002_A1046	adenylate kinase, Adk	adk	Purines, pyrimidines, nucleosides, and nucleotides	Purine ribonucleotide biosynthesis	2
SYNPCC7002_A1310	deoxycytidine triphosphate deaminase, Dcd	dcd	Purines, pyrimidines, nucleosides, and nucleotides	Pyrimidine ribonucleotide biosynthesis	4
SYNPCC7002_A1350	ribonucleotide reductase, alpha subunit, NrdA	nrdA	Purines, pyrimidines, nucleosides, and nucleotides	Purine ribonucleotide biosynthesis	15
SYNPCC7002_A1420	CTP synthetase, PyrG	pyrG	Purines, pyrimidines, nucleosides, and nucleotides	Pyrimidine ribonucleotide biosynthesis	5
SYNPCC7002_A1545	phosphoribosylformylglycinamidine synthase, glutamine amidotransferase subunit, PurQ	purQ	Purines, pyrimidines, nucleosides, and nucleotides	Purine ribonucleotide biosynthesis	5
SYNPCC7002_A1667	phosphoribosylformylglycinamidine synthase II, PurL	purL	Purines, pyrimidines, nucleosides, and nucleotides	Purine ribonucleotide biosynthesis	16
SYNPCC7002_A1691	bifunctional phosphoribosylaminoimidazolecarboxamide formyltransferase/IMP cyclohydrolase, PurH	purH	Purines, pyrimidines, nucleosides, and nucleotides	Purine ribonucleotide biosynthesis	6
SYNPCC7002_A2070	dihydroorotase, PyrC	pyrC	Purines, pyrimidines, nucleosides, and nucleotides	Pyrimidine ribonucleotide biosynthesis	6
SYNPCC7002_A2653	adenylosuccinate lyase, PurB	purB	Purines, pyrimidines, nucleosides, and nucleotides	Purine ribonucleotide biosynthesis	6
SYNPCC7002_A0045	positive phototaxis two component signal transduction system, response regulator, PixG	pixG	Regulatory functions		5
SYNPCC7002_A0049	positive phototaxis signal transduction system, hybrid histidine kinase / response regulator, PixL	pixL	Regulatory functions		8
SYNPCC7002_A0641	photosynthetic acitivity responsive transcriptional regulator, PedR	pedR	Regulatory functions		3
SYNPCC7002_A0979	two component signal transduction system, response regulator of photosystem I, RpaB	rpaB	Regulatory functions		1
SYNPCC7002_A1198	transcriptional regulator of RuBisCO operon, RbcR	rbcR	Regulatory functions		5
SYNPCC7002_A1521	GTP-binding protein, ObgE	obgE	Regulatory functions		3
SYNPCC7002_A1859	bifunctional diguanylate cyclase/phosphodiesterase		Regulatory functions		5
SYNPCC7002_A1955	two component signal transduction system, response regulator, LuxR family		Regulatory functions		5
SYNPCC7002_A2498	zinc-responsive transcriptional regulator of zinc homeostasis, Zur	zur	Regulatory functions		7
SYNPCC7002_A2523	two component signal transduction system, response regulator, LuxR family		Regulatory functions		3
SYNPCC7002_A0788	ribonuclease E, Rne	rne	Transcription	Degradation of RNA	2
SYNPCC7002_A1042	DNA-directed RNA polymerase, alpha subunit, RpoA	rpoA	Transcription	RNA synthesis, modification, and DNA transcription	2
SYNPCC7002_A1066	polynucleotide phosphorylase/polyadenylase, PnpA	pnpA	Transcription	RNA synthesis, modification, and DNA transcription	2
SYNPCC7002_A2044	DNA-directed RNA polymerase, gamma subunit, RpoC1	rpoC1	Transcription	RNA synthesis, modification, and DNA transcription	9
SYNPCC7002_A2045	DNA-directed RNA polymerase, beta subunit, RpoB	rpoB	Transcription	RNA synthesis, modification, and DNA transcription	4
SYNPCC7002_A0037	tryptophanyl-tRNA synthetase, TrpS	trpS	Translation	Aminoacyl tRNA synthetases and tRNA modification	6
SYNPCC7002_A0215	methionine sulfoxide reductase A, MsrA	msrA	Translation	Protein modification and translation factors	4
SYNPCC7002_A0341	translation elongation factor G, FusA	fusA	Translation	Protein modification and translation factors	7
SYNPCC7002_A0391	30S ribosomal protein S14, RpsN	rpsN	Translation	Ribosomal proteins: synthesis and modification	2
SYNPCC7002_A0422	aspartyl-tRNA synthetase, AspS	aspS	Translation	Aminoacyl tRNA synthetases and tRNA modification	6
SYNPCC7002_A0628	threonyl-tRNA synthetase, ThrS	thrS	Translation	Aminoacyl tRNA synthetases and tRNA modification	2
SYNPCC7002_A0708	GTP-binding protein, TypA	typA	Translation	Protein modification and translation factors	7
SYNPCC7002_A0755	translation initiation factor IF-2, InfB	infB	Translation	Protein modification and translation factors	4
SYNPCC7002_A0883	50S ribosomal protein L25, RplY	rplY	Translation	Ribosomal proteins: synthesis and modification	1
SYNPCC7002_A1007	essential endopeptidase, YgiD	ygjD	Translation	Degradation of proteins, peptides, and glycopeptides	9
SYNPCC7002_A1027	50S ribosomal protein L10, RplJ	rplJ	Translation	Ribosomal proteins: synthesis and modification	1
SYNPCC7002_A1029	50S ribosomal protein L11, RplK	rplK	Translation	Ribosomal proteins: synthesis and modification	1
SYNPCC7002_A1037	50S ribosomal protein L31, RpmE	rpmE	Translation	Ribosomal proteins: synthesis and modification	1
SYNPCC7002_A1038	30S ribosomal protein S9, RpsI	rpsI	Translation	Ribosomal proteins: synthesis and modification	2
SYNPCC7002_A1043	30S ribosomal protein S11, RpsK	rpsK	Translation	Ribosomal proteins: synthesis and modification	1
SYNPCC7002_A1048	50S ribosomal protein L15, RplO	rplO	Translation	Ribosomal proteins: synthesis and modification	2
SYNPCC7002_A1051	50S ribosomal protein L6, RplF	rplF	Translation	Ribosomal proteins: synthesis and modification	1
SYNPCC7002_A1055	50S ribosomal protein L14, RplN	rplN	Translation	Ribosomal proteins: synthesis and modification	2
SYNPCC7002_A1060	50S ribosomal protein L22, RplV	rplV	Translation	Ribosomal proteins: synthesis and modification	2
SYNPCC7002_A1062	50S ribosomal protein L2, RplB	rplB	Translation	Ribosomal proteins: synthesis and modification	2
SYNPCC7002_A1064	50S ribosomal protein L4, RplD	rplD	Translation	Ribosomal proteins: synthesis and modification	1
SYNPCC7002_A1065	50S ribosomal protein L3, RplC	rplC	Translation	Ribosomal proteins: synthesis and modification	1
SYNPCC7002_A1193	ATP-dependent protease, proteolytic subunit, ClpR	clpR	Translation	Degradation of proteins, peptides, and glycopeptides	3
SYNPCC7002_A1216	valyl-tRNA synthetase, ValS	valS	Translation	Aminoacyl tRNA synthetases and tRNA modification	9
SYNPCC7002_A1268	RNA-binding protein		Translation	Nucleoproteins	1
SYNPCC7002_A1302	glutamyl-tRNA reductase, HemA	hemA	Translation	Aminoacyl tRNA synthetases and tRNA modification	3
SYNPCC7002_A1534	ATP-dependent protease, ATPase subunit, ClpX	clpX	Translation	Degradation of proteins, peptides, and glycopeptides	9
SYNPCC7002_A1565	aspartyl/glutamyl-tRNA amidotransferase, subunit C, GatC	gatC	Translation	Aminoacyl tRNA synthetases and tRNA modification	1
SYNPCC7002_A1626	peptidyl-prolyl cis-trans isomerase, cyclophilin-type		Translation	Protein modification and translation factors	3
SYNPCC7002_A1656	prolyl-tRNA synthetase, ProS	proS	Translation	Aminoacyl tRNA synthetases and tRNA modification	7
SYNPCC7002_A1672	alanyl-tRNA synthetase, AlaS	alaS	Translation	Aminoacyl tRNA synthetases and tRNA modification	8
SYNPCC7002_A1694	leucyl-tRNA synthetase, LeuS	leuS	Translation	Aminoacyl tRNA synthetases and tRNA modification	9
SYNPCC7002_A1701	peptide chain release factor 3, PrfC	prfC	Translation	Protein modification and translation factors	4
SYNPCC7002_A1714	S-adenosylmethionine synthetase, MetK	metK	Translation	Aminoacyl tRNA synthetases and tRNA modification	6
SYNPCC7002_A1756	isoleucyl-tRNA synthetase, IleS	ileS	Translation	Aminoacyl tRNA synthetases and tRNA modification	11
SYNPCC7002_A1958	elongation factor, Tsf	tsf	Translation	Protein modification and translation factors	3
SYNPCC7002_A1959	30S ribosomal protein S2, RpsB	rpsB	Translation	Ribosomal proteins: synthesis and modification	3
SYNPCC7002_A2060	30S ribosomal protein S10, RpsJ	rpsJ	Translation	Ribosomal proteins: synthesis and modification	2
SYNPCC7002_A2061	translation elongation factor Tu, TufA	tufA	Translation	Protein modification and translation factors	1
SYNPCC7002_A2062	translation elongation factor G, FusA	fusA	Translation	Protein modification and translation factors	4
SYNPCC7002_A2064	30S ribosomal protein S12, RpsL	rpsL	Translation	Ribosomal proteins: synthesis and modification	2
SYNPCC7002_A2083	30S ribosomal protein S4, RpsD	rpsD	Translation	Ribosomal proteins: synthesis and modification	1
SYNPCC7002_A2143	hypothetical protein		Translation	Nucleoproteins	4
SYNPCC7002_A2328	seryl-tRNA synthetase, SerS	serS	Translation	Aminoacyl tRNA synthetases and tRNA modification	6
SYNPCC7002_A2460	leucine aminopeptidase, PepA	pepA	Translation	Protein modification and translation factors	4
SYNPCC7002_A2536	aspartyl/glutamyl-tRNA amidotransferase, subunit B, GatB	gatB	Translation	Aminoacyl tRNA synthetases and tRNA modification	6
SYNPCC7002_A2630	hypothetical protein		Translation	Ribosomal proteins: synthesis and modification	2
SYNPCC7002_A2706	methionyl-tRNA synthetase, MetG	metG	Translation	Aminoacyl tRNA synthetases and tRNA modification	7
SYNPCC7002_A2709	tRNA (5-methylaminomethyl-2-thiouridylate)-methyltransferase, MnmA	mnmA	Translation	Aminoacyl tRNA synthetases and tRNA modification	7
SYNPCC7002_A0871	FeIII ABC uptake system, ATPase component, FutC	futC	Transport and binding proteins		5
SYNPCC7002_A1814	FeS assembly protein, SufB	sufB	Transport and binding proteins		7
SYNPCC7002_A1895	phosphate ABC uptake system, ATPase component, PstB	pstB	Transport and binding proteins		5
SYNPCC7002_A0140	conserved hypothetical protein		Unknown		2
SYNPCC7002_A2859	outer membrane protein with vWA domain		Unknown		1
SYNPCC7002_F0044	CRISPR-associated RAMP protein, Cmr7	cmr6	Unknown		10
SYNPCC7002_G0156	protein of unknown function DUF427		Unknown		4

## Sheet: Sheet2
Locus	Gene ID	Curated product descriptor	Cyanobase/curated functional role	Cyanobase/curated functional role subcategory	Protein cysteine count
SYNPCC7002_A1616	IlvA	biosynthetic threonine dehydratase, IlvA	Amino acid biosynthesis	Branched chain family	8
SYNPCC7002_A1278	IlvC	ketol-acid reductoisomerase IlvC	Amino acid biosynthesis	Branched chain family	2
SYNPCC7002_A1353	LeuC	3-isopropylmalate dehydratase large subunit LeuC	Amino acid biosynthesis	Branched chain family	7
SYNPCC7002_A2393	GlsF	ferredoxin-dependent glutamate synthase GlsF	Amino acid biosynthesis	Glutamate family / Nitrogen assimilation	22
SYNPCC7002_A0674	ArgF	ornithine carbamoyltransferase ArgF	Amino acid biosynthesis	Glutamate family / Nitrogen assimilation	5
SYNPCC7002_A0512	AspC	aspartate aminotransferase AspC	Amino acid biosynthesis	Aspartate family	7
SYNPCC7002_A1344	Sat	dissimilatory sulfate adenylyltransferase Sat	Amino acid biosynthesis	Serine family / Sulfur assimilation	4
SYNPCC7002_A1274	DapA	dihydrodipicolinate synthase DapA	Amino acid biosynthesis	Aspartate family	6
SYNPCC7002_A0488	HisIE	bifunctional phosphoribosyl-AMP cyclohydrolase/phosphoribosyl-ATP pyrophosphatase HisIE	Amino acid biosynthesis	Aromatic amino acid family	4
SYNPCC7002_A1642	DapF	diaminopimelate epimerase DapF	Amino acid biosynthesis	Aspartate family	10
SYNPCC7002_A2102	ArgC	N-acetyl-gamma-glutamyl-phosphate reductase ArgC	Amino acid biosynthesis	Glutamate family / Nitrogen assimilation	10
SYNPCC7002_A0246	GlnN	glutamine synthetase type III GlnN	Amino acid biosynthesis	Glutamate family / Nitrogen assimilation	6
SYNPCC7002_A2629		assimilatory nitrite/sulfite reductase, FeS binding	Amino acid biosynthesis	Glutamate family / Nitrogen assimilation	13
SYNPCC7002_A0652	IlvD	dihydroxy-acid dehydratase IlvD	Amino acid biosynthesis	Branched chain family	8
SYNPCC7002_A2131	ThrA	homoserine dehydrogenase ThrA	Amino acid biosynthesis	Aspartate family	5
SYNPCC7002_A1246	SerA	D-3-phosphoglycerate dehydrogenase SerA	Amino acid biosynthesis	Serine family / Sulfur assimilation	2
SYNPCC7002_A0492	SurE	5-nucleotidase SurE	Biosynthesis of cofactors, prosthetic groups, and carriers	Folic acid	4
SYNPCC7002_A0210	Por	light-dependent protochlorophyllide oxidoreductase Por	Biosynthesis of cofactors, prosthetic groups, and carriers	Cobalamin, heme, phycobilin and porphyrin	6
SYNPCC7002_A1812	SufD	iron-sulfur cluster assembly protein SufD	Biosynthesis of cofactors, prosthetic groups, and carriers	Others	7
SYNPCC7002_A1614	TrxA	m-type thioredoxin TrxA	Biosynthesis of cofactors, prosthetic groups, and carriers	Thioredoxin, glutaredoxin, and glutathione	2
SYNPCC7002_A2206	HemL	glutamate-1-semialdehyde aminomutase HemL	Biosynthesis of cofactors, prosthetic groups, and carriers	Cobalamin, heme, phycobilin and porphyrin	4
SYNPCC7002_A0117	Gpo	glutathione peroxidase, Gpo	Biosynthesis of cofactors, prosthetic groups, and carriers	Thioredoxin, glutaredoxin, and glutathione	3
SYNPCC7002_A2368	TrxQ	thioredoxin M TrxQ	Biosynthesis of cofactors, prosthetic groups, and carriers	Thioredoxin, glutaredoxin, and glutathione	2
SYNPCC7002_A0293	TrxB	x-type thioredoxin, TrxB	Biosynthesis of cofactors, prosthetic groups, and carriers	Thioredoxin, glutaredoxin, and glutathione	3
SYNPCC7002_A2766	GshA	glutamate-cysteine ligase GshA	Biosynthesis of cofactors, prosthetic groups, and carriers	Thioredoxin, glutaredoxin, and glutathione	7
SYNPCC7002_A0831	Thic	hydroxymethylpyrimidine phosphate synthase ThiC	Biosynthesis of cofactors, prosthetic groups, and carriers	Thiamin	8
SYNPCC7002_A0363	ThiF	sulfur carrier protein adenylyltransferase ThiF	Biosynthesis of cofactors, prosthetic groups, and carriers	Thiamin	6
SYNPCC7002_A1413	NifU	iron-sulfur cluster assembly scaffold protein NifU	Biosynthesis of cofactors, prosthetic groups, and carriers	Others	2
SYNPCC7002_A1753	HemB	delta-aminolevulinic acid dehydratase HemB	Biosynthesis of cofactors, prosthetic groups, and carriers	Cobalamin, heme, phycobilin and porphyrin	4
SYNPCC7002_A2589	HemH	ferrochelatase protoheme ferro-lyase HemH	Biosynthesis of cofactors, prosthetic groups, and carriers	Cobalamin, heme, phycobilin and porphyrin	2
SYNPCC7002_A0823	HemE	uroporphyrinogen decarboxylase HemE	Biosynthesis of cofactors, prosthetic groups, and carriers	Cobalamin, heme, phycobilin and porphyrin	3
SYNPCC7002_A0093	Ycf54	Mg protoporphyrin monomethylester oxidative cyclase auxiliary protein Ycf54	Biosynthesis of cofactors, prosthetic groups, and carriers	Cobalamin, heme, phycobilin and porphyrin	1
SYNPCC7002_A0785	LipA1	lipoyl synthase LipA1	Biosynthesis of cofactors, prosthetic groups, and carriers	Lipoate	9
SYNPCC7002_A1990	HemN	oxygen-independent coproporphyrinogen III oxidase HemN	Biosynthesis of cofactors, prosthetic groups, and carriers	Cobalamin, heme, phycobilin and porphyrin	8
SYNPCC7002_A2068	GrxB	glutaredoxin, GrxB	Biosynthesis of cofactors, prosthetic groups, and carriers	Thioredoxin, glutaredoxin, and glutathione	4
SYNPCC7002_A1584	DdlA	D-alanine--D-alanine ligase DdlA	Cell envelope	Murein sacculus and peptidoglycan	4
SYNPCC7002_A0105	MurC	UDP-N-acetylmuramate-L-alanine ligase MurC	Cell envelope	Murein sacculus and peptidoglycan	8
SYNPCC7002_A1819		NAD-dependent epimerase/dehydratase family protein	Cell envelope	Surface polysaccharides, lipopolysaccharides and antigens	2
SYNPCC7002_A2655	YjiA	GTP-dependent nickel-binding protein YjiA	Cellular processes	Chaperones	8
SYNPCC7002_A0914		cytosolic Fe-S cluster assembling factor MRP-like	Cellular processes	Cell division	3
SYNPCC7002_A2418	DnaK2	molecular chaperone DnaK2	Cellular processes	Chaperones	4
SYNPCC7002_A0695	GrpE	heat shock protein GrpE	Cellular processes	Chaperones	1
SYNPCC7002_A0320		thioredoxin-dependent peroxidase 1-Cys family	Cellular processes	Detoxification	2
SYNPCC7002_A0793		thioredoxin-dependent peroxidase PrxII family	Cellular processes	Detoxification	3
SYNPCC7002_A1323		toxin-antitoxin system toxin, HepN family	Cellular processes	Cell killing	1
SYNPCC7002_A2851	GgpS	glucosylglycerol-phosphate synthase, GgpS	Central intermediary metabolism	Polysaccharides and glycoproteins	6
SYNPCC7002_A2125	GlgA	glycogen synthase, GlgA	Central intermediary metabolism	Polysaccharides and glycoproteins	11
SYNPCC7002_A0095	GlgC	glucose-1-phosphate adenylyltransferase GlgC	Central intermediary metabolism	Polysaccharides and glycoproteins	5
SYNPCC7002_A0481	GlgP	glycogen phosphorylase GlgP	Central intermediary metabolism	Polysaccharides and glycoproteins	9
SYNPCC7002_A1683	AcnB	bifunctional aconitate hydratase 2/2-methylisocitrate dehydratase, AcnB	Energy metabolism	TCA cycle	14
SYNPCC7002_A0324	Rpe	ribulose-phosphate 3-epimerase Rpe	Energy metabolism	Pentose phosphate pathway	3
SYNPCC7002_A1352	FbaA	class II fructose-1,6-bisphosphate aldolase FbaA	Energy metabolism	Glycolysis	4
SYNPCC7002_A0110	PdhC	pyruvate dehydrogenase dihydrolipoamide acetyltransferase E2 component PdhC	Energy metabolism	Pyruvate dehydrogenase	1
SYNPCC7002_A1585	PgK	phosphoglycerate kinase PgK	Energy metabolism	Glycolysis	4
SYNPCC7002_A1022	Tkt	transketolase Tkt	Energy metabolism	Pentose phosphate pathway	6
SYNPCC7002_A2623	GltA	citrate synthase GltA	Energy metabolism	TCA cycle	4
SYNPCC7002_A1301	GlpX	bifunctional fructose-1,6-bisphosphatase / sedoheptulose-1,7-bisphosphatase GlpX	Energy metabolism	Glycolysis	7
SYNPCC7002_A1549	GcvP	glycine dehydrogenase [decarboxylating] GcvP	Energy metabolism	Amino acids and amines	23
SYNPCC7002_A1126	IpdA	dihydrolipoamide dehydrogenase IpdA	Energy metabolism	Pyruvate dehydrogenase	7
SYNPCC7002_A1023	FabF	3-oxoacyl-(acyl carrier protein) synthase II FabF	Fatty acid, phospholipid and sterol metabolism		7
SYNPCC7002_A2853	GpsA	NAD+ dependent glycerol-3-phosphate dehydrogenase GpsA	Fatty acid, phospholipid and sterol metabolism		4
SYNPCC7002_A0526	PlsX	glycerol-3-phosphate acyltransferase PlsX	Fatty acid, phospholipid and sterol metabolism		3
SYNPCC7002_A0743	IspG	1-hydroxy-2-methyl-2-(E)-butenyl 4-diphosphate synthase IspG	Fatty acid, phospholipid and sterol metabolism		6
SYNPCC7002_A1676	FabL	NADH-dependent enoyl-[acyl-carrier-protein] reductase FabL	Fatty acid, phospholipid and sterol metabolism		3
SYNPCC7002_A2367	FabG	3-oxoacyl-(acyl-carrier-protein) reductase FabG	Fatty acid, phospholipid and sterol metabolism		1
SYNPCC7002_A0052	AccB	acetyl-CoA carboxylase biotin carboxyl carrier protein AccB	Fatty acid, phospholipid and sterol metabolism		1
SYNPCC7002_A2056		hypothetical protein	Hypothetical		2
SYNPCC7002_A2143		hypothetical protein	Hypothetical		4
SYNPCC7002_F0044	Cmr6	CRISPR-associated RNA binding protein RAMP Cmr6 family	Other categories		10
SYNPCC7002_A0205	HypC	[NiFe] hydrogenase metallocenter assembly protein, HypC	Other categories	Hydrogenase	1
SYNPCC7002_A2150		universal stress family protein	Other categories	Adaptations and atypical conditions	4
SYNPCC7002_A1934		universal stress protein	Other categories	Adaptations and atypical conditions	6
SYNPCC7002_A0749	AtpD	F1 ATP synthase complex beta subunit AtpD	Photosynthesis and respiration	ATP synthase	1
SYNPCC7002_A2209	CpcB	phycocyanin beta subunit CpcB	Photosynthesis and respiration	Phycobilisome	3
SYNPCC7002_A2210	CpcA	phycocyanin alpha subunit CpcA	Photosynthesis and respiration	Phycobilisome	2
SYNPCC7002_A0269	PsbO	photosystem II manganese-stabilizing protein PsbO	Photosynthesis and respiration	Photosystem II	4
SYNPCC7002_A0106	Gap2	NAD(P)-dependent glyceraldehyde-3-phosphate dehydrogenase Gap2	Photosynthesis and respiration	CO2 fixation	6
SYNPCC7002_A2401	PsaK2	alternative photosystem I reaction center subunit X PsaK2	Photosynthesis and respiration	Photosystem I	1
SYNPCC7002_A1796	RbcS	ribulose bisphosphate carboxylase small subunit RbcS	Photosynthesis and respiration	CO2 fixation	3
SYNPCC7002_A2541	NdhH	proton-translocating NADH-quinone dehydrogenase subunit H NdhH	Photosynthesis and respiration	NADH dehydrogenase	5
SYNPCC7002_A1928	ApcC	phycobilisome small core linker polypeptide ApcC	Photosynthesis and respiration	Phycobilisome	1
SYNPCC7002_A2665	Prk	phosphoribulokinase Prk	Photosynthesis and respiration	CO2 fixation	4
SYNPCC7002_A1929	ApcB	allophycocyanin subunit beta ApcB	Photosynthesis and respiration	Phycobilisome	2
SYNPCC7002_A1798	RbcL	ribulose bisophosphate carboxylase large subunit RbcL	Photosynthesis and respiration	CO2 fixation	11
SYNPCC7002_A0811	CpcG	phycobilisome rod-core linker protein cpcG	Photosynthesis and respiration	Phycobilisome	3
SYNPCC7002_A2613	CcmK4	carboxysome major structural protein, CcmK4	Photosynthesis and respiration	CO2 fixation	1
SYNPCC7002_A1605	PsbQ	photosystem II lipoprotein PsbQ	Photosynthesis and respiration	Photosystem II	1
SYNPCC7002_A1759	PsbB	photosystem II core light harvesting protein PsbB	Photosynthesis and respiration	Photosystem II	1
SYNPCC7002_A2009	ApcE	phycobilisome core-membrane linker phycobiliprotein ApcE	Photosynthesis and respiration	Phycobilisome	4
SYNPCC7002_A1559	PsbC	photosystem II 44 kDa subunit reaction center protein PsbC	Photosynthesis and respiration	Photosystem II	3
SYNPCC7002_A2857	Prk	phosphoribulokinase, Prk	Photosynthesis and respiration	CO2 fixation	2
SYNPCC7002_A0177		bifunctional serine:pyruvate aminotransferase / alanine:glyoxylate aminotransferase	Photosynthesis and respiration		3
SYNPCC7002_A0735	AtpH	F1 ATP synthase complex delta subunit AtpH	Photosynthesis and respiration	ATP synthase	3
SYNPCC7002_A1589	PsaC	photosystem I iron-sulfur center subunit VII PsaC	Photosynthesis and respiration	Photosystem I	9
SYNPCC7002_A1008	PsaF	photosystem I subunit III precursor, plastocyanin (cyt c553) docking protein PsaF	Photosynthesis and respiration	Photosystem I	3
SYNPCC7002_A0682	PsaD	photosystem I subunit II PsaD	Photosynthesis and respiration	Photosystem I	1
SYNPCC7002_A2620	PsaL	photosystem I reaction center subunit XI PsaL	Photosynthesis and respiration	Photosystem I	2
SYNPCC7002_A1961	PsaA	photosystem I P700 chlorophyll a apoprotein A1 PsaA	Photosynthesis and respiration	Photosystem I	4
SYNPCC7002_E0019		hypothetical protein	Photosynthesis and respiration	CO2 fixation	4
SYNPCC7002_A1143	NdhN	proton-translocating NADH-quinone dehydrogenase subunit N NdhN	Photosynthesis and respiration	NADH dehydrogenase	1
SYNPCC7002_A2749	NdhK	proton-translocating NADH-quinone dehydrogenase subunit B NdhK	Photosynthesis and respiration	NADH dehydrogenase	4
SYNPCC7002_A2140	ApcD	allophycocyanin B alpha subunit ApcD	Photosynthesis and respiration	Phycobilisome	2
SYNPCC7002_A0842	PetB	cytochrome b6-f complex subunit cytochrome b6 PetB	Photosynthesis and respiration	Cytochrome b6/f complex	2
SYNPCC7002_A1962	PsaB	photosystem I P700 chlorophyll a apoprotein A2 PsaB	Photosynthesis and respiration	Photosystem I	2
SYNPCC7002_A1930	ApcA	allophycocyanin subunit alpha ApcA	Photosynthesis and respiration	Phycobilisome	1
SYNPCC7002_A1291	IsiB	iron-stress flavodoxin IsiB	Photosynthesis and respiration	Soluble electron carriers	1
SYNPCC7002_A0734	AtpA	F1 ATP synthase complex alpha subunit AtpA	Photosynthesis and respiration	ATP synthase	1
SYNPCC7002_A0853	PetH	ferredoxin--NADP+ reductase PetH	Photosynthesis and respiration	Soluble electron carriers	5
SYNPCC7002_A0733	AtpG	F1 ATP synthase complex gamma subunit AtpG	Photosynthesis and respiration	ATP synthase	2
SYNPCC7002_A2810	OcpA	orange carotenoid binding protein alpha subunit OcpA	Photosynthesis and respiration	Phycobilisome	3
SYNPCC7002_A1292	IsiA	iron starvation-induced chlorophyll a(b) binding protein IsiA	Photosynthesis and respiration	Photosystem I	1
SYNPCC7002_A1800	CcmM	carboxysome structural protein CcmM	Photosynthesis and respiration	CO2 fixation	9
SYNPCC7002_A0174	CupA	high-affinity CO2 hydration protein CupA	Photosynthesis and respiration	CO2 fixation	3
SYNPCC7002_A1822	CpcS	bilin lyase subunit CpcS	Photosynthesis and respiration	Phycobilisome	2
SYNPCC7002_A1667	PurL	phosphoribosylformylglycinamidine synthase II PurL	Purines, pyrimidines, nucleosides, and nucleotides	Purine ribonucleotide biosynthesis	16
SYNPCC7002_A1310	Dcd	deoxycytidine triphosphate deaminase Dcd	Purines, pyrimidines, nucleosides, and nucleotides	Pyrimidine ribonucleotide biosynthesis	4
SYNPCC7002_A0550	PurF	amidophosphoribosyltransferase PurF	Purines, pyrimidines, nucleosides, and nucleotides	Purine ribonucleotide biosynthesis	9
SYNPCC7002_A0266	GuaB	inosine-5'-monophosphate dehydrogenase catalytic subunit GuaB	Purines, pyrimidines, nucleosides, and nucleotides	Purine ribonucleotide biosynthesis	6
SYNPCC7002_A2653	PurB	adenylosuccinate lyase PurB	Purines, pyrimidines, nucleosides, and nucleotides	Purine ribonucleotide biosynthesis	6
SYNPCC7002_A1095	CalA	transcriptional repressor CalA	Regulatory functions		1
SYNPCC7002_A0226	SufA	putative redox sensory protein SufA	Regulatory functions		4
SYNPCC7002_A2441		transcriptional regulator TetR family	Regulatory functions		2
SYNPCC7002_A0937		two component signal transduction system, response regulator	Regulatory functions		1
SYNPCC7002_A1649	Fur	Fe2+-responsive transcriptional regulator of iron homeostasis Fur	Regulatory functions		6
SYNPCC7002_A2498	Zur	Zn2+-responsive transcriptional regulator of zinc homeostasis Zur	Regulatory functions		7
SYNPCC7002_A2523		two component signal transduction system response regulator LuxR family	Regulatory functions		3
SYNPCC7002_A1198	RbcR	transcriptional regulator of RuBisCO operon RbcR	Regulatory functions		5
SYNPCC7002_A2071	UreG	Ni2+ binding GTPase regulating urease expression/maturation UreG	Regulatory functions		2
SYNPCC7002_A1042	RpoA	DNA-directed RNA polymerase alpha subunit RpoA	Transcription	RNA synthesis, modification, and DNA transcription	2
SYNPCC7002_A2043	RpoC2	DNA-directed RNA polymerase delta subunit RpoC2	Transcription	RNA synthesis, modification, and DNA transcription	7
SYNPCC7002_A2044	RpoC1	DNA-directed RNA polymerase gamma subunit RpoC1	Transcription	RNA synthesis, modification, and DNA transcription	9
SYNPCC7002_A2045	RpoB	DNA-directed RNA polymerase beta subunit RpoB	Transcription	RNA synthesis, modification, and DNA transcription	4
SYNPCC7002_A0564	DsbAB	bifunctional protein disulfide isomerase / oxidoreductase DsbAB	Translation	Protein modification and translation factors	8
SYNPCC7002_A1052	RpsH	30S ribosomal protein S8 RpsH	Translation	Ribosomal proteins: synthesis and modification	2
SYNPCC7002_A0883	RplY	50S ribosomal protein L25 RplY	Translation	Ribosomal proteins: synthesis and modification	1
SYNPCC7002_A2083	RpsD	30S ribosomal protein S4 RpsD	Translation	Ribosomal proteins: synthesis and modification	1
SYNPCC7002_A1563	QueF	NADPH-dependent 7-cyano-7-deazaguanine reductase QueF	Translation	Aminoacyl tRNA synthetases and tRNA modification	3
SYNPCC7002_A1064	RplD	50S ribosomal protein L4 RplD	Translation	Ribosomal proteins: synthesis and modification	1
SYNPCC7002_A1464		methyltransferase type 11	Translation	Protein modification and translation factors	14
SYNPCC7002_A1302	HemA	glutamyl-tRNA reductase HemA	Translation	Aminoacyl tRNA synthetases and tRNA modification	3
SYNPCC7002_A0708	TypA	GTP-binding protein TypA	Translation	Protein modification and translation factors	7
SYNPCC7002_A2062	FusA	translation elongation factor G FusA	Translation	Protein modification and translation factors	4
SYNPCC7002_A1027	RplJ	50S ribosomal protein L10 RplJ	Translation	Ribosomal proteins: synthesis and modification	1
SYNPCC7002_A1048	RplO	50S ribosomal protein L15 RplO	Translation	Ribosomal proteins: synthesis and modification	2
SYNPCC7002_A1065	RplC	50S ribosomal protein L3 RplC	Translation	Ribosomal proteins: synthesis and modification	1
SYNPCC7002_A2064	RpsL	30S ribosomal protein S12 RpsL	Translation	Ribosomal proteins: synthesis and modification	2
SYNPCC7002_A0341	FusA	translation elongation factor G, FusA	Translation	Protein modification and translation factors	7
SYNPCC7002_A1958	Tsf	elongation factor Tsf	Translation	Protein modification and translation factors	3
SYNPCC7002_A2061	TufA	translation elongation factor Tu TufA	Translation	Protein modification and translation factors	1
SYNPCC7002_A0215	MsrA	methionine sulfoxide reductase A MsrA	Translation	Protein modification and translation factors	4
SYNPCC7002_A1656	ProS	prolyl-tRNA synthetase ProS	Translation	Aminoacyl tRNA synthetases and tRNA modification	7
SYNPCC7002_A1216	ValS	valyl-tRNA synthetase ValS	Translation	Aminoacyl tRNA synthetases and tRNA modification	9
SYNPCC7002_A1193	ClpR	ATP-dependent protease proteolytic subunit ClpR	Translation	Degradation of proteins, peptides, and glycopeptides	3
SYNPCC7002_A1194	ClpP3	ATP-dependent protease proteolytic subunit ClpP3	Translation	Degradation of proteins, peptides, and glycopeptides	1
SYNPCC7002_A1029	RplK	50S ribosomal protein L11 RplK	Translation	Ribosomal proteins: synthesis and modification	1
SYNPCC7002_A1959	RpsB	30S ribosomal protein S2 RpsB	Translation	Ribosomal proteins: synthesis and modification	3
SYNPCC7002_A1626		peptidyl-prolyl cis-trans isomerase, cyclophilin-type	Translation	Protein modification and translation factors	3
SYNPCC7002_A1060	RplV	50S ribosomal protein L22 RplV	Translation	Ribosomal proteins: synthesis and modification	2
SYNPCC7002_A1055	RplN	50S ribosomal protein L14 RplN	Translation	Ribosomal proteins: synthesis and modification	2
SYNPCC7002_A1062	RplB	50S ribosomal protein L2 RplB	Translation	Ribosomal proteins: synthesis and modification	2
SYNPCC7002_A2060	RpsJ	30S ribosomal protein S10 RpsJ	Translation	Ribosomal proteins: synthesis and modification	2
SYNPCC7002_A0081	Atx1	copper-binding metallochaperone, Atx1	Transport and binding proteins		2
SYNPCC7002_A2507	FutA	ABC-type FeII uptake system substrate-binding component FutA	Transport and binding proteins		4
SYNPCC7002_A0871	FutC	ABC-type FeII uptake system ATPase component FutC	Transport and binding proteins		5
SYNPCC7002_A0597		pterin-binding enzyme	Unknown		3
SYNPCC7002_A1115		protein of unknown function DUF2513	Unknown		2
SYNPCC7002_A2012		carbon-nitrogen hydrolase family protein; predicted amidohydrolase	Unknown		3
SYNPCC7002_A1463		cysteine-rich radical SAM domain-containing protein DUF3641	Unknown		10
SYNPCC7002_G0009		protein of unknown function DUF427	Unknown		2
SYNPCC7002_A1297		dienelactone hydrolase family protein	Unknown		1
SYNPCC7002_A2834		conserved hypothetical protein with C-terminal domain common to Mo-dependent nitrogenases	Unknown		4
SYNPCC7002_A2737		glutathione S-transferase family protein	Unknown		9
SYNPCC7002_A0285		ThiS domain-containing protein	Unknown		3
SYNPCC7002_A2866		metallo-beta lactamase superfamily protein	Unknown		5
SYNPCC7002_G0082		glyoxalase family protein	Unknown	cyt	1
SYNPCC7002_A1728	YchF	GTP-binding and nucleic acid-binding protein YchF	Unknown		4

## Sheet: Sheet3
Locus	Gene ID	Curated product descriptor	Cyanobase/curated functional role	Cyanobase/curated functional role subcategory	Protein cysteine count
SYNPCC7002_A1642	DapF	diaminopimelate epimerase DapF	Amino acid biosynthesis	Aspartate family	10
SYNPCC7002_A2102	ArgC	N-acetyl-gamma-glutamyl-phosphate reductase ArgC	Amino acid biosynthesis	Glutamate family / Nitrogen assimilation	10
SYNPCC7002_A1616	IlvA	biosynthetic threonine dehydratase, IlvA	Amino acid biosynthesis	Branched chain family	8
SYNPCC7002_A0488	HisIE	bifunctional phosphoribosyl-AMP cyclohydrolase/phosphoribosyl-ATP pyrophosphatase HisIE	Amino acid biosynthesis	Aromatic amino acid family	4
SYNPCC7002_A1246	SerA	D-3-phosphoglycerate dehydrogenase SerA	Amino acid biosynthesis	Serine family / Sulfur assimilation	2
SYNPCC7002_A1344	Sat	dissimilatory sulfate adenylyltransferase Sat	Amino acid biosynthesis	Serine family / Sulfur assimilation	4
SYNPCC7002_A2393	GlsF	ferredoxin-dependent glutamate synthase GlsF	Amino acid biosynthesis	Glutamate family / Nitrogen assimilation	22
SYNPCC7002_A1353	LeuC	3-isopropylmalate dehydratase large subunit LeuC	Amino acid biosynthesis	Branched chain family	7
SYNPCC7002_A1278	IlvC	ketol-acid reductoisomerase IlvC	Amino acid biosynthesis	Branched chain family	2
SYNPCC7002_A0512	AspC	aspartate aminotransferase AspC	Amino acid biosynthesis	Aspartate family	7
SYNPCC7002_A0674	ArgF	ornithine carbamoyltransferase ArgF	Amino acid biosynthesis	Glutamate family / Nitrogen assimilation	5
SYNPCC7002_A2131	ThrA	homoserine dehydrogenase ThrA	Amino acid biosynthesis	Aspartate family	5
SYNPCC7002_A0652	IlvD	dihydroxy-acid dehydratase IlvD	Amino acid biosynthesis	Branched chain family	8
SYNPCC7002_A2629		assimilatory nitrite/sulfite reductase, FeS binding	Amino acid biosynthesis	Glutamate family / Nitrogen assimilation	13
SYNPCC7002_A0246	GlnN	glutamine synthetase type III GlnN	Amino acid biosynthesis	Glutamate family / Nitrogen assimilation	6
SYNPCC7002_A0210	Por	light-dependent protochlorophyllide oxidoreductase Por	Biosynthesis of cofactors, prosthetic groups, and carriers	Cobalamin, heme, phycobilin and porphyrin	6
SYNPCC7002_A2589	HemH	ferrochelatase protoheme ferro-lyase HemH	Biosynthesis of cofactors, prosthetic groups, and carriers	Cobalamin, heme, phycobilin and porphyrin	2
SYNPCC7002_A1753	HemB	delta-aminolevulinic acid dehydratase HemB	Biosynthesis of cofactors, prosthetic groups, and carriers	Cobalamin, heme, phycobilin and porphyrin	4
SYNPCC7002_A1614	TrxA	m-type thioredoxin TrxA	Biosynthesis of cofactors, prosthetic groups, and carriers	Thioredoxin, glutaredoxin, and glutathione	2
SYNPCC7002_A0363	ThiF	sulfur carrier protein adenylyltransferase ThiF	Biosynthesis of cofactors, prosthetic groups, and carriers	Thiamin	6
SYNPCC7002_A0293	TrxB	x-type thioredoxin, TrxB	Biosynthesis of cofactors, prosthetic groups, and carriers	Thioredoxin, glutaredoxin, and glutathione	3
SYNPCC7002_A0823	HemE	uroporphyrinogen decarboxylase HemE	Biosynthesis of cofactors, prosthetic groups, and carriers	Cobalamin, heme, phycobilin and porphyrin	3
SYNPCC7002_A0831	Thic	hydroxymethylpyrimidine phosphate synthase ThiC	Biosynthesis of cofactors, prosthetic groups, and carriers	Thiamin	8
SYNPCC7002_A1812	SufD	iron-sulfur cluster assembly protein SufD	Biosynthesis of cofactors, prosthetic groups, and carriers	Others	7
SYNPCC7002_A2766	GshA	glutamate-cysteine ligase GshA	Biosynthesis of cofactors, prosthetic groups, and carriers	Thioredoxin, glutaredoxin, and glutathione	7
SYNPCC7002_A2206	HemL	glutamate-1-semialdehyde aminomutase HemL	Biosynthesis of cofactors, prosthetic groups, and carriers	Cobalamin, heme, phycobilin and porphyrin	4
SYNPCC7002_A0117	Gpo	glutathione peroxidase, Gpo	Biosynthesis of cofactors, prosthetic groups, and carriers	Thioredoxin, glutaredoxin, and glutathione	3
SYNPCC7002_A1413	NifU	iron-sulfur cluster assembly scaffold protein NifU	Biosynthesis of cofactors, prosthetic groups, and carriers	Others	2
SYNPCC7002_A0785	LipA1	lipoyl synthase LipA1	Biosynthesis of cofactors, prosthetic groups, and carriers	Lipoate	9
SYNPCC7002_A1990	HemN	oxygen-independent coproporphyrinogen III oxidase HemN	Biosynthesis of cofactors, prosthetic groups, and carriers	Cobalamin, heme, phycobilin and porphyrin	8
SYNPCC7002_A0093	Ycf54	Mg protoporphyrin monomethylester oxidative cyclase auxiliary protein Ycf54	Biosynthesis of cofactors, prosthetic groups, and carriers	Cobalamin, heme, phycobilin and porphyrin	1
SYNPCC7002_A0105	MurC	UDP-N-acetylmuramate-L-alanine ligase MurC	Cell envelope	Murein sacculus and peptidoglycan	8
SYNPCC7002_A1584	DdlA	D-alanine--D-alanine ligase DdlA	Cell envelope	Murein sacculus and peptidoglycan	4
SYNPCC7002_A2655	YjiA	GTP-dependent nickel-binding protein YjiA	Cellular processes	Chaperones	8
SYNPCC7002_A0914		cytosolic Fe-S cluster assembling factor MRP-like	Cellular processes	Cell division	3
SYNPCC7002_A0793		thioredoxin-dependent peroxidase PrxII family	Cellular processes	Detoxification	3
SYNPCC7002_A0320		thioredoxin-dependent peroxidase 1-Cys family	Cellular processes	Detoxification	2
SYNPCC7002_A2418	DnaK2	molecular chaperone DnaK2	Cellular processes	Chaperones	4
SYNPCC7002_A0695	GrpE	heat shock protein GrpE	Cellular processes	Chaperones	1
SYNPCC7002_A2851	GgpS	glucosylglycerol-phosphate synthase, GgpS	Central intermediary metabolism	Polysaccharides and glycoproteins	6
SYNPCC7002_A0481	GlgP	glycogen phosphorylase GlgP	Central intermediary metabolism	Polysaccharides and glycoproteins	9
SYNPCC7002_A0095	GlgC	glucose-1-phosphate adenylyltransferase GlgC	Central intermediary metabolism	Polysaccharides and glycoproteins	5
SYNPCC7002_A1022	Tkt	transketolase Tkt	Energy metabolism	Pentose phosphate pathway	6
SYNPCC7002_A1301	GlpX	bifunctional fructose-1,6-bisphosphatase / sedoheptulose-1,7-bisphosphatase GlpX	Energy metabolism	Glycolysis	7
SYNPCC7002_A1683	AcnB	bifunctional aconitate hydratase 2/2-methylisocitrate dehydratase, AcnB	Energy metabolism	TCA cycle	14
SYNPCC7002_A0110	PdhC	pyruvate dehydrogenase dihydrolipoamide acetyltransferase E2 component PdhC	Energy metabolism	Pyruvate dehydrogenase	1
SYNPCC7002_A1549	GcvP	glycine dehydrogenase [decarboxylating] GcvP	Energy metabolism	Amino acids and amines	23
SYNPCC7002_A1352	FbaA	class II fructose-1,6-bisphosphate aldolase FbaA	Energy metabolism	Glycolysis	4
SYNPCC7002_A1585	PgK	phosphoglycerate kinase PgK	Energy metabolism	Glycolysis	4
SYNPCC7002_A1126	IpdA	dihydrolipoamide dehydrogenase IpdA	Energy metabolism	Pyruvate dehydrogenase	7
SYNPCC7002_A2623	GltA	citrate synthase GltA	Energy metabolism	TCA cycle	4
SYNPCC7002_A0743	IspG	1-hydroxy-2-methyl-2-(E)-butenyl 4-diphosphate synthase IspG	Fatty acid, phospholipid and sterol metabolism		6
SYNPCC7002_A1676	FabL	NADH-dependent enoyl-[acyl-carrier-protein] reductase FabL	Fatty acid, phospholipid and sterol metabolism		3
SYNPCC7002_A0526	PlsX	glycerol-3-phosphate acyltransferase PlsX	Fatty acid, phospholipid and sterol metabolism		3
SYNPCC7002_A2853	GpsA	NAD+ dependent glycerol-3-phosphate dehydrogenase GpsA	Fatty acid, phospholipid and sterol metabolism		4
SYNPCC7002_A1023	FabF	3-oxoacyl-(acyl carrier protein) synthase II FabF	Fatty acid, phospholipid and sterol metabolism		7
SYNPCC7002_A0052	AccB	acetyl-CoA carboxylase biotin carboxyl carrier protein AccB	Fatty acid, phospholipid and sterol metabolism		1
SYNPCC7002_A2143		hypothetical protein	Hypothetical		4
SYNPCC7002_A2150		universal stress family protein	Other categories	Adaptations and atypical conditions	4
SYNPCC7002_F0044	Cmr6	CRISPR-associated RNA binding protein RAMP Cmr6 family	Other categories		10
SYNPCC7002_A0734	AtpA	F1 ATP synthase complex alpha subunit AtpA	Photosynthesis and respiration	ATP synthase	1
SYNPCC7002_A0733	AtpG	F1 ATP synthase complex gamma subunit AtpG	Photosynthesis and respiration	ATP synthase	2
SYNPCC7002_A0749	AtpD	F1 ATP synthase complex beta subunit AtpD	Photosynthesis and respiration	ATP synthase	1
SYNPCC7002_A0853	PetH	ferredoxin--NADP+ reductase PetH	Photosynthesis and respiration	Soluble electron carriers	5
SYNPCC7002_A0106	Gap2	NAD(P)-dependent glyceraldehyde-3-phosphate dehydrogenase Gap2	Photosynthesis and respiration	CO2 fixation	6
SYNPCC7002_A2665	Prk	phosphoribulokinase Prk	Photosynthesis and respiration	CO2 fixation	4
SYNPCC7002_A1798	RbcL	ribulose bisophosphate carboxylase large subunit RbcL	Photosynthesis and respiration	CO2 fixation	11
SYNPCC7002_A1796	RbcS	ribulose bisphosphate carboxylase small subunit RbcS	Photosynthesis and respiration	CO2 fixation	3
SYNPCC7002_A2613	CcmK4	carboxysome major structural protein, CcmK4	Photosynthesis and respiration	CO2 fixation	1
SYNPCC7002_A2857	Prk	phosphoribulokinase, Prk	Photosynthesis and respiration	CO2 fixation	2
SYNPCC7002_A1930	ApcA	allophycocyanin subunit alpha ApcA	Photosynthesis and respiration	Phycobilisome	1
SYNPCC7002_A1559	PsbC	photosystem II 44 kDa subunit reaction center protein PsbC	Photosynthesis and respiration	Photosystem II	3
SYNPCC7002_A0811	CpcG	phycobilisome rod-core linker protein cpcG	Photosynthesis and respiration	Phycobilisome	3
SYNPCC7002_A2009	ApcE	phycobilisome core-membrane linker phycobiliprotein ApcE	Photosynthesis and respiration	Phycobilisome	4
SYNPCC7002_A1929	ApcB	allophycocyanin subunit beta ApcB	Photosynthesis and respiration	Phycobilisome	2
SYNPCC7002_A2209	CpcB	phycocyanin beta subunit CpcB	Photosynthesis and respiration	Phycobilisome	3
SYNPCC7002_A2210	CpcA	phycocyanin alpha subunit CpcA	Photosynthesis and respiration	Phycobilisome	2
SYNPCC7002_A1928	ApcC	phycobilisome small core linker polypeptide ApcC	Photosynthesis and respiration	Phycobilisome	1
SYNPCC7002_A2140	ApcD	allophycocyanin B alpha subunit ApcD	Photosynthesis and respiration	Phycobilisome	2
SYNPCC7002_A1759	PsbB	photosystem II core light harvesting protein PsbB	Photosynthesis and respiration	Photosystem II	1
SYNPCC7002_A0682	PsaD	photosystem I subunit II PsaD	Photosynthesis and respiration	Photosystem I	1
SYNPCC7002_A1143	NdhN	proton-translocating NADH-quinone dehydrogenase subunit N NdhN	Photosynthesis and respiration	NADH dehydrogenase	1
SYNPCC7002_A1822	CpcS	bilin lyase subunit CpcS	Photosynthesis and respiration	Phycobilisome	2
SYNPCC7002_A2810	OcpA	orange carotenoid binding protein alpha subunit OcpA	Photosynthesis and respiration	Phycobilisome	3
SYNPCC7002_A0177		bifunctional serine:pyruvate aminotransferase / alanine:glyoxylate aminotransferase	Photosynthesis and respiration		3
SYNPCC7002_A2749	NdhK	proton-translocating NADH-quinone dehydrogenase subunit B NdhK	Photosynthesis and respiration	NADH dehydrogenase	4
SYNPCC7002_A1800	CcmM	carboxysome structural protein CcmM	Photosynthesis and respiration	CO2 fixation	9
SYNPCC7002_A1961	PsaA	photosystem I P700 chlorophyll a apoprotein A1 PsaA	Photosynthesis and respiration	Photosystem I	4
SYNPCC7002_A1962	PsaB	photosystem I P700 chlorophyll a apoprotein A2 PsaB	Photosynthesis and respiration	Photosystem I	2
SYNPCC7002_E0019		hypothetical protein	Photosynthesis and respiration	CO2 fixation	4
SYNPCC7002_A1310	Dcd	deoxycytidine triphosphate deaminase Dcd	Purines, pyrimidines, nucleosides, and nucleotides	Pyrimidine ribonucleotide biosynthesis	4
SYNPCC7002_A1667	PurL	phosphoribosylformylglycinamidine synthase II PurL	Purines, pyrimidines, nucleosides, and nucleotides	Purine ribonucleotide biosynthesis	16
SYNPCC7002_A2653	PurB	adenylosuccinate lyase PurB	Purines, pyrimidines, nucleosides, and nucleotides	Purine ribonucleotide biosynthesis	6
SYNPCC7002_A0550	PurF	amidophosphoribosyltransferase PurF	Purines, pyrimidines, nucleosides, and nucleotides	Purine ribonucleotide biosynthesis	9
SYNPCC7002_A0266	GuaB	inosine-5'-monophosphate dehydrogenase catalytic subunit GuaB	Purines, pyrimidines, nucleosides, and nucleotides	Purine ribonucleotide biosynthesis	6
SYNPCC7002_A1198	RbcR	transcriptional regulator of RuBisCO operon RbcR	Regulatory functions		5
SYNPCC7002_A2498	Zur	Zn2+-responsive transcriptional regulator of zinc homeostasis Zur	Regulatory functions		7
SYNPCC7002_A2523		two component signal transduction system response regulator LuxR family	Regulatory functions		3
SYNPCC7002_A1095	CalA	transcriptional repressor CalA	Regulatory functions		1
SYNPCC7002_A2044	RpoC1	DNA-directed RNA polymerase gamma subunit RpoC1	Transcription	RNA synthesis, modification, and DNA transcription	9
SYNPCC7002_A2045	RpoB	DNA-directed RNA polymerase beta subunit RpoB	Transcription	RNA synthesis, modification, and DNA transcription	4
SYNPCC7002_A1042	RpoA	DNA-directed RNA polymerase alpha subunit RpoA	Transcription	RNA synthesis, modification, and DNA transcription	2
SYNPCC7002_A1193	ClpR	ATP-dependent protease proteolytic subunit ClpR	Translation	Degradation of proteins, peptides, and glycopeptides	3
SYNPCC7002_A2064	RpsL	30S ribosomal protein S12 RpsL	Translation	Ribosomal proteins: synthesis and modification	2
SYNPCC7002_A1626		peptidyl-prolyl cis-trans isomerase, cyclophilin-type	Translation	Protein modification and translation factors	3
SYNPCC7002_A1027	RplJ	50S ribosomal protein L10 RplJ	Translation	Ribosomal proteins: synthesis and modification	1
SYNPCC7002_A2062	FusA	translation elongation factor G FusA	Translation	Protein modification and translation factors	4
SYNPCC7002_A0708	TypA	GTP-binding protein TypA	Translation	Protein modification and translation factors	7
SYNPCC7002_A1302	HemA	glutamyl-tRNA reductase HemA	Translation	Aminoacyl tRNA synthetases and tRNA modification	3
SYNPCC7002_A1464		methyltransferase type 11	Translation	Protein modification and translation factors	14
SYNPCC7002_A1064	RplD	50S ribosomal protein L4 RplD	Translation	Ribosomal proteins: synthesis and modification	1
SYNPCC7002_A1065	RplC	50S ribosomal protein L3 RplC	Translation	Ribosomal proteins: synthesis and modification	1
SYNPCC7002_A2083	RpsD	30S ribosomal protein S4 RpsD	Translation	Ribosomal proteins: synthesis and modification	1
SYNPCC7002_A1055	RplN	50S ribosomal protein L14 RplN	Translation	Ribosomal proteins: synthesis and modification	2
SYNPCC7002_A0883	RplY	50S ribosomal protein L25 RplY	Translation	Ribosomal proteins: synthesis and modification	1
SYNPCC7002_A1216	ValS	valyl-tRNA synthetase ValS	Translation	Aminoacyl tRNA synthetases and tRNA modification	9
SYNPCC7002_A1048	RplO	50S ribosomal protein L15 RplO	Translation	Ribosomal proteins: synthesis and modification	2
SYNPCC7002_A2061	TufA	translation elongation factor Tu TufA	Translation	Protein modification and translation factors	1
SYNPCC7002_A2060	RpsJ	30S ribosomal protein S10 RpsJ	Translation	Ribosomal proteins: synthesis and modification	2
SYNPCC7002_A1060	RplV	50S ribosomal protein L22 RplV	Translation	Ribosomal proteins: synthesis and modification	2
SYNPCC7002_A1959	RpsB	30S ribosomal protein S2 RpsB	Translation	Ribosomal proteins: synthesis and modification	3
SYNPCC7002_A1029	RplK	50S ribosomal protein L11 RplK	Translation	Ribosomal proteins: synthesis and modification	1
SYNPCC7002_A0215	MsrA	methionine sulfoxide reductase A MsrA	Translation	Protein modification and translation factors	4
SYNPCC7002_A1656	ProS	prolyl-tRNA synthetase ProS	Translation	Aminoacyl tRNA synthetases and tRNA modification	7
SYNPCC7002_A0564	DsbAB	bifunctional protein disulfide isomerase / oxidoreductase DsbAB	Translation	Protein modification and translation factors	8
SYNPCC7002_A0341	FusA	translation elongation factor G, FusA	Translation	Protein modification and translation factors	7
SYNPCC7002_A1062	RplB	50S ribosomal protein L2 RplB	Translation	Ribosomal proteins: synthesis and modification	2
SYNPCC7002_A1958	Tsf	elongation factor Tsf	Translation	Protein modification and translation factors	3
SYNPCC7002_A0871	FutC	ABC-type FeII uptake system ATPase component FutC	Transport and binding proteins		5
SYNPCC7002_A2834		conserved hypothetical protein with C-terminal domain common to Mo-dependent nitrogenases	Unknown		4
SYNPCC7002_A2866		metallo-beta lactamase superfamily protein	Unknown		5
SYNPCC7002_A1728	YchF	GTP-binding and nucleic acid-binding protein YchF	Unknown		4
SYNPCC7002_A0597		pterin-binding enzyme	Unknown		3
SYNPCC7002_A2737		glutathione S-transferase family protein	Unknown		9
SYNPCC7002_A1297		dienelactone hydrolase family protein	Unknown		1
SYNPCC7002_A2012		carbon-nitrogen hydrolase family protein; predicted amidohydrolase	Unknown		3
SYNPCC7002_A1463		cysteine-rich radical SAM domain-containing protein DUF3641	Unknown		10

## Sheet: Sheet4
Locus_Tag	Curated Product Descriptor	Gene	Primary Category	Secondary Category	Number of Cys Residues
SYNPCC7002_A0097	diaminopimelate decarboxylase, LysA	lysA	Amino acid biosynthesis	Branched chain family	12
SYNPCC7002_A0286	threonine synthase, ThrCII	thrCII	Amino acid biosynthesis	Aspartate family	9
SYNPCC7002_A0296	tryptophan synthase, beta subunit, TrpB	trpB	Amino acid biosynthesis	Aromatic amino acid family	6
SYNPCC7002_A0456	3-isopropylmalate dehydratase, small subunit, LeuD	leuD	Amino acid biosynthesis	Branched chain family	6
SYNPCC7002_A0773	glutamate dehydrogenase (NADP+), GdhA	gdhA	Amino acid biosynthesis	Glutamate family / Nitrogen assimilation	5
SYNPCC7002_A0881	dihydrodipicolinate reductase, DapB	dapB	Amino acid biosynthesis	Aspartate family	2
SYNPCC7002_A1146	3-dehydroquinate synthase, AroB	aroB	Amino acid biosynthesis	Aromatic amino acid family	3
SYNPCC7002_A1275	aspartate-semialdehyde dehydrogenase, Asd	asd	Amino acid biosynthesis	Aspartate family	4
SYNPCC7002_A1494	adenylylsulfate kinase, ApsK	apsK	Amino acid biosynthesis	Serine family / Sulfur assimilation	3
SYNPCC7002_A2147	chorismate synthase, AroC	aroC	Amino acid biosynthesis	Aromatic amino acid family	8
SYNPCC7002_A2404	prephenate dehydratase, PheA	pheA	Amino acid biosynthesis	Aromatic amino acid family	5
SYNPCC7002_A2430	serine hydroxymethyltransferase, GlyA	glyA	Amino acid biosynthesis	Serine family / Sulfur assimilation	5
SYNPCC7002_A2466	B12-dependent 5-methyltetrahydrofolate--homocysteine methyltransferase, MetH	metH	Amino acid biosynthesis	Aspartate family	17
SYNPCC7002_A2487	argininosuccinate lyase, ArgH	argH	Amino acid biosynthesis	Glutamate family / Nitrogen assimilation	3
SYNPCC7002_A2516	acetylglutamate kinase, ArgB	argB	Amino acid biosynthesis	Glutamate family / Nitrogen assimilation	4
SYNPCC7002_A2614	gamma-glutamyl phosphate reductase, ProA	proA	Amino acid biosynthesis	Glutamate family / Nitrogen assimilation	6
SYNPCC7002_A2797	acetolactate synthase, large subunit, IlvB	ilvB	Amino acid biosynthesis	Branched chain family	6
SYNPCC7002_A2806	argininosuccinate synthase, ArgG	argG	Amino acid biosynthesis	Glutamate family / Nitrogen assimilation	4
SYNPCC7002_A0268	1,4-dihydroxy-2-naphthoate synthase, MenB	menB	Biosynthesis of cofactors, prosthetic groups, and carriers	Menaquinone and ubiquinone	6
SYNPCC7002_A0279	thiamine-phosphate pyrophosphorylase, ThiE	thiE	Biosynthesis of cofactors, prosthetic groups, and carriers	Thiamin	5
SYNPCC7002_A0309	biotin synthase, BioB	bioB	Biosynthesis of cofactors, prosthetic groups, and carriers	Biotin	12
SYNPCC7002_A0427	bifunctional 3,4-dihydroxy-2-butanone 4-phosphate synthase/GTP cyclohydrolase II/unknown domain fusion protein, RibAB	ribAB	Biosynthesis of cofactors, prosthetic groups, and carriers	Riboflavin	7
SYNPCC7002_A0596	Mg-protoporphyrin IX chelatase, ATPase subunit, ChlD	chlD	Biosynthesis of cofactors, prosthetic groups, and carriers	Cobalamin, heme, phycobilin and porphyrin	3
SYNPCC7002_A0970	glutathione peroxidase		Biosynthesis of cofactors, prosthetic groups, and carriers	Thioredoxin, glutaredoxin, and glutathione	2
SYNPCC7002_A1018	Mg-protoporphyrin IX chelatase, subunit H, ChlH	chlH	Biosynthesis of cofactors, prosthetic groups, and carriers	Cobalamin, heme, phycobilin and porphyrin	10
SYNPCC7002_A1610	porphobilinogen deaminase, HemC	hemC	Biosynthesis of cofactors, prosthetic groups, and carriers	Cobalamin, heme, phycobilin and porphyrin	4
SYNPCC7002_A1652	light-independent protochlorophyllide reductase, subunit B, ChlB	chlB	Biosynthesis of cofactors, prosthetic groups, and carriers	Cobalamin, heme, phycobilin and porphyrin	6
SYNPCC7002_A1828	oxygen-dependent coproporphyrinogen III oxidase, HemF	hemF	Biosynthesis of cofactors, prosthetic groups, and carriers	Cobalamin, heme, phycobilin and porphyrin	4
SYNPCC7002_A1968	quinolinate synthetase, NadA	nadA	Biosynthesis of cofactors, prosthetic groups, and carriers	Quinolinate	9
SYNPCC7002_A2256	Mg-protoporphyrin IX chelatase, ATPase subunit, ChlI	chlI	Biosynthesis of cofactors, prosthetic groups, and carriers	Cobalamin, heme, phycobilin and porphyrin	3
SYNPCC7002_A2345	light-independent protochlorophyllide reductase, subunit N, ChlN	chlN	Biosynthesis of cofactors, prosthetic groups, and carriers	Cobalamin, heme, phycobilin and porphyrin	11
SYNPCC7002_A2347	light-independent protochlorophyllide reductase, iron-sulfur ATP-binding protein, ChlL	chlL	Biosynthesis of cofactors, prosthetic groups, and carriers	Cobalamin, heme, phycobilin and porphyrin	7
SYNPCC7002_A2444	GTP cyclohydrolase I, FolE	folE	Biosynthesis of cofactors, prosthetic groups, and carriers	Folic acid	3
SYNPCC7002_A2476	geranylgeranyl hydrogenase, ChlP	chlP	Biosynthesis of cofactors, prosthetic groups, and carriers	Cobalamin, heme, phycobilin and porphyrin	5
SYNPCC7002_A2508	heme oxygenase (decyclizing), Hox1	hox1	Biosynthesis of cofactors, prosthetic groups, and carriers	Cobalamin, heme, phycobilin and porphyrin	1
SYNPCC7002_A2727	dethiobiotin synthetase, BioD	bioD	Biosynthesis of cofactors, prosthetic groups, and carriers	Biotin	3
SYNPCC7002_A0319	UDP-3-O-[3-hydroxymyristoyl] N-acetylglucosamine deacetylase, LpxC	lpxC	Cell envelope	Surface polysaccharides, lipopolysaccharides and antigens	2
SYNPCC7002_A0579	glutamate racemase, MurI	murI	Cell envelope	Murein sacculus and peptidoglycan	5
SYNPCC7002_A1034	porin, OprB family		Cell envelope	Membranes, lipoproteins, and porins	2
SYNPCC7002_A2339	dTDP-glucose 4-6-dehydratase, RfbB	rfbB	Cell envelope	Surface polysaccharides, lipopolysaccharides and antigens	13
SYNPCC7002_A2813	Zinc-regulated outer membrane porin, OprB family		Cell envelope	Membranes, lipoproteins, and porins	2
SYNPCC7002_A2832	GDP-fucose synthetase, WcaG	wcaG	Cell envelope	Surface polysaccharides, lipopolysaccharides and antigens	7
SYNPCC7002_A0048	cyanophytochrome modulating positive phototaxis, PixJ1	pixJ1	Cellular processes	Chemotaxis	12
SYNPCC7002_A0514	septum site-determining protein, MinD	minD	Cellular processes	Cell division	2
SYNPCC7002_A0693	chaperone protein, DnaJ	dnaJ	Cellular processes	Chaperones	9
SYNPCC7002_A0697	twitching motility protein, PilT	pilT	Cellular processes	Chemotaxis	4
SYNPCC7002_A1525	cell shape-determining protein, MreB	mreB	Cellular processes	Chaperones	1
SYNPCC7002_A2422	bifunctional catalase/peroxidase HPI, KatG	katG	Cellular processes	Detoxification	4
SYNPCC7002_A2458	heat shock protein 60 family chaperone, GroEL	groEL	Cellular processes	Chaperones	2
SYNPCC7002_A0165	phosphoglucomutase/phosphomannomutase		Central intermediary metabolism	Polysaccharides and glycoproteins	5
SYNPCC7002_A0193	urease, alpha subunit, UreC	ureC	Central intermediary metabolism	Other	8
SYNPCC7002_A1228	inorganic pyrophosphatase, Ppa	ppa	Central intermediary metabolism	Phosphorus compounds	3
SYNPCC7002_A0426	recombinase, RecA	recA	DNA replication, restriction, modification, recombination, and repair		2
SYNPCC7002_A0826	DNA gyrase subunit A, GyrA	gyrA	DNA replication, restriction, modification, recombination, and repair		4
SYNPCC7002_A1343	DNA gyrase, subunit B, GyrB	gyrB	DNA replication, restriction, modification, recombination, and repair		6
SYNPCC7002_A1816	formamidopyrimidine-DNA glycosylase, MutM	mutM	DNA replication, restriction, modification, recombination, and repair		5
SYNPCC7002_A0073	2-phosphopyruvate hydratase (enolase), Eno	eno	Energy metabolism	Glycolysis	1
SYNPCC7002_A0221	6-phosphogluconate dehydrogenase, Gnd	gnd	Energy metabolism	Pentose phosphate pathway	4
SYNPCC7002_A0353	pyruvate dehydrogenase E1 component, alpha subunit, PdhA	pdhA	Energy metabolism	Pyruvate dehydrogenase	4
SYNPCC7002_A0448	decarboxylating NADP(+)-dependent malic enzyme		Energy metabolism	Pyruvate and acetyl-CoA metabolism	6
SYNPCC7002_A0655	pyruvate dehydrogenase, E1 component, beta subunit, PdhB	pdhB	Energy metabolism	Pyruvate dehydrogenase	3
SYNPCC7002_A1267	aspartate kinase, LysC	lysC	Energy metabolism	Amino acids and amines	8
SYNPCC7002_A1414	phosphoenolpyruvate carboxylase, Ppc	ppc	Energy metabolism	Pyruvate and acetyl-CoA metabolism	9
SYNPCC7002_A1458	allosteric effector of glucose-6-phosphate dehydrogenase, OpcA	opcA	Energy metabolism	Pentose phosphate pathway	13
SYNPCC7002_A1460	transaldolase, TalA	talA	Energy metabolism	Pentose phosphate pathway	3
SYNPCC7002_A2069	S-adenosyl-L-homocysteine hydrolase, AhcY	ahcY	Energy metabolism	Amino acids and amines	9
SYNPCC7002_A2438	glucokinase, Glck	glck	Energy metabolism	Glycolysis	5
SYNPCC7002_A2488	carbamoyl phosphate synthase, large subunit, CarB	carB	Energy metabolism	Amino acids and amines	13
SYNPCC7002_A2560	phosphoglycerate mutase, GpmB	gpmB	Energy metabolism	Glycolysis	8
SYNPCC7002_A2771	succinate-semialdehyde dehydrogenase (NADP+), YneI	yneI	Energy metabolism	Amino acids and amines	5
SYNPCC7002_A0058	acetyl-CoA carboxylase, carboxyltransferase beta subunit, AccD	accD	Fatty acid, phospholipid and sterol metabolism		6
SYNPCC7002_A0525	beta-ketoacyl-acyl carrier protein synthase III, FabH	fabH	Fatty acid, phospholipid and sterol metabolism		4
SYNPCC7002_A0847	UDP-sulfoquinovose synthase, SqdB	sqdB	Fatty acid, phospholipid and sterol metabolism		6
SYNPCC7002_A1791	gamma-tocopherol C-methyltransferase, Vte4	vte4	Fatty acid, phospholipid and sterol metabolism		5
SYNPCC7002_A1977	long chain fatty acid CoA ligase		Fatty acid, phospholipid and sterol metabolism		8
SYNPCC7002_A2127	acetyl-CoA carboxylase, biotin carboxylase subunit, AccC	accC	Fatty acid, phospholipid and sterol metabolism		6
SYNPCC7002_A2443	acetyl-CoA carboxylase carboxyltransferase, alpha subunit, AccA	accA	Fatty acid, phospholipid and sterol metabolism		3
SYNPCC7002_A0153	protein of unknown function, UPF0367 family		Hypothetical		1
SYNPCC7002_A0332	ATPase involved in chromosome partitioning		Hypothetical		2
SYNPCC7002_A0371	serine phosphatase modulating sigma factor SibG, RsbU	rsbU	Hypothetical		10
SYNPCC7002_A0394	adenine nucleotide alpha hydrolase, TIGR00268 family		Hypothetical		4
SYNPCC7002_A0517	4-hydroxy-3-methylbut-2-enyl diphosphate reductase, IspH	ispH	Hypothetical		4
SYNPCC7002_A0530	conserved hypothetical protein		Hypothetical		2
SYNPCC7002_A0619	ribosomal protein S12 methylthiotransferase, RimO	rimO	Hypothetical		7
SYNPCC7002_A0707	oxygen-dependent Mg protoporphyrin IX monomethyl ester oxidative cyclase, AcsF1	acsF1	Hypothetical		4
SYNPCC7002_A0744	DRTGG domain-containing protein		Hypothetical		2
SYNPCC7002_A0746	tRNA dihydrouridine synthase A, DusA	dusA	Hypothetical		7
SYNPCC7002_A1082	folate-binding protein, YgfZ	ygfZ	Hypothetical		7
SYNPCC7002_A1090	L-asparaginase II (thermolabile), AnsA2	ansA2	Hypothetical		8
SYNPCC7002_A1440	phycocyanin alpha phycocyanobilin lyase related protein, NblB	nblB	Hypothetical		1
SYNPCC7002_A1541	protein of unknown function DUF1824		Hypothetical		3
SYNPCC7002_A1783	Sam-dependent methyltransferase, family 11		Hypothetical		5
SYNPCC7002_A1904	heptosyltransferase family protein		Hypothetical		3
SYNPCC7002_A1915	tRNA-i(6)A37 thiotransferase enzyme, MiaB	miaB	Hypothetical		8
SYNPCC7002_A1918	cell division protein, SepF	sepF	Hypothetical		2
SYNPCC7002_A2018	peptidase U62 modulator of DNA gyrase, TldD/PmbA family		Hypothetical		4
SYNPCC7002_A2026	pentapeptide repeat-containing protein, RfrI	rfrI	Hypothetical		7
SYNPCC7002_A2400	conserved hypothetical thylakoid membrane protein		Hypothetical		1
SYNPCC7002_A2435	putative secretin, CsgG family		Hypothetical		2
SYNPCC7002_A2452	Fe-S oxidoreductase		Hypothetical		12
SYNPCC7002_A2654	diguanylate phosphodiesterase		Hypothetical		5
SYNPCC7002_A2671	hypothetical protein		Hypothetical		2
SYNPCC7002_A2674	V4R domain-containing protein		Hypothetical		4
SYNPCC7002_A2773	conserved hypothetical protein		Hypothetical		6
SYNPCC7002_A0450	phosphoglucosamine mutase, GlmM	glmM	Other categories	Other	7
SYNPCC7002_A0818	1-deoxy-D-xylulose 5-phosphate reductoisomerase, IspC	ispC	Other categories	Other	4
SYNPCC7002_A1172	1-deoxy-D-xylulose-5-phosphate synthase, Dxs	dxs	Other categories	Other	6
SYNPCC7002_A1203	L,L-diaminopimelate aminotransferase, DapL	dapL	Other categories	Other	7
SYNPCC7002_A1332	serine--glyoxylate aminotransferase		Other categories	Hydrogenase	3
SYNPCC7002_A1503	glycosyl transferase, group 1 family protein		Other categories	Other	8
SYNPCC7002_A1543	ribonuclease R, Zam	zam	Other categories	Drug and analog sensitivity	9
SYNPCC7002_A1743	flavodiiron protein 1, Flv1	flv1	Other categories	Other	11
SYNPCC7002_A2228	phycocyanobilin:ferredoxin oxidoreductase, PcyA	pcyA	Other categories	Other	6
SYNPCC7002_A2283	spermidine synthase, SpeE	speE	Other categories	Other	3
SYNPCC7002_A2701	Mn++ or Mg++ dependent protein serine/threonine phosphatase		Other categories	Other	16
SYNPCC7002_A1825	3-deoxy-7-phosphoheptulonate synthase, AroF	aroF	Photosynthesis and respiration	CO2 fixation	2
SYNPCC7002_A0317	phosphoribosylaminoimidazole-succinocarboxamide synthase, PurC	purC	Purines, pyrimidines, nucleosides, and nucleotides	Purine ribonucleotide biosynthesis	4
SYNPCC7002_A0882	adenylosuccinate synthetase, PurA	purA	Purines, pyrimidines, nucleosides, and nucleotides	Purine ribonucleotide biosynthesis	8
SYNPCC7002_A0953	uridylate kinase, PyrH	pyrH	Purines, pyrimidines, nucleosides, and nucleotides	Pyrimidine ribonucleotide biosynthesis	2
SYNPCC7002_A1046	adenylate kinase, Adk	adk	Purines, pyrimidines, nucleosides, and nucleotides	Purine ribonucleotide biosynthesis	2
SYNPCC7002_A1350	ribonucleotide reductase, alpha subunit, NrdA	nrdA	Purines, pyrimidines, nucleosides, and nucleotides	Purine ribonucleotide biosynthesis	15
SYNPCC7002_A1420	CTP synthetase, PyrG	pyrG	Purines, pyrimidines, nucleosides, and nucleotides	Pyrimidine ribonucleotide biosynthesis	5
SYNPCC7002_A1545	phosphoribosylformylglycinamidine synthase, glutamine amidotransferase subunit, PurQ	purQ	Purines, pyrimidines, nucleosides, and nucleotides	Purine ribonucleotide biosynthesis	5
SYNPCC7002_A1691	bifunctional phosphoribosylaminoimidazolecarboxamide formyltransferase/IMP cyclohydrolase, PurH	purH	Purines, pyrimidines, nucleosides, and nucleotides	Purine ribonucleotide biosynthesis	6
SYNPCC7002_A2070	dihydroorotase, PyrC	pyrC	Purines, pyrimidines, nucleosides, and nucleotides	Pyrimidine ribonucleotide biosynthesis	6
SYNPCC7002_A0045	positive phototaxis two component signal transduction system, response regulator, PixG	pixG	Regulatory functions		5
SYNPCC7002_A0049	positive phototaxis signal transduction system, hybrid histidine kinase / response regulator, PixL	pixL	Regulatory functions		8
SYNPCC7002_A0641	photosynthetic acitivity responsive transcriptional regulator, PedR	pedR	Regulatory functions		3
SYNPCC7002_A0979	two component signal transduction system, response regulator of photosystem I, RpaB	rpaB	Regulatory functions		1
SYNPCC7002_A1521	GTP-binding protein, ObgE	obgE	Regulatory functions		3
SYNPCC7002_A1859	bifunctional diguanylate cyclase/phosphodiesterase		Regulatory functions		5
SYNPCC7002_A1955	two component signal transduction system, response regulator, LuxR family		Regulatory functions		5
SYNPCC7002_A0788	ribonuclease E, Rne	rne	Transcription	Degradation of RNA	2
SYNPCC7002_A1066	polynucleotide phosphorylase/polyadenylase, PnpA	pnpA	Transcription	RNA synthesis, modification, and DNA transcription	2
SYNPCC7002_A0037	tryptophanyl-tRNA synthetase, TrpS	trpS	Translation	Aminoacyl tRNA synthetases and tRNA modification	6
SYNPCC7002_A0391	30S ribosomal protein S14, RpsN	rpsN	Translation	Ribosomal proteins: synthesis and modification	2
SYNPCC7002_A0422	aspartyl-tRNA synthetase, AspS	aspS	Translation	Aminoacyl tRNA synthetases and tRNA modification	6
SYNPCC7002_A0628	threonyl-tRNA synthetase, ThrS	thrS	Translation	Aminoacyl tRNA synthetases and tRNA modification	2
SYNPCC7002_A0755	translation initiation factor IF-2, InfB	infB	Translation	Protein modification and translation factors	4
SYNPCC7002_A1007	essential endopeptidase, YgiD	ygjD	Translation	Degradation of proteins, peptides, and glycopeptides	9
SYNPCC7002_A1037	50S ribosomal protein L31, RpmE	rpmE	Translation	Ribosomal proteins: synthesis and modification	1
SYNPCC7002_A1038	30S ribosomal protein S9, RpsI	rpsI	Translation	Ribosomal proteins: synthesis and modification	2
SYNPCC7002_A1043	30S ribosomal protein S11, RpsK	rpsK	Translation	Ribosomal proteins: synthesis and modification	1
SYNPCC7002_A1051	50S ribosomal protein L6, RplF	rplF	Translation	Ribosomal proteins: synthesis and modification	1
SYNPCC7002_A1268	RNA-binding protein		Translation	Nucleoproteins	1
SYNPCC7002_A1534	ATP-dependent protease, ATPase subunit, ClpX	clpX	Translation	Degradation of proteins, peptides, and glycopeptides	9
SYNPCC7002_A1565	aspartyl/glutamyl-tRNA amidotransferase, subunit C, GatC	gatC	Translation	Aminoacyl tRNA synthetases and tRNA modification	1
SYNPCC7002_A1672	alanyl-tRNA synthetase, AlaS	alaS	Translation	Aminoacyl tRNA synthetases and tRNA modification	8
SYNPCC7002_A1694	leucyl-tRNA synthetase, LeuS	leuS	Translation	Aminoacyl tRNA synthetases and tRNA modification	9
SYNPCC7002_A1701	peptide chain release factor 3, PrfC	prfC	Translation	Protein modification and translation factors	4
SYNPCC7002_A1714	S-adenosylmethionine synthetase, MetK	metK	Translation	Aminoacyl tRNA synthetases and tRNA modification	6
SYNPCC7002_A1756	isoleucyl-tRNA synthetase, IleS	ileS	Translation	Aminoacyl tRNA synthetases and tRNA modification	11
SYNPCC7002_A2328	seryl-tRNA synthetase, SerS	serS	Translation	Aminoacyl tRNA synthetases and tRNA modification	6
SYNPCC7002_A2460	leucine aminopeptidase, PepA	pepA	Translation	Protein modification and translation factors	4
SYNPCC7002_A2536	aspartyl/glutamyl-tRNA amidotransferase, subunit B, GatB	gatB	Translation	Aminoacyl tRNA synthetases and tRNA modification	6
SYNPCC7002_A2630	hypothetical protein		Translation	Ribosomal proteins: synthesis and modification	2
SYNPCC7002_A2706	methionyl-tRNA synthetase, MetG	metG	Translation	Aminoacyl tRNA synthetases and tRNA modification	7
SYNPCC7002_A2709	tRNA (5-methylaminomethyl-2-thiouridylate)-methyltransferase, MnmA	mnmA	Translation	Aminoacyl tRNA synthetases and tRNA modification	7
SYNPCC7002_A1814	FeS assembly protein, SufB	sufB	Transport and binding proteins		7
SYNPCC7002_A1895	phosphate ABC uptake system, ATPase component, PstB	pstB	Transport and binding proteins		5
SYNPCC7002_A0140	conserved hypothetical protein		Unknown		2
SYNPCC7002_A2859	outer membrane protein with vWA domain		Unknown		1
SYNPCC7002_G0156	protein of unknown function DUF427		Unknown		4

## Sheet: Sheet5
Locus	Gene ID	Curated product descriptor	Cyanobase/curated functional role	Cyanobase/curated functional role subcategory	Protein cysteine count
SYNPCC7002_A1274	DapA	dihydrodipicolinate synthase DapA	Amino acid biosynthesis	Aspartate family	6
SYNPCC7002_A2368	TrxQ	thioredoxin M TrxQ	Biosynthesis of cofactors, prosthetic groups, and carriers	Thioredoxin, glutaredoxin, and glutathione	2
SYNPCC7002_A2068	GrxB	glutaredoxin, GrxB	Biosynthesis of cofactors, prosthetic groups, and carriers	Thioredoxin, glutaredoxin, and glutathione	4
SYNPCC7002_A0492	SurE	5-nucleotidase SurE	Biosynthesis of cofactors, prosthetic groups, and carriers	Folic acid	4
SYNPCC7002_A1819		NAD-dependent epimerase/dehydratase family protein	Cell envelope	Surface polysaccharides, lipopolysaccharides and antigens	2
SYNPCC7002_A1323		toxin-antitoxin system toxin, HepN family	Cellular processes	Cell killing	1
SYNPCC7002_A2125	GlgA	glycogen synthase, GlgA	Central intermediary metabolism	Polysaccharides and glycoproteins	11
SYNPCC7002_A0324	Rpe	ribulose-phosphate 3-epimerase Rpe	Energy metabolism	Pentose phosphate pathway	3
SYNPCC7002_A2367	FabG	3-oxoacyl-(acyl-carrier-protein) reductase FabG	Fatty acid, phospholipid and sterol metabolism		1
SYNPCC7002_A2056		hypothetical protein	Hypothetical		2
SYNPCC7002_A1934		universal stress protein	Other categories	Adaptations and atypical conditions	6
SYNPCC7002_A0205	HypC	[NiFe] hydrogenase metallocenter assembly protein, HypC	Other categories	Hydrogenase	1
SYNPCC7002_A2401	PsaK2	alternative photosystem I reaction center subunit X PsaK2	Photosynthesis and respiration	Photosystem I	1
SYNPCC7002_A1605	PsbQ	photosystem II lipoprotein PsbQ	Photosynthesis and respiration	Photosystem II	1
SYNPCC7002_A1292	IsiA	iron starvation-induced chlorophyll a(b) binding protein IsiA	Photosynthesis and respiration	Photosystem I	1
SYNPCC7002_A1589	PsaC	photosystem I iron-sulfur center subunit VII PsaC	Photosynthesis and respiration	Photosystem I	9
SYNPCC7002_A1008	PsaF	photosystem I subunit III precursor, plastocyanin (cyt c553) docking protein PsaF	Photosynthesis and respiration	Photosystem I	3
SYNPCC7002_A2620	PsaL	photosystem I reaction center subunit XI PsaL	Photosynthesis and respiration	Photosystem I	2
SYNPCC7002_A0842	PetB	cytochrome b6-f complex subunit cytochrome b6 PetB	Photosynthesis and respiration	Cytochrome b6/f complex	2
SYNPCC7002_A2541	NdhH	proton-translocating NADH-quinone dehydrogenase subunit H NdhH	Photosynthesis and respiration	NADH dehydrogenase	5
SYNPCC7002_A0174	CupA	high-affinity CO2 hydration protein CupA	Photosynthesis and respiration	CO2 fixation	3
SYNPCC7002_A1291	IsiB	iron-stress flavodoxin IsiB	Photosynthesis and respiration	Soluble electron carriers	1
SYNPCC7002_A0735	AtpH	F1 ATP synthase complex delta subunit AtpH	Photosynthesis and respiration	ATP synthase	3
SYNPCC7002_A0269	PsbO	photosystem II manganese-stabilizing protein PsbO	Photosynthesis and respiration	Photosystem II	4
SYNPCC7002_A2071	UreG	Ni2+ binding GTPase regulating urease expression/maturation UreG	Regulatory functions		2
SYNPCC7002_A0226	SufA	putative redox sensory protein SufA	Regulatory functions		4
SYNPCC7002_A2441		transcriptional regulator TetR family	Regulatory functions		2
SYNPCC7002_A1649	Fur	Fe2+-responsive transcriptional regulator of iron homeostasis Fur	Regulatory functions		6
SYNPCC7002_A0937		two component signal transduction system, response regulator	Regulatory functions		1
SYNPCC7002_A2043	RpoC2	DNA-directed RNA polymerase delta subunit RpoC2	Transcription	RNA synthesis, modification, and DNA transcription	7
SYNPCC7002_A1052	RpsH	30S ribosomal protein S8 RpsH	Translation	Ribosomal proteins: synthesis and modification	2
SYNPCC7002_A1563	QueF	NADPH-dependent 7-cyano-7-deazaguanine reductase QueF	Translation	Aminoacyl tRNA synthetases and tRNA modification	3
SYNPCC7002_A1194	ClpP3	ATP-dependent protease proteolytic subunit ClpP3	Translation	Degradation of proteins, peptides, and glycopeptides	1
SYNPCC7002_A0081	Atx1	copper-binding metallochaperone, Atx1	Transport and binding proteins		2
SYNPCC7002_A2507	FutA	ABC-type FeII uptake system substrate-binding component FutA	Transport and binding proteins		4
SYNPCC7002_G0082		glyoxalase family protein	Unknown		1
SYNPCC7002_G0009		protein of unknown function DUF427	Unknown		2
SYNPCC7002_A0285		ThiS domain-containing protein	Unknown		3
SYNPCC7002_A1115		protein of unknown function DUF2513	Unknown		2
