# Supplementary material for: Characterization of protein redox dynamics induced during light-to-dark transitions and nutrient limitation in cyanobacteria
Source: Front Microbiol. 2014 Jul 3;5:325. doi: 10.3389/fmicb.2014.00325 (PMC4080843; doi:10.3389/fmicb.2014.00325)
Supplement: Supplementary file 1 [file Presentation1.ZIP › Supplementary Table 3.xlsx]

## Sheet: Sheet A
Locus_Tag	Synechocystis 6803 orthologs	Locus_Description	Curated Product Descriptor	Gene
SYNPCC7002_A2206	sll0017	glutamate-1-semialdehyde-2,1-aminomutase	glutamate-1-semialdehyde aminomutase, HemL	hemL
SYNPCC7002_A1352	sll0018	fructose-bisphosphate aldolase, class II, Calvin cycle subtype	fructose-1,6-bisphosphate aldolase, Fba	fba
SYNPCC7002_A2418	sll0170	chaperone protein DnaK	molecular chaperone, DnaK2	dnaK2
SYNPCC7002_A1728	sll0245	GTP-binding protein	GTP-binding protein, YchF	ychF
SYNPCC7002_A2653	sll0421	adenylosuccinate lyase	adenylosuccinate lyase, PurB	purB
SYNPCC7002_A1800	sll1031	carbon dioxide concentrating mechanism protein	carboxysome structural protein, CcmM	ccmM
SYNPCC7002_A1022	sll1070	transketolase	transketolase, Tkt	tkt
SYNPCC7002_A2062	sll1098	translation elongation factor G	translation elongation factor G, FusA	fusA
SYNPCC7002_A2061	sll1099	translation elongation factor Tu	translation elongation factor Tu, TufA	tufA
SYNPCC7002_A1959	sll1260	30S ribosomal protein S2	30S ribosomal protein S2, RpsB	rpsB
SYNPCC7002_A0734	sll1326	ATP synthase F1, alpha subunit	F1 ATP synthase complex, alpha subunit, AtpA	atpA
SYNPCC7002_A0106	sll1342	glyceraldehyde-3-phosphate dehydrogenase, type I	NAD(P)-dependent glyceraldehyde-3-phosphate dehydrogenase, Gap2	gap2
SYNPCC7002_A2393	sll1499	Ferredoxin-dependent glutamate synthase 2	ferredoxin-dependent glutamate synthase 2, GltS	gltS
SYNPCC7002_A2209	sll1577	phycocyanin, beta subunit	phycocyanin, beta subunit, CpcB	cpcB
SYNPCC7002_A2210	sll1578	phycocyanin, alpha subunit	phycocyanin, alpha subunit, CpcA	cpcA
SYNPCC7002_A0793	sll1621	AhpC/TSA family protein	thioredoxin-dependent peroxidase, PrxII family
SYNPCC7002_A1029	sll1743	ribosomal protein L11	50S ribosomal protein L11, RplK	rplK
SYNPCC7002_A1027	sll1745	50S ribosomal protein L10	50S ribosomal protein L10, RplJ	rplJ
SYNPCC7002_A2045	sll1787	DNA-directed RNA polymerase, beta subunit	DNA-directed RNA polymerase, beta subunit, RpoB	rpoB
SYNPCC7002_A1065	sll1799	ribosomal protein L3	50S ribosomal protein L3, RplC	rplC
SYNPCC7002_A1064	sll1800	ribosomal protein L4	50S ribosomal protein L4, RplD	rplD
SYNPCC7002_A1062	sll1802	ribosomal protein L2	50S ribosomal protein L2, RplB	rplB
SYNPCC7002_A1042	sll1818	DNA-directed RNA polymerase, alpha subunit	DNA-directed RNA polymerase, alpha subunit, RpoA	rpoA
SYNPCC7002_A0110	sll1841	dihydrolipoamide S-acetyltransferase; 2-oxo acid dehydrogenases acyltransferase (catalytic domain)	pyruvate dehydrogenase, dihydrolipoamide acetyltransferase E2 component, PdhC	pdhC
SYNPCC7002_A1753	sll1994	delta-aminolevulinic acid dehydratase	delta-aminolevulinic acid dehydratase, HemB	hemB
SYNPCC7002_A1798	slr0009	ribulose-1,5-bisphosphate carboxylase, large subunit	ribulose bisophosphate carboxylase, large subunit, RbcL	rbcL
SYNPCC7002_A1796	slr0012	Ribulose bisphosphate carboxylase, small subunit	ribulose bisphosphate carboxylase, small subunit, RbcS	rbcS
SYNPCC7002_A1812	slr0076	FeS assembly protein SufD	FeS assembly protein, SufD	sufD
SYNPCC7002_A0831	slr0118	thiamine biosynthesis protein ThiC	thiamine biosynthesis protein, ThiC	thiC
SYNPCC7002_A1193	slr0164	Clp protease	ATP-dependent protease, proteolytic subunit, ClpR	clpR
SYNPCC7002_A2150	slr0244	universal stress protein family	universal stress protein
SYNPCC7002_A0246	slr0288	glutamine synthetase type III	glutamine synthetase type III, GlnN	glnN
SYNPCC7002_A2009	slr0335	phycobilisome core-membrane linker phycobiliprotein ApcE	phycobilisome core-membrane linker phycobiliprotein, ApcE	apcE
SYNPCC7002_A1585	slr0394	phosphoglycerate kinase	phosphoglycerate kinase, Pgk	pgk
SYNPCC7002_A1216	slr0557	valyl-tRNA synthetase	valyl-tRNA synthetase, ValS	valS
SYNPCC7002_A1614	slr0623	thioredoxin	m-type thioredoxin, TrxA	trxA
SYNPCC7002_A0682	slr0737	photosystem I subunit II	photosystem I subunit II, PsaD	psaD
SYNPCC7002_A2589	slr0839	ferrochelatase	ferrochelatase, protoheme ferro-lyase, HemH	hemH
SYNPCC7002_A1126	slr1096	dihydrolipoamide dehydrogenase	dihydrolipoamide dehydrogenase, IpdA	ipdA
SYNPCC7002_A1344	slr1165	sulfate adenylyltransferase	sulfate adenylyltransferase, Sat	sat
SYNPCC7002_A0095	slr1176	glucose-1-phosphate adenylyltransferase	glucose-1-phosphate adenylyltransferase, GlgC	glgC
SYNPCC7002_A0320	slr1198	AhpC/TSA family	thioredoxin-dependent peroxidase, 1-Cys family
SYNPCC7002_A0749	slr1329	ATP synthase beta chain	F1 ATP synthase complex, beta subunit, AtpD	atpD
SYNPCC7002_A0481	slr1367	glycogen phosphorylase	glycogen phosphorylase, GlgP	glgP
SYNPCC7002_A0785	slr1598	lipoic acid synthetase	lipoyl synthase, LipA1	lipA1
SYNPCC7002_A2613	slr1839	carbon dioxide concentrating mechanism protein	carboxysome major structural protein, CcmK4	ccmK4
SYNPCC7002_A2810	slr1963	carotenoid binding protein	orange carotenoid binding protein, Ocp	ocp
SYNPCC7002_A1928	ssr3383	allophycocyanin-associated phycobilisome 7.8-kDa core-linker polypeptide	allophycocyanin-associated phycobilisome core-linker polypeptide, ApcC	apcC
SYNPCC7002_A1216	slr0557	valyl-tRNA synthetase	valyl-tRNA synthetase, ValS
SYNPCC7002_A2458	slr2076	chaperonin, 60 kDa protein	heat shock protein 60 family chaperone, GroEL	groEL
SYNPCC7002_A0165	sll0726	phosphoglucomutase/phosphomannomutase	phosphoglucomutase/phosphomannomutase
SYNPCC7002_A2806	slr0585	argininosuccinate synthase	argininosuccinate synthase, ArgG	argG
SYNPCC7002_A1352	sll0018	fructose-bisphosphate aldolase, class II, Calvin cycle subtype	fructose-1,6-bisphosphate aldolase, Fba	fba
SYNPCC7002_A2665	sll1525	phosphoribulokinase	phosphoribulokinase, Prk	prk
