# Supplementary material for: Characterization of protein redox dynamics induced during light-to-dark transitions and nutrient limitation in cyanobacteria
Source: Front Microbiol. 2014 Jul 3;5:325. doi: 10.3389/fmicb.2014.00325 (PMC4080843; doi:10.3389/fmicb.2014.00325)
Supplement: Supplementary file 1 [file Presentation1.ZIP › Supplementary Table 4.xlsx]

## Sheet: Index
Tab	Description
1	Protein identification from global proteomics analysis under nutrient replete conditions
2	Protein identification from global proteomics analysis under N-limited conditions
3	Protein identification from global proteomics analysis under C-limited conditions

## Sheet: 1. Global_UnLimit
Locus_Tag
SYNPCC7002_G0130
SYNPCC7002_A0042
SYNPCC7002_A0053
SYNPCC7002_A0057
SYNPCC7002_A0064
SYNPCC7002_A0078
SYNPCC7002_A0103
SYNPCC7002_A0147
SYNPCC7002_A0187
SYNPCC7002_A0213
SYNPCC7002_A0230
SYNPCC7002_A0238
SYNPCC7002_A0263
SYNPCC7002_A0272
SYNPCC7002_A0294
SYNPCC7002_A0347
SYNPCC7002_A0348
SYNPCC7002_A0351
SYNPCC7002_A0366
SYNPCC7002_A0383
SYNPCC7002_A0433
SYNPCC7002_A0443
SYNPCC7002_A0477
SYNPCC7002_A0489
SYNPCC7002_A0490
SYNPCC7002_A0546
SYNPCC7002_A0569
SYNPCC7002_A0573
SYNPCC7002_A0614
SYNPCC7002_A0676
SYNPCC7002_A0736
SYNPCC7002_A0737
SYNPCC7002_A0739
SYNPCC7002_A0750
SYNPCC7002_A0751
SYNPCC7002_A0810
SYNPCC7002_A0814
SYNPCC7002_A0872
SYNPCC7002_A0913
SYNPCC7002_A0952
SYNPCC7002_A0955
SYNPCC7002_A0964
SYNPCC7002_A0992
SYNPCC7002_A1020
SYNPCC7002_A1026
SYNPCC7002_A1028
SYNPCC7002_A1031
SYNPCC7002_A1033
SYNPCC7002_A1039
SYNPCC7002_A1044
SYNPCC7002_A1045
SYNPCC7002_A1049
SYNPCC7002_A1050
SYNPCC7002_A1053
SYNPCC7002_A1054
SYNPCC7002_A1057
SYNPCC7002_A1058
SYNPCC7002_A1059
SYNPCC7002_A1061
SYNPCC7002_A1063
SYNPCC7002_A1093
SYNPCC7002_A1121
SYNPCC7002_A1240
SYNPCC7002_A1245
SYNPCC7002_A1258
SYNPCC7002_A1269
SYNPCC7002_A1276
SYNPCC7002_A1285
SYNPCC7002_A1305
SYNPCC7002_A1329
SYNPCC7002_A1330
SYNPCC7002_A1393
SYNPCC7002_A1433
SYNPCC7002_A1498
SYNPCC7002_A1544
SYNPCC7002_A1598
SYNPCC7002_A1629
SYNPCC7002_A1644
SYNPCC7002_A1705
SYNPCC7002_A1741
SYNPCC7002_A1795
SYNPCC7002_A1801
SYNPCC7002_A1802
SYNPCC7002_A1803
SYNPCC7002_A1823
SYNPCC7002_A1858
SYNPCC7002_A1919
SYNPCC7002_A1965
SYNPCC7002_A1983
SYNPCC7002_A2014
SYNPCC7002_A2049
SYNPCC7002_A2053
SYNPCC7002_A2063
SYNPCC7002_A2085
SYNPCC7002_A2094
SYNPCC7002_A2180
SYNPCC7002_A2181
SYNPCC7002_A2211
SYNPCC7002_A2212
SYNPCC7002_F0045
SYNPCC7002_A2695
SYNPCC7002_A1969
SYNPCC7002_A0122
SYNPCC7002_A1051
SYNPCC7002_A0180
SYNPCC7002_A0425
SYNPCC7002_A2589
SYNPCC7002_A2505
SYNPCC7002_A0511
SYNPCC7002_A2294
SYNPCC7002_A2445
SYNPCC7002_A2671
SYNPCC7002_A0842
SYNPCC7002_A1109
SYNPCC7002_A1274
SYNPCC7002_A0869
SYNPCC7002_A0268
SYNPCC7002_A2236
SYNPCC7002_A2244
SYNPCC7002_A2254
SYNPCC7002_A2346
SYNPCC7002_A2457
SYNPCC7002_A2511
SYNPCC7002_A2552
SYNPCC7002_A2576
SYNPCC7002_A2577
SYNPCC7002_A2583
SYNPCC7002_A2619
SYNPCC7002_A2635
SYNPCC7002_A2664
SYNPCC7002_A0352
SYNPCC7002_A2210
SYNPCC7002_A1929
SYNPCC7002_A1935
SYNPCC7002_A1559
SYNPCC7002_A1301
SYNPCC7002_A0330
SYNPCC7002_A1915
SYNPCC7002_A2560
SYNPCC7002_A0882
SYNPCC7002_A0925
SYNPCC7002_A1018
SYNPCC7002_A2673
SYNPCC7002_A2724
SYNPCC7002_A2812
SYNPCC7002_A0141
SYNPCC7002_A0349
SYNPCC7002_A0902
SYNPCC7002_A0040
SYNPCC7002_A2392
SYNPCC7002_A1922
SYNPCC7002_A2793
SYNPCC7002_A1759
SYNPCC7002_A0734
SYNPCC7002_A0749
SYNPCC7002_A0110
SYNPCC7002_A0073
SYNPCC7002_A0500
SYNPCC7002_G0035
SYNPCC7002_A0753
SYNPCC7002_A2061
SYNPCC7002_A2030
SYNPCC7002_A0385
SYNPCC7002_A2859
SYNPCC7002_A0926
SYNPCC7002_A1703
SYNPCC7002_A1525
SYNPCC7002_A2203
SYNPCC7002_A0493
SYNPCC7002_A1147
SYNPCC7002_A1766
SYNPCC7002_A2553
SYNPCC7002_A0975
SYNPCC7002_A2659
SYNPCC7002_A2538
SYNPCC7002_A2645
SYNPCC7002_A2367
SYNPCC7002_A0928
SYNPCC7002_A2052
SYNPCC7002_A0695
SYNPCC7002_A0094
SYNPCC7002_A0979
SYNPCC7002_A2508
SYNPCC7002_A2383
SYNPCC7002_A1440
SYNPCC7002_A1065
SYNPCC7002_A1064
SYNPCC7002_A2083
SYNPCC7002_A1030
SYNPCC7002_A0242
SYNPCC7002_A1206
SYNPCC7002_A2702
SYNPCC7002_A1027
SYNPCC7002_A2826
SYNPCC7002_A1291
SYNPCC7002_A1631
SYNPCC7002_A0052
SYNPCC7002_A1930
SYNPCC7002_A1143
SYNPCC7002_A2663
SYNPCC7002_A1605
SYNPCC7002_A1169
SYNPCC7002_A0499
SYNPCC7002_A1268
SYNPCC7002_A0682
SYNPCC7002_A1029
SYNPCC7002_A0322
SYNPCC7002_A2533
SYNPCC7002_A0093
SYNPCC7002_A2006
SYNPCC7002_A1043
SYNPCC7002_A0129
SYNPCC7002_A1095
SYNPCC7002_A0119
SYNPCC7002_A1041
SYNPCC7002_A1478
SYNPCC7002_A2048
SYNPCC7002_A0883
SYNPCC7002_A0153
SYNPCC7002_A1056
SYNPCC7002_A0846
SYNPCC7002_A1037
SYNPCC7002_A1928
SYNPCC7002_A1962
SYNPCC7002_A1066
SYNPCC7002_A2456
SYNPCC7002_A1376
SYNPCC7002_A2458
SYNPCC7002_A1246
SYNPCC7002_A2352
SYNPCC7002_A1492
SYNPCC7002_A1394
SYNPCC7002_A0816
SYNPCC7002_A2531
SYNPCC7002_A0168
SYNPCC7002_A2188
SYNPCC7002_A1036
SYNPCC7002_A1825
SYNPCC7002_A0229
SYNPCC7002_A1278
SYNPCC7002_A1715
SYNPCC7002_A1819
SYNPCC7002_A0733
SYNPCC7002_A1042
SYNPCC7002_A2857
SYNPCC7002_A0889
SYNPCC7002_A1730
SYNPCC7002_A0319
SYNPCC7002_A0881
SYNPCC7002_A1062
SYNPCC7002_A1829
SYNPCC7002_A2435
SYNPCC7002_A1636
SYNPCC7002_A0987
SYNPCC7002_A1890
SYNPCC7002_A2521
SYNPCC7002_A0320
SYNPCC7002_A1985
SYNPCC7002_A2630
SYNPCC7002_A1841
SYNPCC7002_A1535
SYNPCC7002_A1046
SYNPCC7002_A1303
SYNPCC7002_A2750
SYNPCC7002_A2704
SYNPCC7002_A0112
SYNPCC7002_A0783
SYNPCC7002_A2140
SYNPCC7002_A1312
SYNPCC7002_A2672
SYNPCC7002_A0970
SYNPCC7002_A1127
SYNPCC7002_A2620
SYNPCC7002_A1048
SYNPCC7002_A1038
SYNPCC7002_A1052
SYNPCC7002_A2064
SYNPCC7002_A1055
SYNPCC7002_A2601
SYNPCC7002_A0307
SYNPCC7002_A1060
SYNPCC7002_A0167
SYNPCC7002_A1614
SYNPCC7002_A2060
SYNPCC7002_A0391
SYNPCC7002_A1413
SYNPCC7002_A1259
SYNPCC7002_A0101
SYNPCC7002_A1273
SYNPCC7002_A1658
SYNPCC7002_A1356
SYNPCC7002_A0287
SYNPCC7002_A0656
SYNPCC7002_A2487
SYNPCC7002_A2201
SYNPCC7002_A1263
SYNPCC7002_A0292
SYNPCC7002_A0177
SYNPCC7002_A1460
SYNPCC7002_A1332
SYNPCC7002_A2354
SYNPCC7002_A2256
SYNPCC7002_A1618
SYNPCC7002_A0823
SYNPCC7002_A0329
SYNPCC7002_A1335
SYNPCC7002_A2190
SYNPCC7002_A0655
SYNPCC7002_A1910
SYNPCC7002_A1904
SYNPCC7002_A2283
SYNPCC7002_A1150
SYNPCC7002_A2192
SYNPCC7002_A2152
SYNPCC7002_A2139
SYNPCC7002_A0838
SYNPCC7002_A0314
SYNPCC7002_A1402
SYNPCC7002_A1022
SYNPCC7002_A1172
SYNPCC7002_A0422
SYNPCC7002_A1321
SYNPCC7002_A0824
SYNPCC7002_A0091
SYNPCC7002_A1863
SYNPCC7002_A1706
SYNPCC7002_A1122
SYNPCC7002_A0623
SYNPCC7002_A2406
SYNPCC7002_A2012
SYNPCC7002_F0046
SYNPCC7002_A1676
SYNPCC7002_A1959
SYNPCC7002_A0732
SYNPCC7002_A0811
SYNPCC7002_A0595
SYNPCC7002_A2444
SYNPCC7002_A0908
SYNPCC7002_A0324
SYNPCC7002_A1193
SYNPCC7002_A1958
SYNPCC7002_A2840
SYNPCC7002_A0793
SYNPCC7002_A0735
SYNPCC7002_A1494
SYNPCC7002_A2469
SYNPCC7002_A1626
SYNPCC7002_A2209
SYNPCC7002_A1228
SYNPCC7002_A0617
SYNPCC7002_A0051
SYNPCC7002_A1796
SYNPCC7002_A0641
SYNPCC7002_A2045
SYNPCC7002_A0755
SYNPCC7002_A2009
SYNPCC7002_A0826
SYNPCC7002_A1961
SYNPCC7002_A2422
SYNPCC7002_A2062
SYNPCC7002_A0434
SYNPCC7002_A2736
SYNPCC7002_A2418
SYNPCC7002_A2819
SYNPCC7002_A1459
SYNPCC7002_A2460
SYNPCC7002_A1532
SYNPCC7002_A0221
SYNPCC7002_A2468
SYNPCC7002_A0191
SYNPCC7002_A1178
SYNPCC7002_A2206
SYNPCC7002_A1811
SYNPCC7002_A0621
SYNPCC7002_A0517
SYNPCC7002_A2806
SYNPCC7002_A1585
SYNPCC7002_A0818
SYNPCC7002_A1344
SYNPCC7002_A2623
SYNPCC7002_A1728
SYNPCC7002_A2507
SYNPCC7002_A0010
SYNPCC7002_A0707
SYNPCC7002_A1352
SYNPCC7002_A1275
SYNPCC7002_A1828
SYNPCC7002_A0353
SYNPCC7002_A2301
SYNPCC7002_A0525
SYNPCC7002_A2665
SYNPCC7002_A0216
SYNPCC7002_A1753
SYNPCC7002_A1610
SYNPCC7002_A0247
SYNPCC7002_A0899
SYNPCC7002_A2559
SYNPCC7002_A1114
SYNPCC7002_A0034
SYNPCC7002_A0269
SYNPCC7002_A0444
SYNPCC7002_A1663
SYNPCC7002_A1092
SYNPCC7002_A2749
SYNPCC7002_A1383
SYNPCC7002_A1909
SYNPCC7002_A1981
SYNPCC7002_A2730
SYNPCC7002_A0482
SYNPCC7002_A1522
SYNPCC7002_A1182
SYNPCC7002_A0599
SYNPCC7002_A1420
SYNPCC7002_A2208
SYNPCC7002_A2233
SYNPCC7002_A0165
SYNPCC7002_A2771
SYNPCC7002_A0169
SYNPCC7002_A0095
SYNPCC7002_A2430
SYNPCC7002_A2476
SYNPCC7002_A0853
SYNPCC7002_A2541
SYNPCC7002_A2097
SYNPCC7002_A2632
SYNPCC7002_A2726
SYNPCC7002_D0023
SYNPCC7002_A0976
SYNPCC7002_A0674
SYNPCC7002_A2438
SYNPCC7002_A1895
SYNPCC7002_A1412
SYNPCC7002_A1835
SYNPCC7002_A1545
SYNPCC7002_A0547
SYNPCC7002_A0435
SYNPCC7002_A0447
SYNPCC7002_A1865
SYNPCC7002_A0246
SYNPCC7002_A1691
SYNPCC7002_A2773
SYNPCC7002_A2851
SYNPCC7002_A2536
SYNPCC7002_A1025
SYNPCC7002_A1105
SYNPCC7002_A2653
SYNPCC7002_A2328
SYNPCC7002_A0296
SYNPCC7002_A1714
SYNPCC7002_A0743
SYNPCC7002_A0847
SYNPCC7002_A0363
SYNPCC7002_A0266
SYNPCC7002_A0106
SYNPCC7002_A0037
SYNPCC7002_A0210
SYNPCC7002_A1649
SYNPCC7002_A2043
SYNPCC7002_A0341
SYNPCC7002_A2590
SYNPCC7002_A1838
SYNPCC7002_A1656
SYNPCC7002_A1362
SYNPCC7002_A2706
SYNPCC7002_A0121
SYNPCC7002_A1126
SYNPCC7002_A1353
SYNPCC7002_A0235
SYNPCC7002_A1406
SYNPCC7002_A1023
SYNPCC7002_A1203
SYNPCC7002_A2197
SYNPCC7002_A0512
SYNPCC7002_A2308
SYNPCC7002_A0387
SYNPCC7002_A1851
SYNPCC7002_A1672
SYNPCC7002_A1267
SYNPCC7002_A0652
SYNPCC7002_A0681
SYNPCC7002_A0831
SYNPCC7002_A0326
SYNPCC7002_A2655
SYNPCC7002_A2147
SYNPCC7002_G0164
SYNPCC7002_A1090
SYNPCC7002_A1216
SYNPCC7002_A1694
SYNPCC7002_A0481
SYNPCC7002_A1800
SYNPCC7002_A2044
SYNPCC7002_A0550
SYNPCC7002_A2069
SYNPCC7002_A0286
SYNPCC7002_A1710
SYNPCC7002_A2849
SYNPCC7002_A0583
SYNPCC7002_A2102
SYNPCC7002_A1642
SYNPCC7002_A1756
SYNPCC7002_A2125
SYNPCC7002_A1798
SYNPCC7002_A1130
SYNPCC7002_A0048
SYNPCC7002_A0097
SYNPCC7002_A2488
SYNPCC7002_A2629
SYNPCC7002_A1683
SYNPCC7002_A2862
SYNPCC7002_A1667
SYNPCC7002_A2466
SYNPCC7002_A2393
SYNPCC7002_A1549
SYNPCC7002_A2175

## Sheet: 2. Global_N-lim
Locus_Tag
SYNPCC7002_A0010
SYNPCC7002_A0024
SYNPCC7002_A0034
SYNPCC7002_A0037
SYNPCC7002_A0039
SYNPCC7002_A0040
SYNPCC7002_A0042
SYNPCC7002_A0048
SYNPCC7002_A0051
SYNPCC7002_A0052
SYNPCC7002_A0053
SYNPCC7002_A0057
SYNPCC7002_A0064
SYNPCC7002_A0073
SYNPCC7002_A0078
SYNPCC7002_A0091
SYNPCC7002_A0093
SYNPCC7002_A0094
SYNPCC7002_A0095
SYNPCC7002_A0097
SYNPCC7002_A0101
SYNPCC7002_A0103
SYNPCC7002_A0106
SYNPCC7002_A0110
SYNPCC7002_A0112
SYNPCC7002_A0114
SYNPCC7002_A0115
SYNPCC7002_A0117
SYNPCC7002_A0119
SYNPCC7002_A0121
SYNPCC7002_A0122
SYNPCC7002_A0129
SYNPCC7002_A0141
SYNPCC7002_A0147
SYNPCC7002_A0153
SYNPCC7002_A0162
SYNPCC7002_A0165
SYNPCC7002_A0167
SYNPCC7002_A0168
SYNPCC7002_A0169
SYNPCC7002_A0177
SYNPCC7002_A0180
SYNPCC7002_A0187
SYNPCC7002_A0191
SYNPCC7002_A0193
SYNPCC7002_A0210
SYNPCC7002_A0213
SYNPCC7002_A0221
SYNPCC7002_A0229
SYNPCC7002_A0230
SYNPCC7002_A0235
SYNPCC7002_A0238
SYNPCC7002_A0242
SYNPCC7002_A0246
SYNPCC7002_A0247
SYNPCC7002_A0263
SYNPCC7002_A0266
SYNPCC7002_A0268
SYNPCC7002_A0269
SYNPCC7002_A0271
SYNPCC7002_A0272
SYNPCC7002_A0285
SYNPCC7002_A0286
SYNPCC7002_A0287
SYNPCC7002_A0292
SYNPCC7002_A0294
SYNPCC7002_A0296
SYNPCC7002_A0307
SYNPCC7002_A0308
SYNPCC7002_A0314
SYNPCC7002_A0315
SYNPCC7002_A0319
SYNPCC7002_A0320
SYNPCC7002_A0322
SYNPCC7002_A0324
SYNPCC7002_A0326
SYNPCC7002_A0329
SYNPCC7002_A0330
SYNPCC7002_A0341
SYNPCC7002_A0347
SYNPCC7002_A0348
SYNPCC7002_A0349
SYNPCC7002_A0351
SYNPCC7002_A0352
SYNPCC7002_A0353
SYNPCC7002_A0363
SYNPCC7002_A0366
SYNPCC7002_A0383
SYNPCC7002_A0387
SYNPCC7002_A0391
SYNPCC7002_A0393
SYNPCC7002_A0398
SYNPCC7002_A0420
SYNPCC7002_A0422
SYNPCC7002_A0425
SYNPCC7002_A0433
SYNPCC7002_A0434
SYNPCC7002_A0435
SYNPCC7002_A0443
SYNPCC7002_A0444
SYNPCC7002_A0447
SYNPCC7002_A0448
SYNPCC7002_A0452
SYNPCC7002_A0456
SYNPCC7002_A0477
SYNPCC7002_A0479
SYNPCC7002_A0481
SYNPCC7002_A0482
SYNPCC7002_A0489
SYNPCC7002_A0490
SYNPCC7002_A0493
SYNPCC7002_A0499
SYNPCC7002_A0500
SYNPCC7002_A0511
SYNPCC7002_A0512
SYNPCC7002_A0525
SYNPCC7002_A0546
SYNPCC7002_A0547
SYNPCC7002_A0550
SYNPCC7002_A0566
SYNPCC7002_A0569
SYNPCC7002_A0573
SYNPCC7002_A0583
SYNPCC7002_A0595
SYNPCC7002_A0599
SYNPCC7002_A0614
SYNPCC7002_A0617
SYNPCC7002_A0620
SYNPCC7002_A0621
SYNPCC7002_A0623
SYNPCC7002_A0624
SYNPCC7002_A0628
SYNPCC7002_A0641
SYNPCC7002_A0643
SYNPCC7002_A0652
SYNPCC7002_A0655
SYNPCC7002_A0663
SYNPCC7002_A0674
SYNPCC7002_A0676
SYNPCC7002_A0681
SYNPCC7002_A0682
SYNPCC7002_A0687
SYNPCC7002_A0695
SYNPCC7002_A0707
SYNPCC7002_A0708
SYNPCC7002_A0732
SYNPCC7002_A0733
SYNPCC7002_A0734
SYNPCC7002_A0735
SYNPCC7002_A0736
SYNPCC7002_A0737
SYNPCC7002_A0739
SYNPCC7002_A0743
SYNPCC7002_A0749
SYNPCC7002_A0750
SYNPCC7002_A0751
SYNPCC7002_A0753
SYNPCC7002_A0755
SYNPCC7002_A0773
SYNPCC7002_A0783
SYNPCC7002_A0792
SYNPCC7002_A0793
SYNPCC7002_A0811
SYNPCC7002_A0814
SYNPCC7002_A0816
SYNPCC7002_A0818
SYNPCC7002_A0823
SYNPCC7002_A0824
SYNPCC7002_A0826
SYNPCC7002_A0831
SYNPCC7002_A0838
SYNPCC7002_A0842
SYNPCC7002_A0846
SYNPCC7002_A0847
SYNPCC7002_A0853
SYNPCC7002_A0863
SYNPCC7002_A0864
SYNPCC7002_A0868
SYNPCC7002_A0869
SYNPCC7002_A0872
SYNPCC7002_A0881
SYNPCC7002_A0882
SYNPCC7002_A0883
SYNPCC7002_A0889
SYNPCC7002_A0899
SYNPCC7002_A0901
SYNPCC7002_A0908
SYNPCC7002_A0913
SYNPCC7002_A0922
SYNPCC7002_A0925
SYNPCC7002_A0926
SYNPCC7002_A0928
SYNPCC7002_A0931
SYNPCC7002_A0942
SYNPCC7002_A0952
SYNPCC7002_A0953
SYNPCC7002_A0955
SYNPCC7002_A0964
SYNPCC7002_A0970
SYNPCC7002_A0975
SYNPCC7002_A0976
SYNPCC7002_A0979
SYNPCC7002_A0986
SYNPCC7002_A0987
SYNPCC7002_A0992
SYNPCC7002_A1008
SYNPCC7002_A1020
SYNPCC7002_A1022
SYNPCC7002_A1023
SYNPCC7002_A1024
SYNPCC7002_A1025
SYNPCC7002_A1026
SYNPCC7002_A1027
SYNPCC7002_A1028
SYNPCC7002_A1029
SYNPCC7002_A1030
SYNPCC7002_A1033
SYNPCC7002_A1036
SYNPCC7002_A1037
SYNPCC7002_A1038
SYNPCC7002_A1039
SYNPCC7002_A1041
SYNPCC7002_A1042
SYNPCC7002_A1043
SYNPCC7002_A1044
SYNPCC7002_A1045
SYNPCC7002_A1046
SYNPCC7002_A1048
SYNPCC7002_A1049
SYNPCC7002_A1050
SYNPCC7002_A1051
SYNPCC7002_A1052
SYNPCC7002_A1053
SYNPCC7002_A1054
SYNPCC7002_A1055
SYNPCC7002_A1056
SYNPCC7002_A1057
SYNPCC7002_A1058
SYNPCC7002_A1059
SYNPCC7002_A1061
SYNPCC7002_A1062
SYNPCC7002_A1063
SYNPCC7002_A1064
SYNPCC7002_A1065
SYNPCC7002_A1066
SYNPCC7002_A1090
SYNPCC7002_A1092
SYNPCC7002_A1093
SYNPCC7002_A1095
SYNPCC7002_A1105
SYNPCC7002_A1109
SYNPCC7002_A1114
SYNPCC7002_A1121
SYNPCC7002_A1126
SYNPCC7002_A1127
SYNPCC7002_A1130
SYNPCC7002_A1147
SYNPCC7002_A1150
SYNPCC7002_A1169
SYNPCC7002_A1172
SYNPCC7002_A1178
SYNPCC7002_A1182
SYNPCC7002_A1193
SYNPCC7002_A1203
SYNPCC7002_A1206
SYNPCC7002_A1216
SYNPCC7002_A1228
SYNPCC7002_A1240
SYNPCC7002_A1245
SYNPCC7002_A1246
SYNPCC7002_A1258
SYNPCC7002_A1259
SYNPCC7002_A1263
SYNPCC7002_A1264
SYNPCC7002_A1267
SYNPCC7002_A1268
SYNPCC7002_A1269
SYNPCC7002_A1274
SYNPCC7002_A1275
SYNPCC7002_A1276
SYNPCC7002_A1278
SYNPCC7002_A1285
SYNPCC7002_A1297
SYNPCC7002_A1301
SYNPCC7002_A1312
SYNPCC7002_A1321
SYNPCC7002_A1329
SYNPCC7002_A1332
SYNPCC7002_A1335
SYNPCC7002_A1344
SYNPCC7002_A1352
SYNPCC7002_A1353
SYNPCC7002_A1362
SYNPCC7002_A1374
SYNPCC7002_A1376
SYNPCC7002_A1383
SYNPCC7002_A1393
SYNPCC7002_A1394
SYNPCC7002_A1402
SYNPCC7002_A1406
SYNPCC7002_A1413
SYNPCC7002_A1420
SYNPCC7002_A1422
SYNPCC7002_A1433
SYNPCC7002_A1440
SYNPCC7002_A1459
SYNPCC7002_A1460
SYNPCC7002_A1478
SYNPCC7002_A1490
SYNPCC7002_A1492
SYNPCC7002_A1494
SYNPCC7002_A1498
SYNPCC7002_A1522
SYNPCC7002_A1525
SYNPCC7002_A1532
SYNPCC7002_A1544
SYNPCC7002_A1545
SYNPCC7002_A1549
SYNPCC7002_A1559
SYNPCC7002_A1584
SYNPCC7002_A1585
SYNPCC7002_A1598
SYNPCC7002_A1605
SYNPCC7002_A1610
SYNPCC7002_A1614
SYNPCC7002_A1616
SYNPCC7002_A1618
SYNPCC7002_A1621
SYNPCC7002_A1626
SYNPCC7002_A1629
SYNPCC7002_A1630
SYNPCC7002_A1631
SYNPCC7002_A1636
SYNPCC7002_A1642
SYNPCC7002_A1644
SYNPCC7002_A1647
SYNPCC7002_A1649
SYNPCC7002_A1656
SYNPCC7002_A1658
SYNPCC7002_A1663
SYNPCC7002_A1667
SYNPCC7002_A1672
SYNPCC7002_A1676
SYNPCC7002_A1683
SYNPCC7002_A1691
SYNPCC7002_A1694
SYNPCC7002_A1703
SYNPCC7002_A1705
SYNPCC7002_A1706
SYNPCC7002_A1710
SYNPCC7002_A1714
SYNPCC7002_A1715
SYNPCC7002_A1717
SYNPCC7002_A1728
SYNPCC7002_A1730
SYNPCC7002_A1741
SYNPCC7002_A1743
SYNPCC7002_A1753
SYNPCC7002_A1756
SYNPCC7002_A1759
SYNPCC7002_A1766
SYNPCC7002_A1795
SYNPCC7002_A1796
SYNPCC7002_A1798
SYNPCC7002_A1800
SYNPCC7002_A1801
SYNPCC7002_A1802
SYNPCC7002_A1803
SYNPCC7002_A1811
SYNPCC7002_A1819
SYNPCC7002_A1822
SYNPCC7002_A1823
SYNPCC7002_A1825
SYNPCC7002_A1827
SYNPCC7002_A1828
SYNPCC7002_A1829
SYNPCC7002_A1835
SYNPCC7002_A1838
SYNPCC7002_A1841
SYNPCC7002_A1844
SYNPCC7002_A1847
SYNPCC7002_A1851
SYNPCC7002_A1858
SYNPCC7002_A1863
SYNPCC7002_A1865
SYNPCC7002_A1890
SYNPCC7002_A1895
SYNPCC7002_A1902
SYNPCC7002_A1904
SYNPCC7002_A1909
SYNPCC7002_A1910
SYNPCC7002_A1915
SYNPCC7002_A1919
SYNPCC7002_A1929
SYNPCC7002_A1930
SYNPCC7002_A1935
SYNPCC7002_A1958
SYNPCC7002_A1959
SYNPCC7002_A1965
SYNPCC7002_A1966
SYNPCC7002_A1969
SYNPCC7002_A1983
SYNPCC7002_A2006
SYNPCC7002_A2009
SYNPCC7002_A2010
SYNPCC7002_A2012
SYNPCC7002_A2014
SYNPCC7002_A2018
SYNPCC7002_A2030
SYNPCC7002_A2035
SYNPCC7002_A2041
SYNPCC7002_A2043
SYNPCC7002_A2044
SYNPCC7002_A2045
SYNPCC7002_A2049
SYNPCC7002_A2053
SYNPCC7002_A2055
SYNPCC7002_A2060
SYNPCC7002_A2061
SYNPCC7002_A2062
SYNPCC7002_A2063
SYNPCC7002_A2064
SYNPCC7002_A2069
SYNPCC7002_A2083
SYNPCC7002_A2085
SYNPCC7002_A2094
SYNPCC7002_A2097
SYNPCC7002_A2102
SYNPCC7002_A2116
SYNPCC7002_A2119
SYNPCC7002_A2125
SYNPCC7002_A2131
SYNPCC7002_A2139
SYNPCC7002_A2140
SYNPCC7002_A2147
SYNPCC7002_A2152
SYNPCC7002_A2172
SYNPCC7002_A2181
SYNPCC7002_A2188
SYNPCC7002_A2190
SYNPCC7002_A2192
SYNPCC7002_A2197
SYNPCC7002_A2201
SYNPCC7002_A2202
SYNPCC7002_A2203
SYNPCC7002_A2206
SYNPCC7002_A2208
SYNPCC7002_A2209
SYNPCC7002_A2210
SYNPCC7002_A2211
SYNPCC7002_A2212
SYNPCC7002_A2217
SYNPCC7002_A2228
SYNPCC7002_A2233
SYNPCC7002_A2236
SYNPCC7002_A2244
SYNPCC7002_A2254
SYNPCC7002_A2256
SYNPCC7002_A2260
SYNPCC7002_A2261
SYNPCC7002_A2283
SYNPCC7002_A2294
SYNPCC7002_A2308
SYNPCC7002_A2328
SYNPCC7002_A2339
SYNPCC7002_A2340
SYNPCC7002_A2346
SYNPCC7002_A2352
SYNPCC7002_A2354
SYNPCC7002_A2367
SYNPCC7002_A2383
SYNPCC7002_A2392
SYNPCC7002_A2393
SYNPCC7002_A2395
SYNPCC7002_A2405
SYNPCC7002_A2406
SYNPCC7002_A2418
SYNPCC7002_A2422
SYNPCC7002_A2430
SYNPCC7002_A2435
SYNPCC7002_A2438
SYNPCC7002_A2444
SYNPCC7002_A2445
SYNPCC7002_A2456
SYNPCC7002_A2457
SYNPCC7002_A2458
SYNPCC7002_A2460
SYNPCC7002_A2466
SYNPCC7002_A2468
SYNPCC7002_A2469
SYNPCC7002_A2476
SYNPCC7002_A2487
SYNPCC7002_A2488
SYNPCC7002_A2490
SYNPCC7002_A2497
SYNPCC7002_A2505
SYNPCC7002_A2507
SYNPCC7002_A2508
SYNPCC7002_A2511
SYNPCC7002_A2516
SYNPCC7002_A2529
SYNPCC7002_A2531
SYNPCC7002_A2533
SYNPCC7002_A2536
SYNPCC7002_A2538
SYNPCC7002_A2541
SYNPCC7002_A2553
SYNPCC7002_A2559
SYNPCC7002_A2560
SYNPCC7002_A2565
SYNPCC7002_A2576
SYNPCC7002_A2577
SYNPCC7002_A2583
SYNPCC7002_A2589
SYNPCC7002_A2590
SYNPCC7002_A2619
SYNPCC7002_A2620
SYNPCC7002_A2623
SYNPCC7002_A2629
SYNPCC7002_A2630
SYNPCC7002_A2632
SYNPCC7002_A2633
SYNPCC7002_A2635
SYNPCC7002_A2645
SYNPCC7002_A2653
SYNPCC7002_A2655
SYNPCC7002_A2663
SYNPCC7002_A2664
SYNPCC7002_A2665
SYNPCC7002_A2671
SYNPCC7002_A2672
SYNPCC7002_A2689
SYNPCC7002_A2695
SYNPCC7002_A2696
SYNPCC7002_A2702
SYNPCC7002_A2704
SYNPCC7002_A2706
SYNPCC7002_A2717
SYNPCC7002_A2724
SYNPCC7002_A2726
SYNPCC7002_A2737
SYNPCC7002_A2749
SYNPCC7002_A2750
SYNPCC7002_A2769
SYNPCC7002_A2770
SYNPCC7002_A2771
SYNPCC7002_A2773
SYNPCC7002_A2783
SYNPCC7002_A2793
SYNPCC7002_A2797
SYNPCC7002_A2806
SYNPCC7002_A2812
SYNPCC7002_A2819
SYNPCC7002_A2832
SYNPCC7002_A2840
SYNPCC7002_A2849
SYNPCC7002_A2851
SYNPCC7002_A2852
SYNPCC7002_A2857
SYNPCC7002_A2859
SYNPCC7002_A2862
SYNPCC7002_D0007
SYNPCC7002_D0008
SYNPCC7002_F0046
SYNPCC7002_F0060
SYNPCC7002_G0035
SYNPCC7002_G0130
SYNPCC7002_G0164

## Sheet: 3. Global_C-lim
Locus_Tag
SYNPCC7002_G0130
SYNPCC7002_G0138
SYNPCC7002_A0042
SYNPCC7002_A0053
SYNPCC7002_A0057
SYNPCC7002_A0064
SYNPCC7002_A0078
SYNPCC7002_A0103
SYNPCC7002_A0147
SYNPCC7002_A0187
SYNPCC7002_A0213
SYNPCC7002_A0230
SYNPCC7002_A0238
SYNPCC7002_A0263
SYNPCC7002_A0272
SYNPCC7002_A0294
SYNPCC7002_A0347
SYNPCC7002_A0348
SYNPCC7002_A0351
SYNPCC7002_A0366
SYNPCC7002_A0383
SYNPCC7002_A0443
SYNPCC7002_A0477
SYNPCC7002_A0489
SYNPCC7002_A0490
SYNPCC7002_A0502
SYNPCC7002_A0546
SYNPCC7002_A0569
SYNPCC7002_A0573
SYNPCC7002_A0676
SYNPCC7002_A0736
SYNPCC7002_A0737
SYNPCC7002_A0739
SYNPCC7002_A0750
SYNPCC7002_A0751
SYNPCC7002_A0810
SYNPCC7002_A0814
SYNPCC7002_A0913
SYNPCC7002_A0931
SYNPCC7002_A0942
SYNPCC7002_A0952
SYNPCC7002_A0955
SYNPCC7002_A0964
SYNPCC7002_A0992
SYNPCC7002_A1026
SYNPCC7002_A1028
SYNPCC7002_A1033
SYNPCC7002_A1039
SYNPCC7002_A1044
SYNPCC7002_A1045
SYNPCC7002_A1049
SYNPCC7002_A1050
SYNPCC7002_A1053
SYNPCC7002_A1054
SYNPCC7002_A1057
SYNPCC7002_A1058
SYNPCC7002_A1059
SYNPCC7002_A1061
SYNPCC7002_A1063
SYNPCC7002_A1093
SYNPCC7002_A1121
SYNPCC7002_A1240
SYNPCC7002_A1258
SYNPCC7002_A1269
SYNPCC7002_A1276
SYNPCC7002_A1285
SYNPCC7002_A1305
SYNPCC7002_A1329
SYNPCC7002_A1330
SYNPCC7002_A1393
SYNPCC7002_A1428
SYNPCC7002_A1433
SYNPCC7002_A1498
SYNPCC7002_A1544
SYNPCC7002_A1598
SYNPCC7002_A1621
SYNPCC7002_A1629
SYNPCC7002_A1644
SYNPCC7002_A1705
SYNPCC7002_A1741
SYNPCC7002_A1795
SYNPCC7002_A1801
SYNPCC7002_A1802
SYNPCC7002_A1803
SYNPCC7002_A1823
SYNPCC7002_A1858
SYNPCC7002_A1919
SYNPCC7002_A1965
SYNPCC7002_A1983
SYNPCC7002_A2014
SYNPCC7002_A2049
SYNPCC7002_A2053
SYNPCC7002_A2063
SYNPCC7002_A2085
SYNPCC7002_A2094
SYNPCC7002_A2180
SYNPCC7002_A2181
SYNPCC7002_A2211
SYNPCC7002_A2212
SYNPCC7002_A2695
SYNPCC7002_A1969
SYNPCC7002_A0122
SYNPCC7002_A1051
SYNPCC7002_A0180
SYNPCC7002_A0425
SYNPCC7002_A2505
SYNPCC7002_A0511
SYNPCC7002_A2294
SYNPCC7002_A2445
SYNPCC7002_A1366
SYNPCC7002_A2671
SYNPCC7002_A0842
SYNPCC7002_A1109
SYNPCC7002_A1274
SYNPCC7002_A0869
SYNPCC7002_A0268
SYNPCC7002_A2236
SYNPCC7002_A2254
SYNPCC7002_A2261
SYNPCC7002_A2346
SYNPCC7002_A2457
SYNPCC7002_A2511
SYNPCC7002_A2552
SYNPCC7002_A2576
SYNPCC7002_A2577
SYNPCC7002_A2583
SYNPCC7002_A2605
SYNPCC7002_A2619
SYNPCC7002_A2635
SYNPCC7002_A1647
SYNPCC7002_A2664
SYNPCC7002_A0352
SYNPCC7002_A2210
SYNPCC7002_A1929
SYNPCC7002_A1559
SYNPCC7002_A1301
SYNPCC7002_A0330
SYNPCC7002_A2560
SYNPCC7002_A0882
SYNPCC7002_A0925
SYNPCC7002_A2673
SYNPCC7002_A2724
SYNPCC7002_A2812
SYNPCC7002_A0141
SYNPCC7002_A0349
SYNPCC7002_A0902
SYNPCC7002_A0040
SYNPCC7002_A2392
SYNPCC7002_A1759
SYNPCC7002_A0734
SYNPCC7002_A0749
SYNPCC7002_A1557
SYNPCC7002_A0110
SYNPCC7002_A0073
SYNPCC7002_A0500
SYNPCC7002_G0035
SYNPCC7002_A0753
SYNPCC7002_A2061
SYNPCC7002_A2030
SYNPCC7002_A2859
SYNPCC7002_A0926
SYNPCC7002_A1703
SYNPCC7002_A1525
SYNPCC7002_A2203
SYNPCC7002_A0493
SYNPCC7002_A2696
SYNPCC7002_A1147
SYNPCC7002_A1766
SYNPCC7002_A2553
SYNPCC7002_A2659
SYNPCC7002_A2538
SYNPCC7002_A2645
SYNPCC7002_A2367
SYNPCC7002_A0928
SYNPCC7002_A0695
SYNPCC7002_A0094
SYNPCC7002_A0639
SYNPCC7002_A0979
SYNPCC7002_A2508
SYNPCC7002_A2383
SYNPCC7002_A1440
SYNPCC7002_A1065
SYNPCC7002_A1064
SYNPCC7002_A2083
SYNPCC7002_A0242
SYNPCC7002_A1206
SYNPCC7002_A2702
SYNPCC7002_A1027
SYNPCC7002_A1291
SYNPCC7002_A1631
SYNPCC7002_A0052
SYNPCC7002_A1930
SYNPCC7002_A2663
SYNPCC7002_A1605
SYNPCC7002_A1268
SYNPCC7002_A0682
SYNPCC7002_A1029
SYNPCC7002_A0322
SYNPCC7002_A2533
SYNPCC7002_F0060
SYNPCC7002_A0093
SYNPCC7002_A1043
SYNPCC7002_A0129
SYNPCC7002_A1095
SYNPCC7002_A0119
SYNPCC7002_A1041
SYNPCC7002_A0472
SYNPCC7002_A1478
SYNPCC7002_A0883
SYNPCC7002_A0153
SYNPCC7002_A2251
SYNPCC7002_A1546
SYNPCC7002_A1056
SYNPCC7002_A0846
SYNPCC7002_A1037
SYNPCC7002_A1066
SYNPCC7002_A2456
SYNPCC7002_A0694
SYNPCC7002_A0584
SYNPCC7002_A1376
SYNPCC7002_A2458
SYNPCC7002_A1246
SYNPCC7002_A2352
SYNPCC7002_A1394
SYNPCC7002_A0816
SYNPCC7002_A2531
SYNPCC7002_A0168
SYNPCC7002_A2188
SYNPCC7002_A1654
SYNPCC7002_A1036
SYNPCC7002_A2565
SYNPCC7002_A1825
SYNPCC7002_A0229
SYNPCC7002_A1278
SYNPCC7002_A1715
SYNPCC7002_A1819
SYNPCC7002_A0733
SYNPCC7002_A1042
SYNPCC7002_A2857
SYNPCC7002_A0889
SYNPCC7002_A1730
SYNPCC7002_A0420
SYNPCC7002_A0319
SYNPCC7002_A0881
SYNPCC7002_A1062
SYNPCC7002_A1829
SYNPCC7002_A2435
SYNPCC7002_A2769
SYNPCC7002_A0987
SYNPCC7002_A1890
SYNPCC7002_A2521
SYNPCC7002_A0320
SYNPCC7002_A2630
SYNPCC7002_A1841
SYNPCC7002_A1847
SYNPCC7002_A1046
SYNPCC7002_A1303
SYNPCC7002_A2750
SYNPCC7002_A2704
SYNPCC7002_A0112
SYNPCC7002_A0783
SYNPCC7002_A2140
SYNPCC7002_A1312
SYNPCC7002_A2672
SYNPCC7002_A0970
SYNPCC7002_A1127
SYNPCC7002_A2620
SYNPCC7002_A1048
SYNPCC7002_A1038
SYNPCC7002_A1052
SYNPCC7002_A1055
SYNPCC7002_A2601
SYNPCC7002_A0307
SYNPCC7002_A0167
SYNPCC7002_A1614
SYNPCC7002_A2060
SYNPCC7002_A1259
SYNPCC7002_A0101
SYNPCC7002_A1658
SYNPCC7002_A0287
SYNPCC7002_A0656
SYNPCC7002_A2487
SYNPCC7002_A2201
SYNPCC7002_A1263
SYNPCC7002_A0292
SYNPCC7002_A0177
SYNPCC7002_A1460
SYNPCC7002_A0526
SYNPCC7002_A1332
SYNPCC7002_A2354
SYNPCC7002_A2256
SYNPCC7002_A0823
SYNPCC7002_A2190
SYNPCC7002_A0655
SYNPCC7002_A1910
SYNPCC7002_A2810
SYNPCC7002_A1904
SYNPCC7002_A2283
SYNPCC7002_A1150
SYNPCC7002_A2192
SYNPCC7002_A1264
SYNPCC7002_A2139
SYNPCC7002_A0838
SYNPCC7002_A0314
SYNPCC7002_A1402
SYNPCC7002_A1022
SYNPCC7002_A1172
SYNPCC7002_A0422
SYNPCC7002_A1321
SYNPCC7002_A0824
SYNPCC7002_A0091
SYNPCC7002_A1863
SYNPCC7002_A1706
SYNPCC7002_A0623
SYNPCC7002_A2406
SYNPCC7002_A2012
SYNPCC7002_F0046
SYNPCC7002_A1676
SYNPCC7002_A1959
SYNPCC7002_A0732
SYNPCC7002_A0811
SYNPCC7002_A2763
SYNPCC7002_A0595
SYNPCC7002_A2444
SYNPCC7002_A0324
SYNPCC7002_A1193
SYNPCC7002_A2523
SYNPCC7002_A1958
SYNPCC7002_A2840
SYNPCC7002_A0793
SYNPCC7002_A0735
SYNPCC7002_A1494
SYNPCC7002_A2469
SYNPCC7002_A1626
SYNPCC7002_A2209
SYNPCC7002_A1228
SYNPCC7002_A0617
SYNPCC7002_A1796
SYNPCC7002_A0641
SYNPCC7002_A2045
SYNPCC7002_A0755
SYNPCC7002_A2009
SYNPCC7002_A0826
SYNPCC7002_A2422
SYNPCC7002_A2062
SYNPCC7002_A0434
SYNPCC7002_A2418
SYNPCC7002_A2819
SYNPCC7002_A1459
SYNPCC7002_A2460
SYNPCC7002_A1532
SYNPCC7002_A0221
SYNPCC7002_A2018
SYNPCC7002_A2468
SYNPCC7002_A0191
SYNPCC7002_A1178
SYNPCC7002_A2206
SYNPCC7002_A0621
SYNPCC7002_A0517
SYNPCC7002_A2806
SYNPCC7002_A1585
SYNPCC7002_A1480
SYNPCC7002_A0818
SYNPCC7002_A1344
SYNPCC7002_A2623
SYNPCC7002_A2507
SYNPCC7002_A0010
SYNPCC7002_A0707
SYNPCC7002_A1352
SYNPCC7002_A1275
SYNPCC7002_A1828
SYNPCC7002_A0353
SYNPCC7002_A2301
SYNPCC7002_A0525
SYNPCC7002_A2665
SYNPCC7002_A2217
SYNPCC7002_A1753
SYNPCC7002_A1610
SYNPCC7002_A1951
SYNPCC7002_A2559
SYNPCC7002_A1114
SYNPCC7002_A2150
SYNPCC7002_A0269
SYNPCC7002_A0444
SYNPCC7002_A1663
SYNPCC7002_A1092
SYNPCC7002_A2674
SYNPCC7002_A1383
SYNPCC7002_A1909
SYNPCC7002_A2730
SYNPCC7002_A0482
SYNPCC7002_A0566
SYNPCC7002_A1522
SYNPCC7002_A2153
SYNPCC7002_A0599
SYNPCC7002_A1420
SYNPCC7002_A2208
SYNPCC7002_A2233
SYNPCC7002_A0165
SYNPCC7002_A2771
SYNPCC7002_A0169
SYNPCC7002_A0095
SYNPCC7002_A2430
SYNPCC7002_A2476
SYNPCC7002_A0853
SYNPCC7002_A2541
SYNPCC7002_A2726
SYNPCC7002_A0976
SYNPCC7002_A0674
SYNPCC7002_A2438
SYNPCC7002_A1895
SYNPCC7002_A1835
SYNPCC7002_A0547
SYNPCC7002_A2116
SYNPCC7002_A0435
SYNPCC7002_A0447
SYNPCC7002_A1865
SYNPCC7002_A0246
SYNPCC7002_A1691
SYNPCC7002_A2773
SYNPCC7002_A2851
SYNPCC7002_A2536
SYNPCC7002_A1025
SYNPCC7002_A2340
SYNPCC7002_A2653
SYNPCC7002_A2328
SYNPCC7002_A1714
SYNPCC7002_A0743
SYNPCC7002_A0847
SYNPCC7002_A0363
SYNPCC7002_A0266
SYNPCC7002_A0106
SYNPCC7002_A0210
SYNPCC7002_A1649
SYNPCC7002_A2043
SYNPCC7002_A0115
SYNPCC7002_A0341
SYNPCC7002_A2590
SYNPCC7002_A1838
SYNPCC7002_A1656
SYNPCC7002_A2490
SYNPCC7002_A1362
SYNPCC7002_A2706
SYNPCC7002_A0121
SYNPCC7002_A1126
SYNPCC7002_A1630
SYNPCC7002_A1353
SYNPCC7002_A2041
SYNPCC7002_A0235
SYNPCC7002_A1406
SYNPCC7002_A1023
SYNPCC7002_A1203
SYNPCC7002_A2197
SYNPCC7002_A0512
SYNPCC7002_A2308
SYNPCC7002_A0387
SYNPCC7002_A1851
SYNPCC7002_A0193
SYNPCC7002_A0652
SYNPCC7002_A1616
SYNPCC7002_A0831
SYNPCC7002_A0326
SYNPCC7002_A2655
SYNPCC7002_A2147
SYNPCC7002_G0164
SYNPCC7002_A1331
SYNPCC7002_A1090
SYNPCC7002_A1216
SYNPCC7002_A1694
SYNPCC7002_A0481
SYNPCC7002_A1800
SYNPCC7002_A2044
SYNPCC7002_A0550
SYNPCC7002_A2069
SYNPCC7002_A0286
SYNPCC7002_A2849
SYNPCC7002_A0583
SYNPCC7002_A0868
SYNPCC7002_A2102
SYNPCC7002_A1642
SYNPCC7002_A1756
SYNPCC7002_A1743
SYNPCC7002_A1798
SYNPCC7002_A1130
SYNPCC7002_A0048
SYNPCC7002_A0097
SYNPCC7002_A2488
SYNPCC7002_A2629
SYNPCC7002_A2339
SYNPCC7002_A1683
SYNPCC7002_A2862
SYNPCC7002_A1667
SYNPCC7002_A2466
SYNPCC7002_A2393
SYNPCC7002_A1549
