# Supplementary material for: Characterization of protein redox dynamics induced during light-to-dark transitions and nutrient limitation in cyanobacteria
Source: Front Microbiol. 2014 Jul 3;5:325. doi: 10.3389/fmicb.2014.00325 (PMC4080843; doi:10.3389/fmicb.2014.00325)
Supplement: Supplementary file 1 [file Presentation1.ZIP › Supplementary Table 5.xlsx]

## Sheet: Nutrient replete only
Locus Tag	Locus_Description	Curated Product Descriptor	Gene	Primary Category	Secondary Category
SYNPCC7002_A2404	prephenate dehydratase	prephenate dehydratase, PheA	pheA	Amino acid biosynthesis	Aromatic amino acid family
SYNPCC7002_A2347	light-independent protochlorophyllide reductase, iron-sulfur ATP-binding protein	light-independent protochlorophyllide reductase, iron-sulfur ATP-binding protein, ChlL	chlL	Biosynthesis of cofactors, prosthetic groups, and carriers	Cobalamin, heme, phycobilin and porphyrin
SYNPCC7002_A0850	UDP-N-acetylmuramoylalanine--D-glutamate ligase	UDP-N-acetylmuramoylalanine--D-glutamate ligase, MurD	murD	Cell envelope	Murein sacculus and peptidoglycan
SYNPCC7002_A1112	glucose-inhibited division protein A	tRNA uridine 5-carboxymethylaminomethyl modification enzyme, GidA	gidA	Cellular processes	Cell division
SYNPCC7002_A2435	Curli production assembly/transport component CsgG subfamily	putative secretin, CsgG family		Hypothetical
SYNPCC7002_A1761	conserved hypothetical protein	Zn-dependent hydrolase		Hypothetical
SYNPCC7002_A1140	radical SAM domain protein	radical SAM domain-containing protein		Hypothetical
SYNPCC7002_A2153	lycopene cyclase CruA	lycopene cyclase, CruA	cruA	Hypothetical
SYNPCC7002_A0746	Dihydrouridine synthase A	tRNA dihydrouridine synthase A, DusA	dusA	Hypothetical
SYNPCC7002_A2211	phycocyanin-associated rod linker protein	phycocyanin-associated rod linker protein, CpcC	cpcC	Photosynthesis and respiration	Phycobilisome
SYNPCC7002_A1007	Metalloendopeptidase, probable O-sialoglycoprotein endopeptidase	essential endopeptidase, YgiD	ygjD	Translation	Degradation of proteins, peptides, and glycopeptides
SYNPCC7002_A2308	translation initiation factor, putative, aIF-2BI family	methylthioribose-1-phosphate isomerase, MtnA	mtnA	Translation	Protein modification and translation factors
SYNPCC7002_A1436	ABC-type branched-chain amino acid transport system, ATPase component	neutral amino acid ABC transport system, ATPase component, NatA	natA	Transport and binding proteins

## Sheet: C-limited only
Locus Tag	Locus_Description	Curated Product Descriptor	Gene	Primary Category	Secondary Category
SYNPCC7002_A1497	phosphoadenosine phosphosulfate reductase	phosphoadenosine phosphosulfate reductase,CysH	cysH	Amino acid biosynthesis	Serine family / Sulfur assimilation
SYNPCC7002_A2188	putative aminotransferase	aminotransferase		Amino acid biosynthesis	Aspartate family
SYNPCC7002_A2770	acetolactate synthase	TPP-dependent 2-oxoglutarate decarboxylase, Kgd	kgd	Amino acid biosynthesis	Branched chain family
SYNPCC7002_A1427	phosphopantothenoylcysteine decarboxylase/phosphopantothenate--cysteine ligase	bifunctional phosphopantothenoylcysteine decarboxylase/phosphopantothenate synthase, CoaBC	coaBC	Biosynthesis of cofactors, prosthetic groups, and carriers	Pantothenate
SYNPCC7002_A2578	possible lipoprotein	putative outer membrane or lipoprotein		Biosynthesis of cofactors, prosthetic groups, and carriers	Thiamin
SYNPCC7002_A0040	ATP-dependent metalloprotease FtsH subfamily	essential ATP-dependent metalloprotease, FtsH3	ftsH3	Cellular processes	Cell division
SYNPCC7002_A0360	AAA ATPase family protein; Magnesium chelatase-related protein (ChlI-related)	Mg chelatase, ATPase subunit, ChlI	chlI	Cellular processes	Transformation
SYNPCC7002_C0004	type 1 restriction-modification system specificity subunit	type I restriction-modification system, S subunit, HsdS	hsdS	DNA replication, restriction, modification, recombination, and repair
SYNPCC7002_A0329	fructose-1,6-bisphosphatase	fructose-1,6-bisphosphatase, Fbp	fbp	Energy metabolism	Glycolysis
SYNPCC7002_A1389	sugar-phosphate nucleotidyl transferase	mannose-1-phosphate guanyltransferase		Energy metabolism	Sugars
SYNPCC7002_A1808	arginine decarboxylase	biosynthetic arginine decarboxylase, SpeA	speA	Energy metabolism	Amino acids and amines
SYNPCC7002_A2558	transaldolase	transaldolase, TalC	talC	Fatty acid, phospholipid and sterol metabolism
SYNPCC7002_G0105	cytochrome P450	cytochrome P450, family E		Fatty acid, phospholipid and sterol metabolism
SYNPCC7002_A0174	CO2 hydration protein	CO2 hydration protein, CupA	cupA	Hypothetical
SYNPCC7002_A0176	DsbA-like thioredoxin domain protein	protein disulfide oxidoreductase, DsbA family		Hypothetical
SYNPCC7002_A0226	FeS cluster assembly accessory/regulatory protein	putative redox sensory protein, SufA	sufA	Hypothetical
SYNPCC7002_A0472	conserved hypothetical protein	conserved hypothetical protein, SbtB	sbtB	Hypothetical
SYNPCC7002_A0800	conserved hypothetical protein	hypothetical protein		Hypothetical
SYNPCC7002_A1011	conserved hypothetical protein	protein of unknown function DUF3086		Hypothetical
SYNPCC7002_A1154	putative lysine decarboxylase	putative lysine decarboxylase		Hypothetical
SYNPCC7002_A1183	conserved hypothetical protein	signal transduction protein with FIST sensory domain		Hypothetical
SYNPCC7002_A1328	CobQ/CobB/MinD/ParA nucleotide binding domain protein	CobQ/CobB/MinD/ParA nucleotide binding domain-containing protein		Hypothetical
SYNPCC7002_A1474	aldo/keto reductase family	methylglyoxal reductase, SakR1	sakR1	Hypothetical
SYNPCC7002_A1536	conserved hypothetical protein	hypothetical protein		Hypothetical
SYNPCC7002_A1593	conserved hypothetical protein	hypothetical protein		Hypothetical
SYNPCC7002_A1892	carotenoid cis-trans isomerase	carotenoid cis-trans isomerase, CrtH	crtH	Hypothetical
SYNPCC7002_A1953	CbbY family protein	CbbY family protein		Hypothetical
SYNPCC7002_A2521	Protein of unknown function (DUF561)	protein of unknown function DUF561, Ycf243	ycf243	Hypothetical
SYNPCC7002_A2571	ATPase like protein	ATPase like protein, Ycf45	ycf45	Hypothetical
SYNPCC7002_A2638	putative coenzyme F420 hydrogenase/dehydrogenase, beta subunit	putative 3,8-divinyl(proto)chlorophyll(ide), CvrA	cvrA	Hypothetical
SYNPCC7002_E0018	Tetratricopeptide repeat (TPR) family protein	TPR repeat-containing protein		Hypothetical
SYNPCC7002_G0019	Siderophore biosynthesis protein, IucA / IucC family	synechobactin core synthase type C group, SybF	sybF	Hypothetical
SYNPCC7002_A1300	WD-repeat protein	WD repeat-containing protein		Other categories	WD repeat proteins
SYNPCC7002_A1508	putative sulfotransferase	putative sulfotransferase		Other categories	Other
SYNPCC7002_A0925	NADH-plastoquinone oxidoreductase, I subunit	NADH dehydrogenase, subunit I, NdhI	ndhI	Photosynthesis and respiration	NADH dehydrogenase
SYNPCC7002_A0926	NADH dehydrogenase subunit A	NADH dehydrogenase, subunit H, NdhA	ndhA	Photosynthesis and respiration	NADH dehydrogenase
SYNPCC7002_A1291	flavodoxin	iron-stress flavodoxin, IsiB	isiB	Photosynthesis and respiration	Soluble electron carriers
SYNPCC7002_A1511	conserved hypothetical protein	hypothetical protein		Photosynthesis and respiration	Photosystem II
SYNPCC7002_A0382	ribonucleoside-diphosphate reductase, beta subunit	ribonucleoside-diphosphate reductase, beta subunit, NrdB	nrdB	Purines, pyrimidines, nucleosides, and nucleotides	Purine ribonucleotide biosynthesis
SYNPCC7002_A0547	orotidine 5'-phosphate decarboxylase	orotidine 5'-phosphate decarboxylase, PyrF	pyrF	Purines, pyrimidines, nucleosides, and nucleotides	Pyrimidine ribonucleotide biosynthesis
SYNPCC7002_A0171	transcription regulator of rubisco operon, RbcR (LysR family)	transcriptional regulator of high-affinity CO2 uptake, CcmR	ccmR	Regulatory functions
SYNPCC7002_A2441	transcriptional regulator, TetR family protein	transcriptional regulator, TetR family		Regulatory functions
SYNPCC7002_A2815	two-component response regulator/ GGDEF domain protein	two component signal transduction system, response regulator with diguanylate cyclase activity		Regulatory functions
SYNPCC7002_A0557	23S rRNA (uracil-5-)-methyltransferase RumA	23S rRNA (uracil1939-C5)-methyltransferase, RumA	rumA	Translation	Ribosomal proteins: synthesis and modification
SYNPCC7002_A1847	ATP-dependent Clp protease, proteolytic subunit ClpP	ATP-dependent protease, proteolytic subunit, ClpP1	clpP1	Translation	Degradation of proteins, peptides, and glycopeptides
SYNPCC7002_A2780	queuine tRNA-ribosyltransferase	tRNA-guanine transglycosylase, Tgt	tgt	Translation	Aminoacyl tRNA synthetases and tRNA modification
SYNPCC7002_A0166	ABC transporter, ATP-binding protein	ABC transport system, ATPase component		Transport and binding proteins
SYNPCC7002_A0626	ABC transporter ATP binding protein	ABC transport system, ATPase component		Transport and binding proteins
SYNPCC7002_A1505	ABC-type multidrug/protein/lipid transport system, ATPase component	lipid ABC transport system, permease and ATPase components, MsbA family		Transport and binding proteins
SYNPCC7002_A2371	bicarbonate transporter, BicA	medium affinity, high-flux Na+/bicarbonate symporter, BicA	bicA	Transport and binding proteins
SYNPCC7002_A2507	iron transport protein	FeIII ABC transport system, substrate-binding component, FutA	futA	Transport and binding proteins
SYNPCC7002_A2664	bacterioferritin	bacterioferritin, Bfr	bfr	Transport and binding proteins
SYNPCC7002_G0086	ATP-binding protein of ABC transporter for iron compound	iron(III) dicitrate ABC transport system, ATPase component, FecE	fecE	Transport and binding proteins
SYNPCC7002_G0137	MotA/TolQ/ExbB proton channel family	outer membrane transport energizing sytem, permease component, ExbB	exbB	Transport and binding proteins
SYNPCC7002_A0333	conserved hypothetical protein	conserved hypothetical protein		Unknown
SYNPCC7002_A1323	conserved hypothetical protein	toxin-antitoxin system toxin, HepN family		Unknown
SYNPCC7002_A1520	putative acetyltransferase	putative colanic acid biosynthesis acetyltransferase, WcaF	wcaF	Unknown
SYNPCC7002_A1732	yrdC domain protein	YrdC domain-containing protein		Unknown
SYNPCC7002_C0005	conserved hypothetical protein, MloB like protein	ATP-binding protein in restriction-modification system locus		Unknown
SYNPCC7002_F0034	conserved hypothetical protein	hypothetical protein		Unknown
SYNPCC7002_F0048	conserved hypothetical protein	CRISPR-associated RAMP protein, Cmr2	cmr2	Unknown
SYNPCC7002_G0021	siderophore biosynthesis protein; N-monooxygenase	1,3-diaminopropane monooxygenase, SybE	sybE	Unknown
SYNPCC7002_G0023	Siderophore biosynthesis protein	synechobactin core synthase type A group, SybC	sybC	Unknown

## Sheet: N-limited only
Locus_Tag	Locus_Description	Curated Product Descriptor	Gene	Primary Category	Secondary Category
SYNPCC7002_A0091	homoserine kinase	homoserine kinase, ThrB	thrB	Amino acid biosynthesis	Aspartate family
SYNPCC7002_A0326	Acetylornithine aminotransferase	acetylornithine aminotransferase, ArgD	argD	Amino acid biosynthesis	Glutamate family / Nitrogen assimilation
SYNPCC7002_A0863	cyanate hydratase	cyanate hydratase, CynS	cynS	Amino acid biosynthesis	Glutamate family / Nitrogen assimilation
SYNPCC7002_A1630	glutamine synthetase, type I	glutamine synthetase, type I, GlnA	glnA	Amino acid biosynthesis	Glutamate family / Nitrogen assimilation
SYNPCC7002_A1762	anthranilate synthase component II	anthranilate synthase, amidotransferase subunit, TrpG	trpG	Amino acid biosynthesis	Aromatic amino acid family
SYNPCC7002_A1827	nitrite reductase	assimilatory ferredoxin-nitrite reductase, NirA	nirA	Amino acid biosynthesis	Glutamate family / Nitrogen assimilation
SYNPCC7002_A2354	3-isopropylmalate dehydrogenase	3-isopropylmalate dehydrogenase, LeuB	leuB	Amino acid biosynthesis	Branched chain family
SYNPCC7002_A2402	amidohydrolase subfamily	N-acyl-L-amino acid amidohydrolase, Ama	ama	Amino acid biosynthesis	Glutamate family / Nitrogen assimilation
SYNPCC7002_A2330	predicted glutamine amidotransferase	glutamine amidotransferase, CobB/CobQ-like		Biosynthesis of cofactors, prosthetic groups, and carriers	Cobalamin, heme, phycobilin and porphyrin
SYNPCC7002_A2769	uroporphyrin-III C-methyltransferase	uroporphyrin-III C-methyltransferase, CobA	cobA	Biosynthesis of cofactors, prosthetic groups, and carriers	Cobalamin, heme, phycobilin and porphyrin
SYNPCC7002_A0242	Mn-superoxide dismutase	Mn-superoxide dismutase, SodB	sodB	Cellular processes	Detoxification
SYNPCC7002_A0911	conserved hypothetical protein	hypothetical protein		DNA replication, restriction, modification, recombination, and repair
SYNPCC7002_A1263	DNA polymerase III, beta subunit	DNA polymerase III, beta subunit, DnaN	dnaN	DNA replication, restriction, modification, recombination, and repair
SYNPCC7002_A0250	phosphoenolpyruvate synthase	phosphoenolpyruvate synthase, PpsA	ppsA	Energy metabolism	Pyruvate and acetyl-CoA metabolism
SYNPCC7002_A0824	L-asparagine amidohydrolase	L-asparagine amidopeptidase, AnsA1	ansA1	Energy metabolism	Amino acids and amines
SYNPCC7002_A1071	delta-1-pyrroline-5-carboxylate dehydrogenase	bifunctional proline dehydrogenase / 1-pyrroline-5-carboxylate dehydrogenase, PutA	putA	Energy metabolism	Amino acids and amines
SYNPCC7002_A1109	agmatinase, putative	agmatinase, SpeB	speB	Energy metabolism	Amino acids and amines
SYNPCC7002_A1751	arginase/agmatinase family protein	agmatinase, SpeB	speB	Energy metabolism	Amino acids and amines
SYNPCC7002_A2233	2,3-bisphosphoglycerate-independent phosphoglycerate mutase	2,3-bisphosphoglycerate-independent phosphoglycerate mutase, Gpm	gpm	Energy metabolism	Glycolysis
SYNPCC7002_A2697	glyceraldehyde-3-phosphate dehydrogenase, type I	NAD glyceraldehyde-3-phosphate dehydrogenase, Gap1	gap1	Energy metabolism	Glycolysis
SYNPCC7002_A0050	conserved hypothetical protein	protein of unknown function DUF3318		Hypothetical
SYNPCC7002_A0122	NUDIX hydrolase; probable ADP-ribose pyrophosphatase	ADP-ribose pyrophosphatase, NudF	nudF	Hypothetical
SYNPCC7002_A0271	conserved protein with amidinotransferase domain	L-arginine deiminase, ArcA	arcA	Hypothetical
SYNPCC7002_A0386	conserved hypothetical protein	protein of unknown function DUF1816		Hypothetical
SYNPCC7002_A0392	conserved hypothetical protein	hypothetical protein		Hypothetical
SYNPCC7002_A0467	Transglutaminase-like enzyme, putative cysteine protease superfamily	transglutaminase-like protein		Hypothetical
SYNPCC7002_A0468	Bacterial domain of unknown function (DUF403) superfamily	protein of unknown function DUF403		Hypothetical
SYNPCC7002_A0469	conserved hypothetical protein	DUF404 and DUF407 domain protein		Hypothetical
SYNPCC7002_A0519	conserved hypothetical protein (Predicted RNA-binding protein (KH domain))	predicted RNA binding protein		Hypothetical
SYNPCC7002_A0543	conserved hypothetical protein	hypothetical protein		Hypothetical
SYNPCC7002_A0601	non-canonical purine NTP pyrophosphatase, rdgB/HAM1 family	non-canonical purine NTP pyrophosphatase, RdgB	rdgB	Hypothetical
SYNPCC7002_A0692	conserved hypothetical protein	predicted redox protein, regulator of disulfide bond formation, SirA family		Hypothetical
SYNPCC7002_A0752	conserved hypothetical protein	protein of unknown function DUF150		Hypothetical
SYNPCC7002_A0987	conserved hypothetical protein	protein of unknown function DUF2808		Hypothetical
SYNPCC7002_A1182	conserved hypothetical protein	hypothetical protein		Hypothetical
SYNPCC7002_A1227	Predicted ATPase of AAA+ Class	ATPase of AAA+ class		Hypothetical
SYNPCC7002_A1242	yrdC domain protein	YrdC domain-containing protein		Hypothetical
SYNPCC7002_A1546	phosphoribosylformylglycinamidine synthase, PurS protein	phosphoribosylformylglycinamidine synthase subunit, PurS	purS	Hypothetical
SYNPCC7002_A1587	Universal stress protein (Usp)	universal stress protein		Hypothetical
SYNPCC7002_A1709	Sua5/YciO/YrdC/YwlC family protein	Sua5/YciO/YrdC/YwlC family protein		Hypothetical
SYNPCC7002_A1922	hypothetical protein	hypothetical protein		Hypothetical
SYNPCC7002_A1981	conserved hypothetical protein	hypothetical protein		Hypothetical
SYNPCC7002_A2423	universal stress protein family domain protein	universal stress protein, UspA	uspA	Hypothetical
SYNPCC7002_A2645	conserved hypothetical protein	hypothetical protein		Hypothetical
SYNPCC7002_A2761	von Willebrand factor type A domain protein	von Willebrand factor type A domain-containing protein		Hypothetical
SYNPCC7002_D0010	CobW/P47K family protein	cobalt-containing nitrile hydratase accessory protein, CobW family		Hypothetical
SYNPCC7002_G0004	Conserved hypothetical protein, with zinc-binding domain	cytidine and deoxycytidylate deaminase family protein		Hypothetical
SYNPCC7002_A0039	phenazine biosynthesis protein, PhzF family	phenazine biosynthetic protein PhzF homolog		Other categories	Other
SYNPCC7002_A0108	methylthioadenosine phosphorylase	5-methylthioadenosine phosphorylase, MtaP	mtaP	Other categories	Other
SYNPCC7002_A0307	dihydroneopterin aldolase	dihydroneopterin aldolase, FolB	folB	Other categories	Other
SYNPCC7002_A1556	conserved hypothetical protein	methyltransferase type 11		Other categories	Other
SYNPCC7002_A1841	nitroreductase family protein	nitroreductase family protein		Other categories	Drug and analog sensitivity
SYNPCC7002_A2047	putative deoxyribonuclease	putative deoxyribonuclease		Other categories	Other
SYNPCC7002_A2416	4-diphosphocytidyl-2C-methyl-D-erythritol kinase	4-diphosphocytidyl-2-C-methyl-D-erythritol kinase, IspE	ispE	Other categories	Other
SYNPCC7002_A0624	ferredoxin [2Fe-2S] II	2Fe-2S ferredoxin, PetF-like		Photosynthesis and respiration	Soluble electron carriers
SYNPCC7002_A0975	Photosystem I biogenesis protein btpA	photosystem I assembly protein, BtpA	btpA	Photosynthesis and respiration	Photosystem I
SYNPCC7002_A1008	photosystem I reaction center subunit III, PsaF	photosystem I reaction center subunit III, PsaF	psaF	Photosynthesis and respiration	Photosystem I
SYNPCC7002_A1312	photosystem II complex subunit	photosystem II 13 kDa Psb28-2 protein, PsbW2	psbW2	Photosynthesis and respiration	Photosystem II
SYNPCC7002_A2726	ribose-phosphate pyrophosphokinase	ribose-phosphate pyrophosphokinase, Prs	prs	Purines, pyrimidines, nucleosides, and nucleotides	Purine ribonucleotide biosynthesis
SYNPCC7002_A0608	regulatory component	heat stress-responsive two component signal transduction system, response regulator, Rre1	rre1	Regulatory functions
SYNPCC7002_A1966	putative pleiotropic regulatory protein	pleiotropic regulatory protein, DegT	degT	Regulatory functions
SYNPCC7002_A2399	methanol dehydrogenase regulatory protein, MoxR-like ATPase	ATPase associated with various cellular activities AAA_3		Regulatory functions
SYNPCC7002_A2601	CheY subfamily protein	two component chemotaxis signal transduction system, response regulator, CheY	cheY	Regulatory functions
SYNPCC7002_D0007	nitrile hydratase, alpha subunit	cobalt-containing nitrile hydratase subunit alpha, NthA	nthA	Regulatory functions
SYNPCC7002_A2119	STAS domain protein	anti-anti-sigma factor		Transcription	RNA synthesis, modification, and DNA transcription
SYNPCC7002_A0431	endopeptidase Clp ATP-binding chain B	ATP-dependent protease, ATPase subunit, ClpB	clpB	Translation	Degradation of proteins, peptides, and glycopeptides
SYNPCC7002_A1247	ribosomal protein L11 methyltransferase	ribosomal protein L11 methyltransferase, PrmA	prmA	Translation	Ribosomal proteins: synthesis and modification
SYNPCC7002_A1277	methionine aminopeptidase, type I	methionine aminopeptidase, Map	map	Translation	Protein modification and translation factors
SYNPCC7002_A1394	glutamyl-tRNA synthetase	glutamyl-tRNA synthetase, GltX	gltX	Translation	Aminoacyl tRNA synthetases and tRNA modification
SYNPCC7002_A2348	peptide deformylase	peptide deformylase, Def	def	Translation	Protein modification and translation factors
SYNPCC7002_A0034	Inositol monophosphatase family	3'-Phosphoadenosine-5'-phosphosulfate (PAPS) 3'-phosphatase, CysQ	cysQ	Transport and binding proteins
SYNPCC7002_A0395	ABC transporter, Branched-chain amino acid transport, ATP-binding protein	ABC-type high affinity urea uptake system, ATPase component, UrtD	urtD	Transport and binding proteins
SYNPCC7002_A0398	ABC transporter, branched-chain amino acid transport, periplasmic binding protein	ABC-type high affinity urea uptake system, substrate-binding component, UrtA	urtA	Transport and binding proteins
SYNPCC7002_A0705	ABC-type transport protein	ABC transport system, ATPase component		Transport and binding proteins
SYNPCC7002_A1627	ABC transporter, ATP-binding protein	ABC-type high affinity urea uptake system ATPase component, UrtE	urtE	Transport and binding proteins
SYNPCC7002_A0663	conserved hypothetical protein	MSMEG_0572 family protein		Unknown
SYNPCC7002_A0899	proline iminopeptidase	prolyl aminopeptidase, Pip	pip	Unknown
SYNPCC7002_A1035	conserved hypothetical protein	hypothetical protein		Unknown
SYNPCC7002_A2600	CheW-like domain containing protein	chemotaxis adaptor protein, CheW	cheW	Unknown
SYNPCC7002_F0060	conserved hypothetical protein	hypothetical protein		Unknown
