# Supplementary material for: Characterization of protein redox dynamics induced during light-to-dark transitions and nutrient limitation in cyanobacteria
Source: Front Microbiol. 2014 Jul 3;5:325. doi: 10.3389/fmicb.2014.00325 (PMC4080843; doi:10.3389/fmicb.2014.00325)
Supplement: Supplementary file 1 [file Presentation1.ZIP › Supplementary Table 1.xlsx]

## Sheet: Index
Tab	Description
Sheet1	All labeled proteins under nutrient replete conditions
Sheet2	Redox sensitive proteins under nutrient replete conditions
Sheet3	All labeled proteins under C-limited conditions
Sheet4	Redox sensitive proteins under C-limited conditions
Sheet5	All labeled proteins under N-limited conditions
Sheet6	Redox sensitive proteins under N-limited conditions
Sheet 7	All redox sensitive across conditions with site of labeling

## Sheet: Sheet1
Order All	Locus Tag	Locus_Description	Curated Product Descriptor	Gene	Primary Category	Secondary Category	Protein	Description	type	protein localization	PepCount	QPRo	UD_1	UD_2	UD_3	UD_4	UL_1	UL_2	UL_3	UL_4	Number of Cys Residues	% Cysteine
2	SYNPCC7002_A0002	periplasmic solute-binding protein of ABC transporter	ABC transport system, substrate-binding component		DNA replication, restriction, modification, recombination, and repair		641610013	YP_001733276 SYNPCC7002_A0002 periplasmic solute-binding protein of ABC transporter [Synechococcus sp. PCC 7002]	CDS	cyt	3	0.502796	20.0093	20.1476	18.2432800553878	20.9115				16.6146	8	2.6%
35	SYNPCC7002_A0035	lysyl-tRNA synthetase	lysyl-tRNA synthetase, LysS	lysS	Translation	Aminoacyl tRNA synthetases and tRNA modification	641610046	YP_001733308 SYNPCC7002_A0035 lysyl-tRNA synthetase [Synechococcus sp. PCC 7002]	CDS	cyt	3	0.456868	15.136	17.3488		16.6093	14.9909629630054			13.5265	2	0.4%
37	SYNPCC7002_A0037	tryptophanyl-tRNA synthetase	tryptophanyl-tRNA synthetase, TrpS	trpS	Translation	Aminoacyl tRNA synthetases and tRNA modification	641610048	YP_001733310 SYNPCC7002_A0037 tryptophanyl-tRNA synthetase [Synechococcus sp. PCC 7002]	CDS	cyt	4	0.709063	20.2603	20.4954	19.403258810399	20.7457	15.7269153704389		15.3809184049705	16.8882	6	1.8%
46	SYNPCC7002_A0045	two component response regulator	positive phototaxis two component signal transduction system, response regulator, PixG	pixG	Regulatory functions		641610056	YP_001733318 SYNPCC7002_A0045 two component response regulator [Synechococcus sp. PCC 7002]	CDS	cyt-IM assoc	8	0.602278	22.9132	21.9783	23.1976689490853	21.8014	18.283996529645	18.3528648031617	17.5469865500947	17.5575	5	1.2%
49	SYNPCC7002_A0048	methyl-accepting chemotaxis protein	cyanophytochrome modulating positive phototaxis, PixJ1	pixJ1	Cellular processes	Chemotaxis	641610059	YP_001733321 SYNPCC7002_A0048 methyl-accepting chemotaxis protein [Synechococcus sp. PCC 7002]	CDS	cyt-IM assoc	13	0.784934	18.9665	20.4081	19.8011548011863	20.1062	16.3120106431997	15.4515409704202	16.0410323883883	16.7596	12	0.8%
50	SYNPCC7002_A0049	two-component hybrid sensor and regulator	positive phototaxis signal transduction system, hybrid histidine kinase / response regulator, PixL	pixL	Regulatory functions		641610060	YP_001733322 SYNPCC7002_A0049 two-component hybrid sensor and regulator [Synechococcus sp. PCC 7002]	CDS	cyt	10	0.853722	19.9435	20.1095	19.2507868234877	20.3775	16.8132654438664	16.1011941120606	15.9917400990016	16.594	8	0.8%
52	SYNPCC7002_A0051	transcriptional regulator, ArsR family	transcriptional regulator, ArsR family		Regulatory functions		641610062	YP_001733324 SYNPCC7002_A0051 transcriptional regulator, ArsR family [Synechococcus sp. PCC 7002]	CDS	cyt	4	0.728165	19.6899	20.2437		20.162	16.7165963780188			14.7096	3	2.6%
53	SYNPCC7002_A0052	acetyl-CoA carboxylase, biotin carboxyl carrier protein	acetyl-CoA carboxylase, biotin carboxyl carrier protein, AccB	accB	Fatty acid, phospholipid and sterol metabolism		641610063	YP_001733325 SYNPCC7002_A0052 acetyl-CoA carboxylase, biotin carboxyl carrier protein [Synechococcus sp. PCC 7002]	CDS	cyt	13	0.720133	27.9608	28.1992	28.7307111058877	27.7478	24.0509715818612	23.5894638912259	24.1776244549421	23.5692	1	0.6%
59	SYNPCC7002_A0058	acetyl-CoA carboxylase, carboxyl transferase, beta subunit	acetyl-CoA carboxylase, carboxyltransferase beta subunit, AccD	accD	Fatty acid, phospholipid and sterol metabolism		641610069	YP_001733331 SYNPCC7002_A0058 acetyl-CoA carboxylase, carboxyl transferase, beta subunit [Synechococcus sp. PCC 7002]	CDS	cyt	9	0.773915	22.0848	21.9016	22.4872886582969	21.7623	16.8841880909467	17.7723188320173	17.5878430382491	18.0485	6	1.9%
74	SYNPCC7002_A0073	2-phosphopyruvate hydratase (enolase)	2-phosphopyruvate hydratase (enolase), Eno	eno	Energy metabolism	Glycolysis	641610084	YP_001733346 SYNPCC7002_A0073 2-phosphopyruvate hydratase (enolase) [Synechococcus sp. PCC 7002]	CDS	cyt	11	0.774601	23.015	23.109	24.1787648386566	22.7859	18.4065197702248	18.8595319050698	18.9395394955989	18.8982	1	0.2%
94	SYNPCC7002_A0093	conserved hypothetical protein	conserved hypothetical protein, Ycf54	ycf54	Hypothetical		641610103	YP_001733365 SYNPCC7002_A0093 hypothetical protein [Synechococcus sp. PCC 7002]	CDS	cyt	3	0.619795	21.1938	23.516	21.7937991129249	22.2527	15.9621001992592	15.1944567163619	16.0479977318025	16.4076	1	0.8%
96	SYNPCC7002_A0095	glucose-1-phosphate adenylyltransferase	glucose-1-phosphate adenylyltransferase, GlgC	glgC	Central intermediary metabolism	Polysaccharides and glycoproteins	641610105	YP_001733367 SYNPCC7002_A0095 glucose-1-phosphate adenylyltransferase [Synechococcus sp. PCC 7002]	CDS	cyt	11	0.829652	21.9295	23.0108	23.7431965337393	22.1512	18.2614851429944	17.6467589115192	18.0211331979419	17.7548	5	1.2%
99	SYNPCC7002_A0097	diaminopimelate decarboxylase	diaminopimelate decarboxylase, LysA	lysA	Amino acid biosynthesis	Branched chain family	641610107	YP_001733369 SYNPCC7002_A0097 diaminopimelate decarboxylase [Synechococcus sp. PCC 7002]	CDS	cyt	10	0.839419	23.174	22.5338	21.2379636457827	22.5648	17.0700163685543	17.4249755773464	17.3502804937037	17.4842	12	2.6%
106	SYNPCC7002_A0105	UDP-N-acetylmuramate--alanine ligase	UDP-N-acetylmuramate-L-alanine ligase, MurC	murC	Cell envelope	Murein sacculus and peptidoglycan	641610115	YP_001733376 SYNPCC7002_A0105 UDP-N-acetylmuramate--alanine ligase [Synechococcus sp. PCC 7002]	CDS	IM 1 TM	9	0.777488	23.0007	22.5253	21.815877111716	22.944	18.3968629025818	18.1495605422857	18.008489324127	18.1104	8	1.6%
107	SYNPCC7002_A0106	glyceraldehyde-3-phosphate dehydrogenase, type I	NAD(P)-dependent glyceraldehyde-3-phosphate dehydrogenase, Gap2	gap2	Photosynthesis and respiration	CO2 fixation	641610116	YP_001733377 SYNPCC7002_A0106 glyceraldehyde-3-phosphate dehydrogenase, type I [Synechococcus sp. PCC 7002]	CDS	cyt	24	0.864772	27.9946	27.3874	26.2017599660529	26.5727	22.3890039169944	22.5889391828334	22.9304687065398	22.1672	6	1.8%
111	SYNPCC7002_A0110	dihydrolipoamide S-acetyltransferase; 2-oxo acid dehydrogenases acyltransferase (catalytic domain)	pyruvate dehydrogenase, dihydrolipoamide acetyltransferase E2 component, PdhC	pdhC	Energy metabolism	Pyruvate dehydrogenase	641610120	YP_001733381 SYNPCC7002_A0110 dihydrolipoamide S-acetyltransferase; 2-oxo acid dehydrogenases acyltransferase (catalytic domain) [Synechococcus sp. PCC 7002]	CDS	cyt	3	0.630509	18.7248	19.2663	17.1288875246229	18.6593	16.0941075871158	15.331126885111	15.5275714791707	14.5329	1	0.2%
118	SYNPCC7002_A0117	glutathione peroxidase	glutathione peroxidase, Gpo	gpo	Biosynthesis of cofactors, prosthetic groups, and carriers	Thioredoxin, glutaredoxin, and glutathione	641610127	YP_001733388 SYNPCC7002_A0117 glutathione peroxidase [Synechococcus sp. PCC 7002]	CDS	cyt	6	0.769152	24.9502	24.5391	24.4849601883916	23.8504	19.8442517975768	20.0299212648535	19.6996101411471	19.3784	3	1.8%
122	SYNPCC7002_A0121	UDP-N-acetylmuramoylalanyl-D-glutamate--2, 6-diaminopimelate ligase (UDP-N-acetylmuramyl-tripeptide synthetase) (Meso-diaminopimelate-adding enzyme) (UDP-MurNAc-tripeptide synthetase)	UDP-N-acetylmuramoylalanyl-D-glutamate--2,6-diaminopimelate ligase, MurE	murE	Cell envelope	Murein sacculus and peptidoglycan	641610131	YP_001733392 SYNPCC7002_A0121 UDP-N-acetylmuramoylalanyl-D-glutamate--2, 6-diaminopimelate ligase (UDP-N-acetylmuramyl-tripeptide synthetase) (Meso-diaminopimelate-adding enzyme) (UDP-MurNAc-tripeptide synthetase) [Synechococcus sp. PCC 7002]	CDS	cyt	3	0.581191	19.4285	19.9717	20.0761566800142	19.3385	15.6049233619283			16.0405	7	1.4%
141	SYNPCC7002_A0140	conserved hypothetical protein	conserved hypothetical protein		Unknown		641610150	YP_001733410 SYNPCC7002_A0140 hypothetical protein [Synechococcus sp. PCC 7002]	CDS	cyt	4	0.672934	24.0595	23.891	24.5084453600811	24.1043	19.1847446086091	18.4022146256109	18.5226847439965	19.0865	2	1.5%
154	SYNPCC7002_A0153	conserved hypothetical protein	protein of unknown function, UPF0367 family		Hypothetical		641610163	YP_001733423 SYNPCC7002_A0153 hypothetical protein [Synechococcus sp. PCC 7002]	CDS	cyt	3	0.642229	21.0257	19.7569		20.2788	16.5702454062094	16.8701257921869	16.9124086858863	15.5627	1	1.1%
166	SYNPCC7002_A0165	phosphoglucomutase/phosphomannomutase	phosphoglucomutase/phosphomannomutase		Central intermediary metabolism	Polysaccharides and glycoproteins	641610175	YP_001733435 SYNPCC7002_A0165 phosphoglucomutase/phosphomannomutase [Synechococcus sp. PCC 7002]	CDS	cyt	9	0.85189	19.8961	20.0143	19.7469057907346	20.4854	16.7620109873641	15.3568466381246	16.2041111734338	16.8541	5	1.0%
178	SYNPCC7002_A0177	alanine:glyoxylate aminotransferase	bifunctional serine:pyruvate aminotransferase / alanine:glyoxylate aminotransferase		Other categories	Hydrogenase	641610187	YP_001733447 SYNPCC7002_A0177 alanine:glyoxylate aminotransferase [Synechococcus sp. PCC 7002]	CDS	cyt	13	0.877702	23.9559	23.5098	22.9162444869603	23.6468	18.8639632794915	18.9038221053839	19.0129791031503	19.1667	3	0.8%
194	SYNPCC7002_A0193	urease, alpha subunit	urease, alpha subunit, UreC	ureC	Central intermediary metabolism	Other	641610203	YP_001733462 SYNPCC7002_A0193 urease, alpha subunit [Synechococcus sp. PCC 7002]	CDS	cyt	6	0.624297	19.5212	21.1916	21.0021492526493	20.5748	15.7380007540592		15.005544786988	15.4651	8	1.4%
211	SYNPCC7002_A0210	light-dependent protochlorophyllide reductase	light-dependent protochlorophyllide oxidoreductase, Por	por	Biosynthesis of cofactors, prosthetic groups, and carriers	Cobalamin, heme, phycobilin and porphyrin	641610220	YP_001733479 SYNPCC7002_A0210 light-dependent protochlorophyllide reductase [Synechococcus sp. PCC 7002]	CDS	cyt	8	0.776904	24.318	23.8648	24.228275062692	22.6351	19.0199176807405	19.3270290994091	19.1147004299041	18.8586	6	1.9%
216	SYNPCC7002_A0215	protein-methionine-S-oxide reductase	methionine sulfoxide reductase A, MsrA	msrA	Translation	Protein modification and translation factors	641610225	YP_001733484 SYNPCC7002_A0215 protein-methionine-S-oxide reductase [Synechococcus sp. PCC 7002]	CDS	cyt	4	0.7102	21.7267	20.5392	21.6406355952552	21.1885	17.5712248327381	17.3274616187935	17.3898509062254	16.7468	4	1.8%
217	SYNPCC7002_A0216	conserved hypothetical protein (Ycf39)	chaperone-like protein Ycf39 for quinone binding in Photosystem II		Hypothetical		641610226	YP_001733485 SYNPCC7002_A0216 conserved hypothetical protein (Ycf39) [Synechococcus sp. PCC 7002]	CDS	cyt-TM assoc	5	0.78754	19.7751	20.9713	19.8038304273312	21.0305	17.0255851253479			15.9705	4	1.2%
222	SYNPCC7002_A0221	6-phosphogluconate dehydrogenase, decarboxylating	6-phosphogluconate dehydrogenase, Gnd	gnd	Energy metabolism	Pentose phosphate pathway	641610231	YP_001733490 SYNPCC7002_A0221 6-phosphogluconate dehydrogenase, decarboxylating [Synechococcus sp. PCC 7002]	CDS	cyt	17	0.679203	22.4016	23.3816	21.8026770295844	22.9605	17.1104990774219	17.4022201106296	17.2854059445224	17.7998	4	0.8%
247	SYNPCC7002_A0246	glutamine synthetase type III	glutamine synthetase type III, GlnN	glnN	Amino acid biosynthesis	Glutamate family / Nitrogen assimilation	641610256	YP_001733513 SYNPCC7002_A0246 glutamine synthetase type III [Synechococcus sp. PCC 7002]	CDS	cyt	29	0.832247	26.2754	25.2806	25.3495906451628	25.2671	20.5981043889265	20.6660679800269	20.9997480146816	20.5751	6	0.8%
267	SYNPCC7002_A0266	IMP dehydrogenase family protein	inosine 5-monophosphate dehydrogenase, GuaB	guaB	Purines, pyrimidines, nucleosides, and nucleotides	Purine ribonucleotide biosynthesis	641610276	YP_001733532 SYNPCC7002_A0266 IMP dehydrogenase family protein [Synechococcus sp. PCC 7002]	CDS	cyt	16	0.825456	24.9005	24.3946	24.399892840572	24.5621	20.8093005187037	20.2810268197262	20.4498875111344	20.6686	6	1.6%
269	SYNPCC7002_A0268	naphthoate synthase	1,4-dihydroxy-2-naphthoate synthase, MenB	menB	Biosynthesis of cofactors, prosthetic groups, and carriers	Menaquinone and ubiquinone	641610278	YP_001733534 SYNPCC7002_A0268 naphthoate synthase [Synechococcus sp. PCC 7002]	CDS	IM 1 TM	6	0.53688	20.8516	20.4496	19.9266585403595	20.6919	16.5218992030707	17.2221239194161	17.1877413936664	16.8683	6	2.2%
280	SYNPCC7002_A0279	thiamine-phosphate pyrophosphorylase	thiamine-phosphate pyrophosphorylase, ThiE	thiE	Biosynthesis of cofactors, prosthetic groups, and carriers	Thiamin	641610289	YP_001733545 SYNPCC7002_A0279 thiamine-phosphate pyrophosphorylase [Synechococcus sp. PCC 7002]	CDS	cyt	6	0.678298	18.8584	18.7219	18.8929301324685	19.3087	15.4510092063992	15.2345466383101		14.9295	5	1.4%
287	SYNPCC7002_A0286	threonine synthase-II	threonine synthase, ThrCII	thrCII	Amino acid biosynthesis	Aspartate family	641610296	YP_001733552 SYNPCC7002_A0286 threonine synthase-II [Synechococcus sp. PCC 7002]	CDS	cyt	10	0.816729	22.5453	22.3546	23.77325628572	23.1433	17.3528405881042	18.0363954305604	17.8049943025791	17.8006	9	2.1%
294	SYNPCC7002_A0293	Thioredoxin family protein	x-type thioredoxin, TrxB	trxB	Biosynthesis of cofactors, prosthetic groups, and carriers	Thioredoxin, glutaredoxin, and glutathione	641610303	YP_001733559 SYNPCC7002_A0293 Thioredoxin family protein [Synechococcus sp. PCC 7002]	CDS	cyt	6	0.766563	23.3963	22.5614	23.9637552847298	22.8137	19.4138581697237	19.5032687084513	19.2148013300581	18.8428	3	2.8%
297	SYNPCC7002_A0296	tryptophan synthase, beta subunit	tryptophan synthase, beta subunit, TrpB	trpB	Amino acid biosynthesis	Aromatic amino acid family	641610306	YP_001733562 SYNPCC7002_A0296 tryptophan synthase, beta subunit [Synechococcus sp. PCC 7002]	CDS	cyt	9	0.800132	23.2085	22.627	22.4680677114657	23.0311	19.3703246202843	19.0212276453447	18.7242794963061	19.1293	6	1.4%
310	SYNPCC7002_A0309	biotin synthase	biotin synthase, BioB	bioB	Biosynthesis of cofactors, prosthetic groups, and carriers	Biotin	641610319	YP_001733575 SYNPCC7002_A0309 biotin synthase [Synechococcus sp. PCC 7002]	CDS	cyt	5	0.709095	20.3094	20.8478	21.577097134013	20.3901	17.035696399199	16.4081073040635	16.0376588369016	16.6607	12	3.3%
318	SYNPCC7002_A0317	phosphoribosylaminoimidazole-succinocarboxamide synthase	phosphoribosylaminoimidazole-succinocarboxamide synthase, PurC	purC	Purines, pyrimidines, nucleosides, and nucleotides	Purine ribonucleotide biosynthesis	641610327	YP_001733583 SYNPCC7002_A0317 phosphoribosylaminoimidazole-succinocarboxamide synthase [Synechococcus sp. PCC 7002]	CDS	cyt	6	0.582635	21.1437	21.1903	20.387879426479	21.0606	15.5311884414303	15.3440491891835	15.8577180538595	16.8715	4	1.6%
320	SYNPCC7002_A0319	UDP-3-0-acyl N-acetylglucosamine deacetylase	UDP-3-O-[3-hydroxymyristoyl] N-acetylglucosamine deacetylase, LpxC	lpxC	Cell envelope	Surface polysaccharides, lipopolysaccharides and antigens	641610329	YP_001733585 SYNPCC7002_A0319 UDP-3-0-acyl N-acetylglucosamine deacetylase [Synechococcus sp. PCC 7002]	CDS	cyt	4	0.533806	20.193	22.1631	19.436329150105	21.5849	15.8213026921052	16.6471952055685	16.8671278895884	16.1425	2	0.7%
321	SYNPCC7002_A0320	AhpC/TSA family	thioredoxin-dependent peroxidase, 1-Cys family		Other categories	Drug and analog sensitivity	641610330	YP_001733586 SYNPCC7002_A0320 AhpC/TSA family [Synechococcus sp. PCC 7002]	CDS	cyt	5	0.772204	23.299	21.6492	21.3958309088839	22.5184	18.6471064503956	18.2862487697868	18.7356542301467	17.6552	2	0.9%
324	SYNPCC7002_A0324	ribulose-phosphate 3-epimerase	ribulose-phosphate 3-epimerase, Rpe	rpe	Energy metabolism	Pentose phosphate pathway	641610334	YP_001733590 SYNPCC7002_A0324 ribulose-phosphate 3-epimerase [Synechococcus sp. PCC 7002]	CDS	cyt	6	0.673771	23.9657	20.4333		21.653	19.3164198949064	19.4066964258316	19.2982573288754	19.2666	3	1.3%
332	SYNPCC7002_A0332	conserved hypothetical protein; probable ATPase involved in chromosome partitioning	ATPase involved in chromosome partitioning		Hypothetical		641610342	YP_001733598 SYNPCC7002_A0332 conserved hypothetical protein; probable ATPase involved in chromosome partitioning [Synechococcus sp. PCC 7002]	CDS	cyt	8	0.615819	20.1799	20.9421	20.7001889783639	20.8097	16.0158657693358		15.2503696505198	16.0747	2	0.4%
341	SYNPCC7002_A0341	translation elongation factor G	translation elongation factor G, FusA	fusA	Translation	Protein modification and translation factors	641610351	YP_001733607 SYNPCC7002_A0341 translation elongation factor G [Synechococcus sp. PCC 7002]	CDS	cyt	49	0.882488	25.7717	25.3911	26.6715638306526	25.4212	21.5565438233245	21.4625344541882	21.3490408083834	21.3913	7	1.0%
354	SYNPCC7002_A0353	pyruvate dehydrogenase E1 component, alpha chain	pyruvate dehydrogenase E1 component, alpha subunit, PdhA	pdhA	Energy metabolism	Pyruvate dehydrogenase	641610363	YP_001733619 SYNPCC7002_A0353 pyruvate dehydrogenase E1 component, alpha chain [Synechococcus sp. PCC 7002]	CDS	cyt	12	0.752074	22.056	22.3173	22.416465566172	23.0038	18.0643156697524	18.4022085651977	18.4189555051216	18.3482	4	1.2%
364	SYNPCC7002_A0363	ThiF/MoeZ/MoeB family, with rhodanese domain	sulfur carrier protein adenylyltransferase, ThiF	thiF	Biosynthesis of cofactors, prosthetic groups, and carriers	Molybdopterin	641610373	YP_001733629 SYNPCC7002_A0363 ThiF/MoeZ/MoeB family, with rhodanese domain [Synechococcus sp. PCC 7002]	CDS	cyt	19	0.902151	26.6137	26.4555	27.675740930258	26.303	21.8072715688634	21.3567738619748	21.5650588684646	21.8719	6	1.5%
372	SYNPCC7002_A0371	sigma factor SibG regulation protein RsbU	serine phosphatase modulating sigma factor SibG, RsbU	rsbU	Hypothetical		641610381	YP_001733637 SYNPCC7002_A0371 sigma factor SibG regulation protein RsbU [Synechococcus sp. PCC 7002]	CDS	cyt	6	0.816058	19.8625	20.9389	20.142458853863	20.8778	17.1466415609039	15.9384464086284	16.7494576760958	16.9946	10	2.1%
392	SYNPCC7002_A0391	30S ribosomal protein S14, RpsN	30S ribosomal protein S14, RpsN	rpsN	Translation	Ribosomal proteins: synthesis and modification	641610401	YP_001733657 SYNPCC7002_A0391 30S ribosomal protein S14, RpsN [Synechococcus sp. PCC 7002]	CDS	cyt	5	0.720896	26.264	26.0594	27.083905072075	25.3534	21.4446976613829	21.9206417387343	21.7639741183555	21.1727	2	2.0%
395	SYNPCC7002_A0394	conserved hypothetical protein, TIGR00268	adenine nucleotide alpha hydrolase, TIGR00268 family		Hypothetical		641610404	YP_001733660 SYNPCC7002_A0394 conserved hypothetical protein, TIGR00268 [Synechococcus sp. PCC 7002]	CDS	cyt	3	0.640252	19.8604	20.7185	19.3680054893956	19.9125	15.8314559732483	16.5025579411504	16.5686672111847	16.555	4	1.4%
423	SYNPCC7002_A0422	aspartyl-tRNA synthetase	aspartyl-tRNA synthetase, AspS	aspS	Translation	Aminoacyl tRNA synthetases and tRNA modification	641610432	YP_001733688 SYNPCC7002_A0422 aspartyl-tRNA synthetase [Synechococcus sp. PCC 7002]	CDS	cyt	13	0.891455	22.4004	22.5631	22.370800712549	22.1561	17.8232835194849	18.269954138378	18.0938348280757	17.9009	6	1.0%
427	SYNPCC7002_A0426	recA protein (recombinase A)	recombinase, RecA	recA	DNA replication, restriction, modification, recombination, and repair		641610436	YP_001733692 SYNPCC7002_A0426 recA protein (recombinase A) [Synechococcus sp. PCC 7002]	CDS	cyt	9	0.580185	22.8171	22.3439	22.9208729808128	22.6236	17.8889762366214	17.9156658806578	17.9727338642784	18.3633	2	0.6%
428	SYNPCC7002_A0427	GTP cyclohydrolase II / 3,4-dihydroxy-2-butanone 4-phosphate synthase	bifunctional 3,4-dihydroxy-2-butanone 4-phosphate synthase/GTP cyclohydrolase II/unknown domain fusion protein, RibAB	ribAB	Biosynthesis of cofactors, prosthetic groups, and carriers	Riboflavin	641610437	YP_001733693 SYNPCC7002_A0427 GTP cyclohydrolase II / 3,4-dihydroxy-2-butanone 4-phosphate synthase [Synechococcus sp. PCC 7002]	CDS	cyt	13	0.854465	20.1256	20.4128	20.4864428141893	20.3892	16.7759392661309	16.5912733167199	16.8342228209796	16.6173	7	1.3%
435	SYNPCC7002_A0434	Peptidase family M3	oligopeptidase A, PrlC	prlC	Translation	Degradation of proteins, peptides, and glycopeptides	641610444	YP_001733700 SYNPCC7002_A0434 Peptidase family M3 [Synechococcus sp. PCC 7002]	CDS	cyt	6	0.793957	18.5349	19.2609	18.3183989000211	19.6767	14.424055764673			15.1277	4	0.6%
449	SYNPCC7002_A0448	malic enzyme	decarboxylating NADP(+)-dependent malic enzyme		Energy metabolism	Pyruvate and acetyl-CoA metabolism	641610458	YP_001733712 SYNPCC7002_A0448 malic enzyme [Synechococcus sp. PCC 7002]	CDS	cyt	4	0.716883	20.2848	19.4629	20.7171330971061	19.7203	15.1514223613117	15.8876494290025	16.562210578294	16.7178	6	1.3%
451	SYNPCC7002_A0450	phosphoglucosamine mutase	phosphoglucosamine mutase, GlmM	glmM	Other categories	Other	641610460	YP_001733714 SYNPCC7002_A0450 phosphoglucosamine mutase [Synechococcus sp. PCC 7002]	CDS	cyt	6	0.795512	20.5594	19.7908		20.1535	16.3187194207971	16.1580212471688	16.166137046997	16.5158	7	1.5%
457	SYNPCC7002_A0456	3-isopropylmalate dehydratase, small subunit	3-isopropylmalate dehydratase, small subunit, LeuD	leuD	Amino acid biosynthesis	Branched chain family	641610466	YP_001733720 SYNPCC7002_A0456 3-isopropylmalate dehydratase, small subunit [Synechococcus sp. PCC 7002]	CDS	cyt	4	0.688056	22.1597	21.5334	22.7544235963525	21.5154	18.2008280806241	17.0289877160616	17.790543971812	17.5051	6	3.0%
483	SYNPCC7002_A0481	glycogen phosphorylase	glycogen phosphorylase, GlgP	glgP	Central intermediary metabolism	Polysaccharides and glycoproteins	641610491	YP_001733745 SYNPCC7002_A0481 glycogen phosphorylase [Synechococcus sp. PCC 7002]	CDS	cyt	36	0.874663	24.331	23.8381	24.0972605244604	23.8234	19.5913022353038	19.5061541879923	19.5779948152471	19.7682	9	1.1%
490	SYNPCC7002_A0488	Phosphoribosyl-AMP cyclohydrolase and Phosphoribosyl-ATP pyrophosphatase	bifunctional phosphoribosyl-AMP cyclohydrolase/phosphoribosyl-ATP pyrophosphatase, HisIE	hisIE	Amino acid biosynthesis	Aromatic amino acid family	641610498	YP_001733751 SYNPCC7002_A0488 Phosphoribosyl-AMP cyclohydrolase and Phosphoribosyl-ATP pyrophosphatase [Synechococcus sp. PCC 7002]	CDS	cyt	6	0.745014	23.0693	23.5854	23.7923785238588	23.3374	18.1186505249286	18.5242083548957	18.5851631982501	18.4653	4	1.9%
514	SYNPCC7002_A0512	aspartate aminotransferase (transaminase A)	aspartate aminotransferase, AspC	aspC	Amino acid biosynthesis	Aspartate family	641610522	YP_001733775 SYNPCC7002_A0512 aspartate aminotransferase (transaminase A) [Synechococcus sp. PCC 7002]	CDS	cyt	5	0.767184	21.3315	21.481	20.9685227295473	20.744	17.1320872358636	17.4432457393162	17.08792967019	17.4571	7	1.8%
516	SYNPCC7002_A0514	septum site-determining protein, MinD	septum site-determining protein, MinD	minD	Cellular processes	Cell division	641610524	YP_001733777 SYNPCC7002_A0514 septum site-determining protein, MinD [Synechococcus sp. PCC 7002]	CDS	cyt	11	0.862911	23.8475	22.9463	24.0757257040425	23.1416	18.6209954520601	18.3305707027032	18.0521492250972	18.3247	2	0.8%
519	SYNPCC7002_A0517	4-hydroxy-3-methylbut-2-enyl diphosphate reductase	4-hydroxy-3-methylbut-2-enyl diphosphate reductase, IspH	ispH	Hypothetical		641610527	YP_001733780 SYNPCC7002_A0517 4-hydroxy-3-methylbut-2-enyl diphosphate reductase [Synechococcus sp. PCC 7002]	CDS	cyt	4	0.655714	20.1535	19.6129	19.6161996126927	20.2351	16.8546418467038	16.6007158519849	16.3326541427368	16.6509	4	1.0%
528	SYNPCC7002_A0525	beta-ketoacyl-acyl carrier protein synthase III	beta-ketoacyl-acyl carrier protein synthase III, FabH	fabH	Fatty acid, phospholipid and sterol metabolism		641610535	YP_001733788 SYNPCC7002_A0525 beta-ketoacyl-acyl carrier protein synthase III [Synechococcus sp. PCC 7002]	CDS	cyt	7	0.768504	20.315	20.8113	21.0859960392581	20.8748	16.113722659215	16.7533987251269	16.5952560492594	16.7399	4	1.2%
529	SYNPCC7002_A0526	fatty acid/phospholipid synthesis protein PlsX	glycerol-3-phosphate acyltransferase, PlsX	plsX	Fatty acid, phospholipid and sterol metabolism		641610536	YP_001733789 SYNPCC7002_A0526 fatty acid/phospholipid synthesis protein PlsX [Synechococcus sp. PCC 7002]	CDS	cyt	5	0.776103	19.7856	20.0761	21.4804961356549	20.9698	16.7270182075586	16.2189456909325	16.4913539169739	17.0858	3	0.8%
533	SYNPCC7002_A0530	conserved hypothetical protein	conserved hypothetical protein		Hypothetical		641610540	YP_001733793 SYNPCC7002_A0530 hypothetical protein [Synechococcus sp. PCC 7002]	CDS	cyt	4	0.688367	22.155	22.9104	21.8199715590883	22.7989	18.2807354641527	18.2237872779732	18.0158076471345	17.4237	2	1.4%
553	SYNPCC7002_A0550	amidophosphoribosyltransferase	amidophosphoribosyltransferase, PurF	purF	Purines, pyrimidines, nucleosides, and nucleotides	Purine ribonucleotide biosynthesis	641610560	YP_001733813 SYNPCC7002_A0550 amidophosphoribosyltransferase [Synechococcus sp. PCC 7002]	CDS	cyt	14	0.747562	21.8812	21.3707	22.6014046093238	21.7052	18.5607447166408	17.9478302803586	17.7357749526818	17.9998	9	1.8%
567	SYNPCC7002_A0564	conserved hypothetical protein	bifunctional protein disulfide isomerase / oxidoreductase, DsbAB	dsbAB	Hypothetical		641610574	YP_001733827 SYNPCC7002_A0564 hypothetical protein [Synechococcus sp. PCC 7002]	CDS	IM 5 TM	4	0.66186	20.9229	20.429	20.6618126187572	21.8306	19.121188788303	19.12292722349	18.7781129809392	18.951	8	2.4%
577	SYNPCC7002_A0574	ribonuclease II	ribonuclease II, RnB	rnb	Transcription	Degradation of RNA	641610584	YP_001733837 SYNPCC7002_A0574 ribonuclease II [Synechococcus sp. PCC 7002]	CDS	cyt	4	0.31632	18.7616	20.3144	20.6554439525323	20.1307	16.1878364258625			16.5302	5	0.7%
582	SYNPCC7002_A0579	glutamate racemase	glutamate racemase, MurI	murI	Cell envelope	Murein sacculus and peptidoglycan	641610589	YP_001733842 SYNPCC7002_A0579 glutamate racemase [Synechococcus sp. PCC 7002]	CDS	cyt	3	0.576552	19.3393	19.8249		19.3604	16.8924814501451	15.8594903803207	15.2454241477811	15.9454	5	1.8%
599	SYNPCC7002_A0596	magnesium chelatase ATPase subunit D (Mg-protoporphyrin IX chelatase subunit D)	Mg-protoporphyrin IX chelatase, ATPase subunit, ChlD	chlD	Biosynthesis of cofactors, prosthetic groups, and carriers	Cobalamin, heme, phycobilin and porphyrin	641610606	YP_001733859 SYNPCC7002_A0596 magnesium chelatase ATPase subunit D (Mg-protoporphyrin IX chelatase subunit D) [Synechococcus sp. PCC 7002]	CDS	cyt	4	0.735363	20.2279	21.0653	17.8689579997225	21.177	16.2995975633036	15.9877902249117	16.7374557954035	16.4791	3	0.4%
600	SYNPCC7002_A0597	Dihydropteroate synthase	pterin-binding enzyme		Hypothetical		641610607	YP_001733860 SYNPCC7002_A0597 Dihydropteroate synthase [Synechococcus sp. PCC 7002]	CDS	cyt	5	0.759857	20.4003	20.5413	19.7020835897473	21.3254	17.1985049891895	17.4615695090822	16.9148059956673	17.2585	3	2.4%
622	SYNPCC7002_A0619	tRNA modifying enzyme MiaB-like protein	ribosomal protein S12 methylthiotransferase, RimO	rimO	Hypothetical		641610629	YP_001733881 SYNPCC7002_A0619 tRNA modifying enzyme MiaB-like protein [Synechococcus sp. PCC 7002]	CDS	cyt	4	0.714159	19.9812	20.192	22.1095964844785	19.8225	15.9562626186616	15.833087001144	16.2193639712632	16.4046	7	1.6%
631	SYNPCC7002_A0628	threonyl-tRNA synthetase	threonyl-tRNA synthetase, ThrS	thrS	Translation	Aminoacyl tRNA synthetases and tRNA modification	641610638	YP_001733889 SYNPCC7002_A0628 threonyl-tRNA synthetase [Synechococcus sp. PCC 7002]	CDS	cyt	4	0.741115	20.0334	20.8239	20.4351430655774	20.4114	15.9836434163164	16.7386222012851	16.3550721786674	16.1057	2	0.3%
645	SYNPCC7002_A0641	transcriptional regulator protein, LuxR family	photosynthetic acitivity responsive transcriptional regulator, PedR	pedR	Regulatory functions		641610651	YP_001733902 SYNPCC7002_A0641 transcriptional regulator protein, LuxR family [Synechococcus sp. PCC 7002]	CDS	cyt	7	0.758081	21.7378	21.2378	20.7664149963904	20.0645	18.6862077125549	18.5655975083875	18.2678017153673	18.273	3	3.3%
656	SYNPCC7002_A0652	dihydroxy-acid dehydratase	dihydroxy-acid dehydratase, IlvD	ilvD	Amino acid biosynthesis	Branched chain family	641610662	YP_001733913 SYNPCC7002_A0652 dihydroxy-acid dehydratase [Synechococcus sp. PCC 7002]	CDS	cyt	8	0.768617	22.9463	22.7459	23.5788111882934	22.9883	20.3604092160772	19.8075994365243	20.6145725933025	20.0614	8	1.4%
659	SYNPCC7002_A0655	pyruvate dehydrogenase E1 beta chain	pyruvate dehydrogenase, E1 component, beta subunit, PdhB	pdhB	Energy metabolism	Pyruvate dehydrogenase	641610665	YP_001733916 SYNPCC7002_A0655 pyruvate dehydrogenase E1 beta chain [Synechococcus sp. PCC 7002]	CDS	cyt	5	0.774729	19.6546	21.7227	20.3298142190544	21.5069	17.724278159556	17.4560116779469	16.4172042213724	18.0404	3	0.9%
679	SYNPCC7002_A0674	ornithine carbamoyltransferase	ornithine carbamoyltransferase, ArgF	argF	Amino acid biosynthesis	Glutamate family / Nitrogen assimilation	641610684	YP_001733935 SYNPCC7002_A0674 ornithine carbamoyltransferase [Synechococcus sp. PCC 7002]	CDS	cyt	7	0.811491	21.2721	21.9227	19.9592742436497	21.4869	17.6681186721985	17.4167898224946	17.732145923505	17.1378	5	1.6%
686	SYNPCC7002_A0681	anthranilate synthetase alpha-subunit	anthranilate synthetase, alpha subunit, TrpE	trpE	Amino acid biosynthesis	Aromatic amino acid family	641610691	YP_001733942 SYNPCC7002_A0681 anthranilate synthetase alpha-subunit [Synechococcus sp. PCC 7002]	CDS	cyt	6	0.734016	19.1965	18.9901	19.5808242366289	19.7309	15.3886752471214			15.0152	8	1.6%
687	SYNPCC7002_A0682	photosystem I subunit II	photosystem I subunit II, PsaD	psaD	Photosynthesis and respiration	Photosystem I	641610692	YP_001733943 SYNPCC7002_A0682 photosystem I subunit II [Synechococcus sp. PCC 7002]	CDS	cyt-TM assoc	6	0.80535	22.2038	22.3451	22.5077764475754	21.5859	18.2406292661873	18.7455250003898	17.7740924884231	18.1989	1	0.7%
698	SYNPCC7002_A0693	chaperone protein DnaJ	chaperone protein, DnaJ	dnaJ	Cellular processes	Chaperones	641610703	YP_001733954 SYNPCC7002_A0693 chaperone protein DnaJ [Synechococcus sp. PCC 7002]	CDS	cyt	5	0.700119	19.62	21.8732	21.1838918572197	20.6404	16.8709959474112	17.497883200298	17.8703744378138	17.2314	9	2.4%
700	SYNPCC7002_A0695	heat shock protein	heat shock protein, GrpE	grpE	Cellular processes	Chaperones	641610705	YP_001733956 SYNPCC7002_A0695 heat shock protein [Synechococcus sp. PCC 7002]	CDS	cyt	3	0.635643	20.1605	20.167	20.9164687790095	20.693	16.2715334490464	16.3671694775619	15.7614308982611	16.648	1	0.4%
702	SYNPCC7002_A0697	twitching motility protein	twitching motility protein, PilT	pilT	Cellular processes	Chemotaxis	641610708	YP_001733959 SYNPCC7002_A0697 twitching motility protein [Synechococcus sp. PCC 7002]	CDS	cyt-IM assoc	5	0.744449	18.1694	19.107	18.7202429560636	19.6145	16.2407590016296	16.5790914593941		16.2099	4	1.1%
711	SYNPCC7002_A0707	magnesium-protoporphyrin IX monomethyl ester aerobic oxidative cyclase (oxygen-dependent)	oxygen-dependent Mg protoporphyrin IX monomethyl ester oxidative cyclase, AcsF1	acsF1	Hypothetical		641610717	YP_001733968 SYNPCC7002_A0707 magnesium-protoporphyrin IX monomethyl ester aerobic oxidative cyclase (oxygen-dependent) [Synechococcus sp. PCC 7002]	CDS	cyt	11	0.778192	20.4863	20.8751	21.6990121903966	20.8997	16.6659098360336	16.5395730430854	16.7398351650599	16.3615	4	1.1%
712	SYNPCC7002_A0708	GTP-binding protein	GTP-binding protein, TypA	typA	Translation	Protein modification and translation factors	641610718	YP_001733969 SYNPCC7002_A0708 GTP-binding protein [Synechococcus sp. PCC 7002]	CDS	cyt	12	0.821016	22.4932	23.3503	22.7593618762959	23.1322	19.1269935044367	18.4602666885206	18.2627822071932	18.7152	7	1.2%
737	SYNPCC7002_A0733	ATP synthase F1, gamma subunit	F1 ATP synthase complex, gamma subunit, AtpG	atpG	Photosynthesis and respiration	ATP synthase	641610743	YP_001733994 SYNPCC7002_A0733 ATP synthase F1, gamma subunit [Synechococcus sp. PCC 7002]	CDS	cyt-TM assoc	8	0.824713	20.7921	21.5466	21.8523773277387	21.2619	16.757203014452	16.505236457051	16.3015000101616	16.5717	2	0.6%
738	SYNPCC7002_A0734	ATP synthase F1, alpha subunit	F1 ATP synthase complex, alpha subunit, AtpA	atpA	Photosynthesis and respiration	ATP synthase	641610744	YP_001733995 SYNPCC7002_A0734 ATP synthase F1, alpha subunit [Synechococcus sp. PCC 7002]	CDS	cyt-TM assoc	11	0.854254	20.595	21.5538	21.242230305829	21.2902	17.9949875928732	17.6271711647563	17.12228867996	17.921	1	0.2%
739	SYNPCC7002_A0735	ATP synthase F1, delta subunit	F1 ATP synthase complex, delta subunit, AtpH	atpH	Photosynthesis and respiration	ATP synthase	641610745	YP_001733996 SYNPCC7002_A0735 ATP synthase F1, delta subunit [Synechococcus sp. PCC 7002]	CDS	cyt-TM assoc	3	0.546913	22.2837	18.7187	22.1749765028133	19.3838	17.807099698661	17.3646737892637	17.0536601271723	18.326	3	1.6%
748	SYNPCC7002_A0743	4-hydroxy-3-methylbut-2-en-1-yl diphosphate synthase	1-hydroxy-2-methyl-2-(E)-butenyl 4-diphosphate synthase, IspG	ispG	Other categories	Other	641610753	YP_001734004 SYNPCC7002_A0743 4-hydroxy-3-methylbut-2-en-1-yl diphosphate synthase [Synechococcus sp. PCC 7002]	CDS	cyt	16	0.900648	23.9436	23.2246	23.6712449891991	23.2448	19.3990492841287	19.0552221125476	19.2823477584709	19.0413	6	1.5%
749	SYNPCC7002_A0744	DRTGG domain protein	DRTGG domain-containing protein		Hypothetical		641610754	YP_001734005 SYNPCC7002_A0744 DRTGG domain protein [Synechococcus sp. PCC 7002]	CDS	cyt	3	0.619279	20.5909	20.3016	17.8871497465706	21.1662	15.9093185853821	16.4589482189227		15.935	2	0.6%
751	SYNPCC7002_A0746	Dihydrouridine synthase A	tRNA dihydrouridine synthase A, DusA	dusA	Hypothetical		641610756	YP_001734007 SYNPCC7002_A0746 Dihydrouridine synthase A [Synechococcus sp. PCC 7002]	CDS	cyt	3	0.658891	20.552	20.9332	20.8213023282533	20.8926	14.6671536404237		14.9201600247367	16.6565	7	2.0%
754	SYNPCC7002_A0749	ATP synthase beta chain	F1 ATP synthase complex, beta subunit, AtpD	atpD	Photosynthesis and respiration	ATP synthase	641610759	YP_001734010 SYNPCC7002_A0749 ATP synthase beta chain [Synechococcus sp. PCC 7002]	CDS	cyt-TM assoc	13	0.836128	21.6047	22.4499	22.192459296802	22.0098	17.7497947260672	18.3092964519208	17.3356802047666	18.1723	1	0.2%
760	SYNPCC7002_A0755	Translation initiation factor IF-2	translation initiation factor IF-2, InfB	infB	Translation	Protein modification and translation factors	641610765	YP_001734016 SYNPCC7002_A0755 Translation initiation factor IF-2 [Synechococcus sp. PCC 7002]	CDS	cyt	10	0.782125	18.5531	19.7621	19.2395783494096	20.5977	15.7213397732666		15.7238785864309	16.7352	4	0.4%
779	SYNPCC7002_A0773	Glutamate/Leucine/Phenylalanine/Valine dehydrogenase	glutamate dehydrogenase (NADP+), GdhA	gdhA	Amino acid biosynthesis	Glutamate family / Nitrogen assimilation	641610783	YP_001734034 SYNPCC7002_A0773 Glutamate/Leucine/Phenylalanine/Valine dehydrogenase [Synechococcus sp. PCC 7002]	CDS	cyt	4	0.599925	19.8968	20.5271	18.5878100082278	20.2169	16.5410978103499	16.1284301376893		16.3918	5	1.2%
791	SYNPCC7002_A0785	lipoic acid synthetase	lipoyl synthase, LipA1	lipA1	Biosynthesis of cofactors, prosthetic groups, and carriers	Lipoate	641610795	YP_001734045 SYNPCC7002_A0785 lipoic acid synthetase [Synechococcus sp. PCC 7002]	CDS	cyt	8	0.817938	23.3765	22.8938	24.385858547233	22.9539	18.9077419435614	18.7722529913564	18.2345937954233	18.8697	9	3.0%
794	SYNPCC7002_A0788	ribonuclease E	ribonuclease E, Rne	rne	Transcription	Degradation of RNA	641610798	YP_001734048 SYNPCC7002_A0788 ribonuclease E [Synechococcus sp. PCC 7002]	CDS	cyt	4	0.723686	19.3796	19.7403	19.8751919285953	19.8751	14.8530225731346	15.5626085372469	15.9392216423842	15.8875	2	0.3%
799	SYNPCC7002_A0793	AhpC/TSA family protein	thioredoxin-dependent peroxidase, PrxII family		Other categories	Other	641610803	YP_001734053 SYNPCC7002_A0793 AhpC/TSA family protein [Synechococcus sp. PCC 7002]	CDS	cyt	19	0.852158	24.8736	24.4673	24.9942295488488	24.4914	20.7169073697254	20.561660959313	20.1905561637297	20.3866	3	1.6%
817	SYNPCC7002_A0811	Phycobilisome rod-core linker polypeptide cpcG (L-RC 28.5)	phycobilisome rod-core linker polypeptide, CpcG (L-RC 28.5)	cpcG	Photosynthesis and respiration	Phycobilisome	641610821	YP_001734071 SYNPCC7002_A0811 Phycobilisome rod-core linker polypeptide cpcG (L-RC 28.5) [Synechococcus sp. PCC 7002]	CDS	cyt-TM assoc	21	0.809777	28.2565	27.5606	27.2341499166411	26.8284	22.4439662395815	22.7549149899676	22.9146609797418	22.5606	3	1.2%
824	SYNPCC7002_A0818	1-deoxy-D-xylulose 5-phosphate reductoisomerase	1-deoxy-D-xylulose 5-phosphate reductoisomerase, IspC	ispC	Other categories	Other	641610828	YP_001734078 SYNPCC7002_A0818 1-deoxy-D-xylulose 5-phosphate reductoisomerase [Synechococcus sp. PCC 7002]	CDS	cyt	5	0.266874	20.4792	19.8628	20.3746494744598	20.4324	16.4169637720973		16.2072732682203	15.3269	4	1.0%
829	SYNPCC7002_A0823	uroporphyrinogen decarboxylase	uroporphyrinogen decarboxylase, HemE	hemE	Biosynthesis of cofactors, prosthetic groups, and carriers	Cobalamin, heme, phycobilin and porphyrin	641610833	YP_001734083 SYNPCC7002_A0823 uroporphyrinogen decarboxylase [Synechococcus sp. PCC 7002]	CDS	cyt	7	0.841876	20.5911	22.3225	21.5622315875156	21.9585	17.565216414068	17.1796962346963	17.4196135924008	17.7904	3	0.9%
832	SYNPCC7002_A0826	DNA gyrase, A subunit	DNA gyrase subunit A, GyrA	gyrA	DNA replication, restriction, modification, recombination, and repair		641610836	YP_001734086 SYNPCC7002_A0826 DNA gyrase, A subunit [Synechococcus sp. PCC 7002]	CDS	cyt	6	0.683729	20.0618	20.2351	20.2163678850201	20.7461	16.9321286822257	16.0723523567751	14.960793060587	16.9271	4	0.5%
838	SYNPCC7002_A0831	thiamine biosynthesis protein ThiC	thiamine biosynthesis protein, ThiC	thiC	Biosynthesis of cofactors, prosthetic groups, and carriers	Thiamin	641610841	YP_001734091 SYNPCC7002_A0831 thiamine biosynthesis protein ThiC [Synechococcus sp. PCC 7002]	CDS	cyt	21	0.847755	24.5952	23.957	24.8748421652994	23.7966	20.4225490653118	20.042526286154	19.651531261211	19.8286	8	1.7%
846	SYNPCC7002_A0839	hypothetical protein	hypothetical protein		Cellular processes	Detoxification	641610849	YP_001734099 SYNPCC7002_A0839 hypothetical protein [Synechococcus sp. PCC 7002]	CDS	cyt	4	0.556856	19.8651	20.1666	19.8264779135263	20.9901	15.5742503306477			16.1573	1	0.4%
854	SYNPCC7002_A0847	NAD dependent epimerase/dehydratase family protein	UDP-sulfoquinovose synthase, SqdB	sqdB	Fatty acid, phospholipid and sterol metabolism		641610857	YP_001734107 SYNPCC7002_A0847 NAD dependent epimerase/dehydratase family protein [Synechococcus sp. PCC 7002]	CDS	cyt	25	0.893615	24.8985	24.2953	24.5574950007805	24.3113	20.2684400882983	20.1988810677964	20.2007751034288	20.201	6	1.5%
857	SYNPCC7002_A0850	UDP-N-acetylmuramoylalanine--D-glutamate ligase	UDP-N-acetylmuramoylalanine--D-glutamate ligase, MurD	murD	Cell envelope	Murein sacculus and peptidoglycan	641610860	YP_001734110 SYNPCC7002_A0850 UDP-N-acetylmuramoylalanine--D-glutamate ligase [Synechococcus sp. PCC 7002]	CDS	cyt	3	0.651594	18.1212	19.1141	18.7908446876353	20.2549				14.6909	6	1.5%
860	SYNPCC7002_A0853	ferredoxin-NADP reductase	ferredoxin--NADP+ reductase, PetH	petH	Photosynthesis and respiration	Soluble electron carriers	641610863	YP_001734113 SYNPCC7002_A0853 ferredoxin-NADP reductase [Synechococcus sp. PCC 7002]	CDS	cyt-TM assoc	7	0.80795	20.8065	21.2233	22.3495080791298	20.9899	17.264401754764	16.7511782289464	16.7528133916739	17.0102	5	1.2%
878	SYNPCC7002_A0871	ABC transporter	FeIII ABC uptake system, ATPase component, FutC	futC	Transport and binding proteins		641610881	YP_001734131 SYNPCC7002_A0871 ABC transporter [Synechococcus sp. PCC 7002]	CDS	cyt-IM assoc	5	0.558799	19.7898	20.3868	19.0687450357182	20.3719	16.2332226103305	17.0088656570839		17.0405	5	1.4%
888	SYNPCC7002_A0881	dihydrodipicolinate reductase	dihydrodipicolinate reductase, DapB	dapB	Amino acid biosynthesis	Aspartate family	641610891	YP_001734141 SYNPCC7002_A0881 dihydrodipicolinate reductase [Synechococcus sp. PCC 7002]	CDS	cyt	6	0.76923	20.6018	20.87	18.6296427358697	21.1127	15.1000650340826		15.9076633043287	16.2622	2	0.7%
889	SYNPCC7002_A0882	adenylosuccinate synthetase (IMP--aspartate ligase)	adenylosuccinate synthetase, PurA	purA	Purines, pyrimidines, nucleosides, and nucleotides	Purine ribonucleotide biosynthesis	641610892	YP_001734142 SYNPCC7002_A0882 adenylosuccinate synthetase (IMP--aspartate ligase) [Synechococcus sp. PCC 7002]	CDS	cyt	17	0.881159	24.7488	25.5017	24.1054397873273	25.1895	19.403641084743	18.8941516076792	19.0459354739717	20.2745	8	1.8%
890	SYNPCC7002_A0883	Ribosomal protein L25	50S ribosomal protein L25, RplY	rplY	Translation	Ribosomal proteins: synthesis and modification	641610893	YP_001734143 SYNPCC7002_A0883 Ribosomal protein L25 [Synechococcus sp. PCC 7002]	CDS	cyt	6	0.782649	22.5449	21.8859	22.8714313657392	22.1142	19.5266382013199	19.473285472151	19.494394498056	18.6938	1	1.0%
921	SYNPCC7002_A0914	ATPases involved in chromosome partitioning	ATPases involved in chromosome partitioning		Other categories	Drug and analog sensitivity	641610924	YP_001734174 SYNPCC7002_A0914 ATPases involved in chromosome partitioning [Synechococcus sp. PCC 7002]	CDS	cyt	8	0.7124	21.8949	21.536	21.129790891184	21.9275	17.9629043748283	17.7646465022715	17.7200887787058	18.0277	3	0.8%
960	SYNPCC7002_A0953	uridylate kinase	uridylate kinase, PyrH	pyrH	Purines, pyrimidines, nucleosides, and nucleotides	Pyrimidine ribonucleotide biosynthesis	641610963	YP_001734212 SYNPCC7002_A0953 uridylate kinase [Synechococcus sp. PCC 7002]	CDS	cyt	9	0.864452	23.3683	23.1633	22.1301725884008	23.1549	18.8374740879357	18.5787819141774	18.0845060296031	18.3579	2	0.8%
977	SYNPCC7002_A0970	glutathione peroxidase	glutathione peroxidase		Biosynthesis of cofactors, prosthetic groups, and carriers	Thioredoxin, glutaredoxin, and glutathione	641610980	YP_001734229 SYNPCC7002_A0970 glutathione peroxidase [Synechococcus sp. PCC 7002]	CDS	cyt	4	0.513979	24.7986	23.9238	24.5684950453036	23.9269	20.4580834211558	20.3719804461815	20.1553417398107	19.7111	2	1.3%
986	SYNPCC7002_A0979	Two-component DNA binding response regulator	two component signal transduction system, response regulator of photosystem I, RpaB	rpaB	Regulatory functions		641610989	YP_001734238 SYNPCC7002_A0979 Two-component DNA binding response regulator [Synechococcus sp. PCC 7002]	CDS	cyt-IM assoc	5	0.753119	18.5636	19.2253	18.6019877731958	19.8585	16.286570563387	16.0980721097888	16.1579620979335	15.6048	1	0.4%
993	SYNPCC7002_A0986	nicotinamide nucleotide transhydrogenase, chain alpha , part 1	nicotinamide nucleotide transhydrogenase, alpha chain part 1, PntA	pntA	Biosynthesis of cofactors, prosthetic groups, and carriers	Nicotinate and nicotinamide	641610996	YP_001734245 SYNPCC7002_A0986 nicotinamide nucleotide transhydrogenase, chain alpha , part 1 [Synechococcus sp. PCC 7002]	CDS	cyt	4	0.545862	19.9425	21.4646	18.5914538220231	21.8418					3	0.8%
1014	SYNPCC7002_A1007	Metalloendopeptidase, probable O-sialoglycoprotein endopeptidase	essential endopeptidase, YgiD	ygjD	Translation	Degradation of proteins, peptides, and glycopeptides	641611017	YP_001734266 SYNPCC7002_A1007 Metalloendopeptidase, probable O-sialoglycoprotein endopeptidase [Synechococcus sp. PCC 7002]	CDS	cyt	4	0.734466	21.1849	20.2903	21.1302885713831	20.6421	16.4170618831946	15.9219049684852	16.720734177438	16.0931	9	2.5%
1025	SYNPCC7002_A1018	magnesium protoporphyrin IX chelatase, subunit H	Mg-protoporphyrin IX chelatase, subunit H, ChlH	chlH	Biosynthesis of cofactors, prosthetic groups, and carriers	Cobalamin, heme, phycobilin and porphyrin	641611028	YP_001734277 SYNPCC7002_A1018 magnesium protoporphyrin IX chelatase, subunit H [Synechococcus sp. PCC 7002]	CDS	cyt	7	0.849372	20.2932	21.5646	20.6930715902411	21.5376	16.3444995986865	15.2781387928209		17.3532	10	0.8%
1029	SYNPCC7002_A1022	transketolase	transketolase, Tkt	tkt	Energy metabolism	Pentose phosphate pathway	641611032	YP_001734281 SYNPCC7002_A1022 transketolase [Synechococcus sp. PCC 7002]	CDS	cyt	28	0.821052	24.7971	24.1087	25.4221751586846	23.9304	20.1636450971924	19.7918681174819	19.7803664156218	19.677	6	0.9%
1030	SYNPCC7002_A1023	3-oxoacyl-[acyl-carrier-protein] synthase II	3-oxoacyl-(acyl carrier protein) synthase II, FabF	fabF	Fatty acid, phospholipid and sterol metabolism		641611033	YP_001734282 SYNPCC7002_A1023 3-oxoacyl-[acyl-carrier-protein] synthase II [Synechococcus sp. PCC 7002]	CDS	cyt	22	0.657076	26.1207	25.63	26.6441933230943	25.2909	20.2191795164731	20.1602563630282	20.4252056952545	20.3657	7	1.7%
1032	SYNPCC7002_A1025	glutamyl-tRNA(Gln) amidotransferase, A subunit	aspartyl/glutamyl-tRNA amidotransferase, subunit A, GatA	gatA	Translation	Aminoacyl tRNA synthetases and tRNA modification	641611035	YP_001734284 SYNPCC7002_A1025 glutamyl-tRNA(Gln) amidotransferase, A subunit [Synechococcus sp. PCC 7002]	CDS	cyt	5	0.788046	18.3872	19.4042	19.833250190397	19.4438	15.2993231056859			15.4264	6	1.2%
1034	SYNPCC7002_A1027	50S ribosomal protein L10	50S ribosomal protein L10, RplJ	rplJ	Translation	Ribosomal proteins: synthesis and modification	641611037	YP_001734286 SYNPCC7002_A1027 50S ribosomal protein L10 [Synechococcus sp. PCC 7002]	CDS	cyt	5	0.750549	21.3519	22.4581	22.3463568462211	21.4838	18.7896424481399	18.6797181319377	18.4888354921481	18.9045	1	0.6%
1037	SYNPCC7002_A1029	ribosomal protein L11	50S ribosomal protein L11, RplK	rplK	Translation	Ribosomal proteins: synthesis and modification	641611039	YP_001734288 SYNPCC7002_A1029 ribosomal protein L11 [Synechococcus sp. PCC 7002]	CDS	cyt	6	0.768921	20.4674	21.5598	20.950584191517	21.1144	17.6910560360157	17.0306391719667	17.275125585522	16.691	1	0.7%
1042	SYNPCC7002_A1034	conserved hypothetical protein	porin, OprB family		Cell envelope	Membranes, lipoproteins, and porins	641611044	YP_001734292 SYNPCC7002_A1034 hypothetical protein [Synechococcus sp. PCC 7002]	CDS	OM	4	0.723752	19.7132	20.4552	19.9355001474542	19.9671	16.4651043650853	16.5704972258262	16.5570894639955	17.8493	2	0.3%
1044	SYNPCC7002_A1036	peptide chain release factor 1	peptide chain release factor 1, PrfA	prfA	Translation	Protein modification and translation factors	641611046	YP_001734294 SYNPCC7002_A1036 peptide chain release factor 1 [Synechococcus sp. PCC 7002]	CDS	cyt	3	0.654313	18.1512	18.8017	17.8452300299739	19.9123	15.323759700159			14.9926	2	0.6%
1045	SYNPCC7002_A1037	ribosomal protein L31	50S ribosomal protein L31, RpmE	rpmE	Translation	Ribosomal proteins: synthesis and modification	641611047	YP_001734295 SYNPCC7002_A1037 ribosomal protein L31 [Synechococcus sp. PCC 7002]	CDS	cyt	4	0.638549	21.9048	21.0652	22.8470341658936	21.4509	17.489664402258	18.2193893179359	18.2283678703748	17.7629	1	1.3%
1046	SYNPCC7002_A1038	ribosomal protein S9	30S ribosomal protein S9, RpsI	rpsI	Translation	Ribosomal proteins: synthesis and modification	641611048	YP_001734296 SYNPCC7002_A1038 ribosomal protein S9 [Synechococcus sp. PCC 7002]	CDS	cyt	8	0.816986	24.5503	24.22	22.9123652248441	24.1285	20.847129608587	20.3952225511973	20.7118694726909	19.5075	2	1.5%
1050	SYNPCC7002_A1042	DNA-directed RNA polymerase, alpha subunit	DNA-directed RNA polymerase, alpha subunit, RpoA	rpoA	Transcription	RNA synthesis, modification, and DNA transcription	641611052	YP_001734300 SYNPCC7002_A1042 DNA-directed RNA polymerase, alpha subunit [Synechococcus sp. PCC 7002]	CDS	cyt	10	0.850689	22.9653	22.5037	23.2630466557447	22.5544	19.0289613352844	18.3869482159735	18.5574461951219	19.0544	2	0.6%
1051	SYNPCC7002_A1043	ribosomal protein S11	30S ribosomal protein S11, RpsK	rpsK	Translation	Ribosomal proteins: synthesis and modification	641611053	YP_001734301 SYNPCC7002_A1043 ribosomal protein S11 [Synechococcus sp. PCC 7002]	CDS	cyt	6	0.765911	21.1332	21.1565	19.1013646817625	21.5507	18.0192004462973	18.367277360055	18.05362733186	17.454	1	0.8%
1054	SYNPCC7002_A1046	adenylate kinase	adenylate kinase, Adk	adk	Purines, pyrimidines, nucleosides, and nucleotides	Purine ribonucleotide biosynthesis	641611056	YP_001734304 SYNPCC7002_A1046 adenylate kinase [Synechococcus sp. PCC 7002]	CDS	cyt	7	0.800222	21.7959	21.6935	22.1399722922368	22.1309	17.4557212342011	17.1576405068389	17.8253211940263	16.9449	2	1.1%
1056	SYNPCC7002_A1048	ribosomal protein L15	50S ribosomal protein L15, RplO	rplO	Translation	Ribosomal proteins: synthesis and modification	641611058	YP_001734306 SYNPCC7002_A1048 ribosomal protein L15 [Synechococcus sp. PCC 7002]	CDS	cyt	3	0.661828	22.258	21.6264	21.1047373135106	21.6066	19.0202000075492	18.4540967176784	18.1694323677623	18.0777	2	1.4%
1059	SYNPCC7002_A1051	50S ribosomal protein L6	50S ribosomal protein L6, RplF	rplF	Translation	Ribosomal proteins: synthesis and modification	641611061	YP_001734309 SYNPCC7002_A1051 50S ribosomal protein L6 [Synechococcus sp. PCC 7002]	CDS	cyt	3	0.637757	20.6316	20.9884	22.5260881018466	20.18	16.9726294677522	16.3064007624087	16.811160428444	16.8275	1	0.6%
1060	SYNPCC7002_A1052	ribosomal protein S8	30S ribosomal protein S8, RpsH	rpsH	Translation	Ribosomal proteins: synthesis and modification	641611062	YP_001734310 SYNPCC7002_A1052 ribosomal protein S8 [Synechococcus sp. PCC 7002]	CDS	cyt	4	0.599539	21.3134	14.9814	23.8237401305989	20.3808	18.8862174678619	18.40657632112	18.0847330678115	18.4355	2	1.5%
1063	SYNPCC7002_A1055	ribosomal protein L14	50S ribosomal protein L14, RplN	rplN	Translation	Ribosomal proteins: synthesis and modification	641611065	YP_001734313 SYNPCC7002_A1055 ribosomal protein L14 [Synechococcus sp. PCC 7002]	CDS	cyt	4	0.743606	24.4567	24.394	25.9116056066845	24.3233	20.1943617998688	20.1792622020222	19.9898142247882	19.9606	2	1.6%
1068	SYNPCC7002_A1060	ribosomal protein L22	50S ribosomal protein L22, RplV	rplV	Translation	Ribosomal proteins: synthesis and modification	641611070	YP_001734318 SYNPCC7002_A1060 ribosomal protein L22 [Synechococcus sp. PCC 7002]	CDS	cyt	3	0.618425	20.3585	20.5475	21.8128034265511	20.4861	16.9438113977721	16.9662248201617	17.2963830021161	17.1551	2	1.7%
1070	SYNPCC7002_A1062	ribosomal protein L2	50S ribosomal protein L2, RplB	rplB	Translation	Ribosomal proteins: synthesis and modification	641611072	YP_001734320 SYNPCC7002_A1062 ribosomal protein L2 [Synechococcus sp. PCC 7002]	CDS	cyt	4	0.726612	20.3087	22.2466	22.060756268512	20.5922	17.3419435236061	16.9974343094784	17.8423855678347	17.7504	2	0.7%
1072	SYNPCC7002_A1064	ribosomal protein L4	50S ribosomal protein L4, RplD	rplD	Translation	Ribosomal proteins: synthesis and modification	641611074	YP_001734322 SYNPCC7002_A1064 ribosomal protein L4 [Synechococcus sp. PCC 7002]	CDS	cyt	6	0.759318	20.0244	21.1809	20.2193349742092	21.4458	17.5147514519413	17.5404460332503	17.3685256196971	17.3966	1	0.5%
1073	SYNPCC7002_A1065	ribosomal protein L3	50S ribosomal protein L3, RplC	rplC	Translation	Ribosomal proteins: synthesis and modification	641611075	YP_001734323 SYNPCC7002_A1065 ribosomal protein L3 [Synechococcus sp. PCC 7002]	CDS	cyt	4	0.726706	20.1145	20.6128	19.8755745444497	20.4871	16.9764349353742	16.6399639283089	16.7526294390718	17.1434	1	0.5%
1074	SYNPCC7002_A1066	polyribonucleotide nucleotidyltransferase	polynucleotide phosphorylase/polyadenylase, PnpA	pnpA	Transcription	RNA synthesis, modification, and DNA transcription	641611076	YP_001734324 SYNPCC7002_A1066 polyribonucleotide nucleotidyltransferase [Synechococcus sp. PCC 7002]	CDS	cyt	8	0.841032	20.535	21.4705	20.2393432046618	21.8236	16.9578082300074	16.5653930743791	16.4800911692485	16.8401	2	0.3%
1090	SYNPCC7002_A1082	glycine cleavage T-protein (aminomethyltransferase)	folate-binding protein, YgfZ	ygfZ	Hypothetical		641611092	YP_001734340 SYNPCC7002_A1082 glycine cleavage T-protein (aminomethyltransferase) [Synechococcus sp. PCC 7002]	CDS	cyt	3	0.64661	20.7305	20.5648	21.5155978324164	20.184	16.2835058410419	15.5113661662127	16.4643070931513	16.434	7	2.0%
1098	SYNPCC7002_A1090	L-asparaginase II (thermolabile)	L-asparaginase II (thermolabile), AnsA2	ansA2	Hypothetical		641611100	YP_001734348 SYNPCC7002_A1090 L-asparaginase II (thermolabile) [Synechococcus sp. PCC 7002]	CDS	cyt	9	0.872029	22.7136	21.8974	23.7721130113089	22.0786	17.4147390505101	17.7622444340832	17.4120351139394	17.635	8	2.5%
1103	SYNPCC7002_A1095	AbrB family transciptional regulator	AbrB family transciptional regulator, CalA	calA	Hypothetical		641611105	YP_001734353 SYNPCC7002_A1095 AbrB family transciptional regulator [Synechococcus sp. PCC 7002]	CDS	cyt	5	0.721272	23.3988	22.7671	23.7379786310157	22.9009	19.5697032283278	19.4518797552749	19.2361876749811	18.7901	1	0.8%
1120	SYNPCC7002_A1112	glucose-inhibited division protein A	tRNA uridine 5-carboxymethylaminomethyl modification enzyme, GidA	gidA	Cellular processes	Cell division	641611122	YP_001734368 SYNPCC7002_A1112 glucose-inhibited division protein A [Synechococcus sp. PCC 7002]	CDS	cyt	3	0.30113	18.9779	18.7805	18.8462572791877	19.322				15.9948	10	1.6%
1134	SYNPCC7002_A1126	dihydrolipoamide dehydrogenase	dihydrolipoamide dehydrogenase, IpdA	ipdA	Energy metabolism	Pyruvate dehydrogenase	641611136	YP_001734382 SYNPCC7002_A1126 dihydrolipoamide dehydrogenase [Synechococcus sp. PCC 7002]	CDS	cyt	19	0.877458	22.8884	22.3876	21.4526783989913	21.8661	18.3305799779431	18.4437273746397	18.7708075785324	18.2758	7	1.5%
1148	SYNPCC7002_A1140	radical SAM domain protein	radical SAM domain-containing protein		Hypothetical		641611150	YP_001734396 SYNPCC7002_A1140 radical SAM domain protein [Synechococcus sp. PCC 7002]	CDS	cyt	3	0.633373	19.2042	17.8018	17.1623684924251	19.4129	14.9480813805961			16.3803	4	0.9%
1151	SYNPCC7002_A1143	conserved hypothetical protein	NADH dehydrogenase, subunit N, NdhN	ndhN	Hypothetical		641611153	YP_001734399 SYNPCC7002_A1143 hypothetical protein [Synechococcus sp. PCC 7002]	CDS	cyt-TM assoc	5	0.700462	22.0516	22.7861	22.8781543942401	22.8975	17.9206406665819	17.8262634567502	18.2232850367289	18.3586	1	0.6%
1154	SYNPCC7002_A1146	3-dehydroquinate synthase	3-dehydroquinate synthase, AroB	aroB	Amino acid biosynthesis	Aromatic amino acid family	641611156	YP_001734402 SYNPCC7002_A1146 3-dehydroquinate synthase [Synechococcus sp. PCC 7002]	CDS	cyt	4	0.731755	18.7096	19.5762	18.3387291290844	20.4201	15.3129163439826	14.7180845229486	15.3673745042176	15.7834	3	0.8%
1158	SYNPCC7002_A1150	glucosamine--fructose-6-phosphate aminotransferase, isomerizing	glucosamine--fructose-6-phosphate aminotransferase, isomerizing, GlmS	glmS	Central intermediary metabolism	Amino sugars	641611160	YP_001734406 SYNPCC7002_A1150 glucosamine--fructose-6-phosphate aminotransferase, isomerizing [Synechococcus sp. PCC 7002]	CDS	cyt	7	0.720823	19.9105	20.0708	19.2803641300118	21.0579	15.9671386399602			16.1232	4	0.6%
1180	SYNPCC7002_A1172	1-deoxy-D-xylulose-5-phosphate synthase	1-deoxy-D-xylulose-5-phosphate synthase, Dxs	dxs	Other categories	Other	641611182	YP_001734427 SYNPCC7002_A1172 1-deoxy-D-xylulose-5-phosphate synthase [Synechococcus sp. PCC 7002]	CDS	cyt	12	0.734928	20.5012	20.7657	20.7506935184678	20.3869	15.6700317789841	15.848417336984	16.0000475119687	15.729	6	0.9%
1203	SYNPCC7002_A1193	Clp protease	ATP-dependent protease, proteolytic subunit, ClpR	clpR	Translation	Degradation of proteins, peptides, and glycopeptides	641611203	YP_001734448 SYNPCC7002_A1193 Clp protease [Synechococcus sp. PCC 7002]	CDS	cyt	4	0.646918	19.1525	19.9667	19.4760059102052	20.0859	16.3853207032933	15.8658055866861		15.7432	3	1.3%
1208	SYNPCC7002_A1198	LysR transcriptional regulator	transcriptional regulator of RuBisCO operon, RbcR	rbcR	Regulatory functions		641611208	YP_001734453 SYNPCC7002_A1198 LysR transcriptional regulator [Synechococcus sp. PCC 7002]	CDS	cyt	12	0.84308	21.6935	21.4859	22.5285634691736	22.0449	18.5574472141902	18.2827546233421	17.6420619624841	18.1287	5	1.5%
1213	SYNPCC7002_A1203	aspartate aminotransferase	L,L-diaminopimelate aminotransferase, DapL	dapL	Other categories	Other	641611213	YP_001734458 SYNPCC7002_A1203 aspartate aminotransferase [Synechococcus sp. PCC 7002]	CDS	cyt	5	0.687316	20.9131	20.5071	19.2580183525502	20.4415	16.8956068481426	16.858721490944	17.044513924927	16.6219	7	1.7%
1226	SYNPCC7002_A1216	valyl-tRNA synthetase	valyl-tRNA synthetase, ValS	valS	Translation	Aminoacyl tRNA synthetases and tRNA modification	641611226	YP_001734470 SYNPCC7002_A1216 valyl-tRNA synthetase [Synechococcus sp. PCC 7002]	CDS	cyt	15	0.816116	21.1141	21.8415	21.6079839503303	21.2655	16.3390288408644	16.546820508329	16.8470278849498	17.1808	9	1.0%
1239	SYNPCC7002_A1228	inorganic pyrophosphatase	inorganic pyrophosphatase, Ppa	ppa	Central intermediary metabolism	Phosphorus compounds	641611238	YP_001734482 SYNPCC7002_A1228 inorganic pyrophosphatase [Synechococcus sp. PCC 7002]	CDS	cyt	3	0.628802	20.4047	20.9192		20.2716	16.5792433419654	16.4567170398992	16.1135132705588	16.6328	3	1.8%
1257	SYNPCC7002_A1246	D-3-phosphoglycerate dehydrogenase	D-3-phosphoglycerate dehydrogenase, SerA	serA	Amino acid biosynthesis	Serine family / Sulfur assimilation	641611256	YP_001734500 SYNPCC7002_A1246 D-3-phosphoglycerate dehydrogenase [Synechococcus sp. PCC 7002]	CDS	cyt	22	0.883599	24.8354	24.172	25.1659311288988	24.3592	19.4722305213686	19.6757781532629	19.5198578731835	19.4209	2	0.4%
1278	SYNPCC7002_A1267	aspartate kinase	aspartate kinase, LysC	lysC	Energy metabolism	Amino acids and amines	641611277	YP_001734520 SYNPCC7002_A1267 aspartate kinase [Synechococcus sp. PCC 7002]	CDS	cyt	7	0.790763	21.6713	22.6073	21.9470516125935	21.8117	16.7849393064115	16.5141384633629	16.9505758488057	17.7778	8	1.3%
1279	SYNPCC7002_A1268	RNA-binding protein	RNA-binding protein		Translation	Nucleoproteins	641611278	YP_001734521 SYNPCC7002_A1268 RNA-binding protein [Synechococcus sp. PCC 7002]	CDS	cyt	3	0.659035	20.9591	23.1161	22.6028418368986	22.0559	16.2488134532261		15.9391366713348	16.6753	1	0.7%
1284	SYNPCC7002_A1273	conserved hypothetical protein TIGR00649	RNA-metabolising metallo-beta-lactamase		Hypothetical		641611283	YP_001734526 SYNPCC7002_A1273 conserved hypothetical protein TIGR00649 [Synechococcus sp. PCC 7002]	CDS	cyt	3	0.661815	18.292	18.7292	19.9197668641	19.2119	14.8283949884346			14.7972	3	0.5%
1286	SYNPCC7002_A1275	aspartate-semialdehyde dehydrogenase	aspartate-semialdehyde dehydrogenase, Asd	asd	Amino acid biosynthesis	Aspartate family	641611285	YP_001734528 SYNPCC7002_A1275 aspartate-semialdehyde dehydrogenase [Synechococcus sp. PCC 7002]	CDS	cyt	8	0.749233	22.5132	22.0456	21.0473366854858	22.3587	16.5824795300257	16.2029706237787	16.5366446785093	16.6075	4	1.2%
1289	SYNPCC7002_A1278	ketol-acid reductoisomerase	ketol-acid reductoisomerase, IlvC	ilvC	Amino acid biosynthesis	Branched chain family	641611288	YP_001734531 SYNPCC7002_A1278 ketol-acid reductoisomerase [Synechococcus sp. PCC 7002]	CDS	cyt	9	0.827752	23.5265	24.0254	24.0307121244262	23.2192	18.5601481882582	18.9420294226508	19.010927309589	18.39	2	0.6%
1308	SYNPCC7002_A1297	Dienelactone hydrolase family protein	dienelactone hydrolase family protein		Other categories	Other	641611307	YP_001734550 SYNPCC7002_A1297 Dienelactone hydrolase family protein [Synechococcus sp. PCC 7002]	CDS	peri	4	0.716891	17.6228	19.3643	18.6590212051523	18.1616	15.7599130477081	15.3820764611673	14.8936454766856	14.6213	1	0.4%
1312	SYNPCC7002_A1301	Bacterial fructose-1,6-bisphosphatase, glpX-encoded superfamily	bifunctional fructose-1,6-bisphosphatase / Sedoheptulose-1,7-bisphosphatase, GlpX	glpX	Other categories	Other	641611311	YP_001734554 SYNPCC7002_A1301 Bacterial fructose-1,6-bisphosphatase, glpX-encoded superfamily [Synechococcus sp. PCC 7002]	CDS	cyt	14	0.819252	23.1922	23.7862	24.5774190634606	23.8525	19.7673761175212	18.9017428582086	18.725471169956	19.2953	7	2.0%
1313	SYNPCC7002_A1302	glutamyl-tRNA reductase	glutamyl-tRNA reductase, HemA	hemA	Translation	Aminoacyl tRNA synthetases and tRNA modification	641611312	YP_001734555 SYNPCC7002_A1302 glutamyl-tRNA reductase [Synechococcus sp. PCC 7002]	CDS	cyt	10	0.685164	21.5246	21.6682	21.2779876420743	21.5353	19.1833243518434	18.4367743792482	18.6376977784195	17.972	3	0.7%
1319	SYNPCC7002_A1308	two-component response regulator	osmotic stress-responsive two component signal transduction system, response regulator of energy transfer from phycobilisomes to photosystems, RpaA	rpaA	Regulatory functions		641611318	YP_001734561 SYNPCC7002_A1308 two-component response regulator [Synechococcus sp. PCC 7002]	CDS	cyt-IM assoc	5	0.541841	17.5121	18.332	17.6614324345197	18.7059	14.0521755656672			13.0523	3	1.2%
1321	SYNPCC7002_A1310	deoxycytidine triphosphate deaminase	deoxycytidine triphosphate deaminase, Dcd	dcd	Purines, pyrimidines, nucleosides, and nucleotides	Pyrimidine ribonucleotide biosynthesis	641611320	YP_001734563 SYNPCC7002_A1310 deoxycytidine triphosphate deaminase [Synechococcus sp. PCC 7002]	CDS	cyt	6	0.800932	19.5158	20.4765	20.9313992837116	20.0447	15.7516635053442	15.7147279889648	14.960793060587	15.5018	4	2.0%
1343	SYNPCC7002_A1332	soluble hydrogenase 42 kD subunit DHSS	serine--glyoxylate aminotransferase		Other categories	Hydrogenase	641611342	YP_001734585 SYNPCC7002_A1332 soluble hydrogenase 42 kD subunit DHSS [Synechococcus sp. PCC 7002]	CDS	cyt	4	0.698885	19.3641	19.7119	19.1219554877195	19.017	16.1878364258625	14.9758043508277		15.5608	3	0.8%
1354	SYNPCC7002_A1343	DNA gyrase, B subunit	DNA gyrase, subunit B, GyrB	gyrB	DNA replication, restriction, modification, recombination, and repair		641611353	YP_001734595 SYNPCC7002_A1343 DNA gyrase, B subunit [Synechococcus sp. PCC 7002]	CDS	cyt	10	0.803893	22.1014	22.3259	21.9811919905885	22.2138	18.0933597779742	18.4809716193464	17.946752558626	17.8909	6	0.9%
1355	SYNPCC7002_A1344	sulfate adenylyltransferase	sulfate adenylyltransferase, Sat	sat	Amino acid biosynthesis	Serine family / Sulfur assimilation	641611354	YP_001734596 SYNPCC7002_A1344 sulfate adenylyltransferase [Synechococcus sp. PCC 7002]	CDS	cyt	23	0.888085	24.7649	24.0065	24.558144454831	23.8778	19.6147203780158	19.893494589017	20.0844489814974	19.5851	4	1.0%
1361	SYNPCC7002_A1350	ribonucleotide reductase subunit alpha	ribonucleotide reductase, alpha subunit, NrdA	nrdA	Purines, pyrimidines, nucleosides, and nucleotides	Purine ribonucleotide biosynthesis	641611360	YP_001734602 SYNPCC7002_A1350 ribonucleotide reductase subunit alpha [Synechococcus sp. PCC 7002]	CDS	cyt	15	0.870158	22.4298	22.1401	22.2060018736607	22.2801	18.8819781422799	18.4132053366056	18.3345971394313	18.5225	15	1.9%
1363	SYNPCC7002_A1352	fructose-bisphosphate aldolase, class II, Calvin cycle subtype	fructose-1,6-bisphosphate aldolase, Fba	fba	Energy metabolism	Glycolysis	641611362	YP_001734604 SYNPCC7002_A1352 fructose-bisphosphate aldolase, class II, Calvin cycle subtype [Synechococcus sp. PCC 7002]	CDS	cyt	15	0.856446	25.4923	25.1218	26.1338120504394	25.7805	20.9646142483303	20.8456601406713	20.6919166670277	20.5128	4	1.1%
1364	SYNPCC7002_A1353	3-isopropylmalate dehydratase, large subunit	3-isopropylmalate dehydratase, large subunit, LeuC	leuC	Amino acid biosynthesis	Branched chain family	641611363	YP_001734605 SYNPCC7002_A1353 3-isopropylmalate dehydratase, large subunit [Synechococcus sp. PCC 7002]	CDS	cyt	13	0.86366	24.1396	23.0437	23.6339870918047	22.9257	18.8239830722112	18.8278101794158	19.0906890386694	18.5483	7	1.5%
1424	SYNPCC7002_A1413	NifU like protein	iron-sulfur cluster assembly scaffold protein, NifU	nifU	Amino acid biosynthesis	Glutamate family / Nitrogen assimilation	641611423	YP_001734660 SYNPCC7002_A1413 NifU like protein [Synechococcus sp. PCC 7002]	CDS	cyt	6	0.641109	27.3743	26.5896	27.2726002933299	26.837	22.5642012478547	21.8615600986589	22.4774968060846	21.6845	2	2.6%
1425	SYNPCC7002_A1414	phosphoenolpyruvate carboxylase	phosphoenolpyruvate carboxylase, Ppc	ppc	Energy metabolism	Pyruvate and acetyl-CoA metabolism	641611424	YP_001734661 SYNPCC7002_A1414 phosphoenolpyruvate carboxylase [Synechococcus sp. PCC 7002]	CDS	cyt	11	0.874723	20.1843	20.6731	20.3076071250885	20.4611	16.3402954094823	16.4754705827892	16.3741208886968	16.5671	9	0.9%
1431	SYNPCC7002_A1420	CTP synthase	CTP synthetase, PyrG	pyrG	Purines, pyrimidines, nucleosides, and nucleotides	Pyrimidine ribonucleotide biosynthesis	641611430	YP_001734667 SYNPCC7002_A1420 CTP synthase [Synechococcus sp. PCC 7002]	CDS	cyt	6	0.788683	18.3639	19.9273	19.0418133572478	20.0192	14.3675044285194	15.1051290093083	15.3706393521581	15.4054	5	0.9%
1447	SYNPCC7002_A1436	ABC-type branched-chain amino acid transport system, ATPase component	neutral amino acid ABC transport system, ATPase component, NatA	natA	Transport and binding proteins		641611446	YP_001734683 SYNPCC7002_A1436 ABC-type branched-chain amino acid transport system, ATPase component [Synechococcus sp. PCC 7002]	CDS	cyt-IM assoc	4	0.665885	18.9667	19.7368	18.6424162626134	19.4719	15.431209922051			15.8238	3	1.2%
1451	SYNPCC7002_A1440	HEAT-like repeat protein	phycocyanin alpha phycocyanobilin lyase related protein, NblB	nblB	Hypothetical		641611450	YP_001734687 SYNPCC7002_A1440 HEAT-like repeat protein [Synechococcus sp. PCC 7002]	CDS	cyt	8	0.81447	19.0722	20.2273	20.1326652104144	20.1226	15.1101439041323	14.9826229671766	15.628157300562	16.2071	1	0.5%
1469	SYNPCC7002_A1458	Putative OxPP cycle protein opcA	allosteric effector of glucose-6-phosphate dehydrogenase, OpcA	opcA	Energy metabolism	Pentose phosphate pathway	641611468	YP_001734705 SYNPCC7002_A1458 Putative OxPP cycle protein opcA [Synechococcus sp. PCC 7002]	CDS	cyt	8	0.841675	21.1172	21.1743	21.5024554447674	21.4508	17.8844552529915	17.5107855913629	16.8307614622591	17.4505	13	2.9%
1471	SYNPCC7002_A1460	transaldolase	transaldolase, TalA	talA	Energy metabolism	Pentose phosphate pathway	641611470	YP_001734707 SYNPCC7002_A1460 transaldolase [Synechococcus sp. PCC 7002]	CDS	cyt	7	0.826685	20.1373	20.9258	19.7551140282967	20.9093	16.8565962015088	16.3237368566767	16.2474333042874	16.7087	3	0.8%
1474	SYNPCC7002_A1463	radical SAM domain protein	radical SAM domain-containing protein DUF3641		Hypothetical		641611473	YP_001734710 SYNPCC7002_A1463 radical SAM domain protein [Synechococcus sp. PCC 7002]	CDS	cyt	5	0.766238	20.8106	20.3981	20.5515292349709	20.7987	17.5781030364957	17.4246649143071	17.4154191900188	17.2891	10	3.0%
1475	SYNPCC7002_A1464	SAM-dependent methyltransferase	methyltransferase type 11		Hypothetical		641611474	YP_001734711 SYNPCC7002_A1464 SAM-dependent methyltransferase [Synechococcus sp. PCC 7002]	CDS	cyt	6	0.807805	20.8444	20.4192	20.9594248944177	21.6508	17.3988836772024	17.3087646845234	16.9711645955248	17.2572	14	3.5%
1505	SYNPCC7002_A1494	adenylylsulfate kinase	adenylylsulfate kinase, ApsK	apsK	Amino acid biosynthesis	Serine family / Sulfur assimilation	641611504	YP_001734741 SYNPCC7002_A1494 adenylylsulfate kinase [Synechococcus sp. PCC 7002]	CDS	cyt	9	0.692809	24.846	23.8106	25.2484411107818	23.9425	20.1221796302046	20.0210815238885	20.2967422530935	19.9893	3	1.7%
1514	SYNPCC7002_A1503	glycosyl transferase, group 1 family protein	glycosyl transferase, group 1 family protein		Other categories	Other	641611513	YP_001734750 SYNPCC7002_A1503 glycosyl transferase, group 1 family protein [Synechococcus sp. PCC 7002]	CDS	cyt	4	0.699809	19.5939	19.7527	20.3512155291102	19.7346	16.120361791947	15.6384165688075	14.9873118197153	15.8567	8	1.8%
1532	SYNPCC7002_A1521	GTP binding protein	GTP-binding protein, ObgE	obgE	Regulatory functions		641611531	YP_001734768 SYNPCC7002_A1521 GTP binding protein [Synechococcus sp. PCC 7002]	CDS	cyt	6	0.397008	18.8373	18.6869	18.93467232746	18.6254	15.5687798148067	15.2111952299989		15.8188	3	0.8%
1536	SYNPCC7002_A1525	cell shape determining protein, MreB/Mrl family subfamily	cell shape-determining protein, MreB	mreB	Cellular processes	Chaperones	641611535	YP_001734772 SYNPCC7002_A1525 cell shape determining protein, MreB/Mrl family subfamily [Synechococcus sp. PCC 7002]	CDS	cyt	9	0.729496	22.5335	22.037	21.9504815502562	21.8848	17.3720098259584	17.1763755321754	17.3100177112897	16.9281	1	0.3%
1545	SYNPCC7002_A1534	ATP-dependent Clp protease, ATP-binding subunit ClpX	ATP-dependent protease, ATPase subunit, ClpX	clpX	Translation	Degradation of proteins, peptides, and glycopeptides	641611544	YP_001734781 SYNPCC7002_A1534 ATP-dependent Clp protease, ATP-binding subunit ClpX [Synechococcus sp. PCC 7002]	CDS	cyt	8	0.764162	20.039	21.0256	19.4538552132931	20.7374	16.0707915201095		14.3475572029858	15.755	9	2.0%
1552	SYNPCC7002_A1541	conserved hypothetical protein	protein of unknown function DUF1824		Hypothetical		641611551	YP_001734788 SYNPCC7002_A1541 hypothetical protein [Synechococcus sp. PCC 7002]	CDS	cyt	3	0.644538	19.504	19.9106	18.657185371895	20.3608	15.1999140555071		15.3706393521581	15.3614	3	2.2%
1554	SYNPCC7002_A1543	exoribonuclease	ribonuclease R, Zam	zam	Other categories	Drug and analog sensitivity	641611553	YP_001734790 SYNPCC7002_A1543 exoribonuclease [Synechococcus sp. PCC 7002]	CDS	cyt	18	0.826949	22.4892	22.1093	22.2148495294143	22.3496	18.1707491075119	17.7912607417303	17.7288495764154	17.9565	9	1.2%
1556	SYNPCC7002_A1545	phosphoribosylformylglycinamidine synthase I	phosphoribosylformylglycinamidine synthase, glutamine amidotransferase subunit, PurQ	purQ	Purines, pyrimidines, nucleosides, and nucleotides	Purine ribonucleotide biosynthesis	641611555	YP_001734792 SYNPCC7002_A1545 phosphoribosylformylglycinamidine synthase I [Synechococcus sp. PCC 7002]	CDS	cyt	8	0.842894	22.9299	22.2234	23.3351593773125	22.2985	18.634816990737	18.9072314521057	19.1206421714833	18.4903	5	2.2%
1560	SYNPCC7002_A1549	glycine dehydrogenase	glycine dehydrogenase [decarboxylating], GcvP	gcvP	Energy metabolism	Amino acids and amines	641611559	YP_001734796 SYNPCC7002_A1549 glycine dehydrogenase [Synechococcus sp. PCC 7002]	CDS	cyt	8	0.736712	21.5581	22.3741	20.7439283274546	21.7803	17.6504896358619	17.6704310629188	17.8187237022133	17.4296	23	2.3%
1570	SYNPCC7002_A1559	photosystem II 44 kDa subunit reaction center protein	photosystem II 44 kDa subunit reaction center protein, PsbC	psbC	Photosynthesis and respiration	Photosystem II	641611569	YP_001734806 SYNPCC7002_A1559 photosystem II 44 kDa subunit reaction center protein [Synechococcus sp. PCC 7002]	CDS	TM 7 TM	8	0.846969	22.334	22.5324	22.8211340401956	22.6076	18.5640821906402	18.3680356080557	17.9821684777516	18.5115	3	0.6%
1577	SYNPCC7002_A1565	glutamyl-tRNA (Gln) amidotransferase chain C	aspartyl/glutamyl-tRNA amidotransferase, subunit C, GatC	gatC	Translation	Aminoacyl tRNA synthetases and tRNA modification	641611575	YP_001734812 SYNPCC7002_A1565 glutamyl-tRNA (Gln) amidotransferase chain C [Synechococcus sp. PCC 7002]	CDS	cyt	5	0.597854	19.4057	19.5216	20.2878541167212	19.8077	14.9977424122872		15.1614221873133	15.0199	1	1.0%
1583	SYNPCC7002_A1571	conserved hypothetical protein	FMN-dependent protein of unknown function DUF2470		Hypothetical		641611581	YP_001734818 SYNPCC7002_A1571 hypothetical protein [Synechococcus sp. PCC 7002]	CDS	cyt	3	0.133712	20.0616	19.569	19.5641243353708	20.3382	16.870426120027	16.2096770971517			2	2.1%
1596	SYNPCC7002_A1584	D-alanyl-D-alanine ligase	D-alanine--D-alanine ligase, DdlA	ddl	Cell envelope	Murein sacculus and peptidoglycan	641611594	YP_001734831 SYNPCC7002_A1584 D-alanyl-D-alanine ligase [Synechococcus sp. PCC 7002]	CDS	cyt	3	0.645772	17.9923	19.2251	19.2389921598082	18.8851	16.1838197713665	16.0531164403316	14.2665643496984	15.7123	4	1.1%
1597	SYNPCC7002_A1585	phosphoglycerate kinase	phosphoglycerate kinase, Pgk	pgk	Energy metabolism	Glycolysis	641611595	YP_001734832 SYNPCC7002_A1585 phosphoglycerate kinase [Synechococcus sp. PCC 7002]	CDS	cyt	38	0.843148	26.6238	25.3398	27.2777833919865	25.9606	20.4881474985979	19.8043154814916	20.0755506114597	19.6691	4	1.0%
1622	SYNPCC7002_A1610	porphobilinogen deaminase	porphobilinogen deaminase, HemC	hemC	Biosynthesis of cofactors, prosthetic groups, and carriers	Cobalamin, heme, phycobilin and porphyrin	641611620	YP_001734856 SYNPCC7002_A1610 porphobilinogen deaminase [Synechococcus sp. PCC 7002]	CDS	cyt	5	0.631853	18.6967	18.9832	18.3588377594651	18.733	15.782215577447	15.9673634313873	16.3557637786639	15.3191	4	1.2%
1626	SYNPCC7002_A1614	thioredoxin	m-type thioredoxin, TrxA	trxA	Biosynthesis of cofactors, prosthetic groups, and carriers	Thioredoxin, glutaredoxin, and glutathione	641611624	YP_001734860 SYNPCC7002_A1614 thioredoxin [Synechococcus sp. PCC 7002]	CDS	cyt	9	0.815251	28.5659	27.134	28.1017466585715	27.3757	24.5810242013102	24.0152499553351	24.0294139204307	23.8124	2	1.9%
1628	SYNPCC7002_A1616	threonine ammonia-lyase, biosynthetic	biosynthetic threonine dehydratase, IlvA	ilvA	Amino acid biosynthesis	Branched chain family	641611626	YP_001734862 SYNPCC7002_A1616 threonine ammonia-lyase, biosynthetic [Synechococcus sp. PCC 7002]	CDS	cyt	11	0.821879	21.6018	21.0397	21.4077909433536	21.5354	17.7747012345692	17.4522807662845	17.4705705398683	17.4856	8	1.6%
1638	SYNPCC7002_A1626	peptidyl-prolyl cis-trans isomerase, cyclophilin-type	peptidyl-prolyl cis-trans isomerase, cyclophilin-type		Translation	Protein modification and translation factors	641611636	YP_001734872 SYNPCC7002_A1626 peptidyl-prolyl cis-trans isomerase, cyclophilin-type [Synechococcus sp. PCC 7002]	CDS	cyt	4	0.499818	23.1908	21.9399	23.6688864716093	22.0536	16.8280057340805	17.6905394547179	17.0903599861403	17.4956	3	1.7%
1651	SYNPCC7002_A1641	two-component hybrid sensor and regulator	two component signal transduction system, histidine kinase with GAF sensory domain		Hypothetical		641611651	YP_001734887 SYNPCC7002_A1641 two-component hybrid sensor and regulator [Synechococcus sp. PCC 7002]	CDS	cyt-IM assoc	3	0.592435	19.1895	20.3203	17.3385866390753	20.215	15.1877249192268				7	1.7%
1652	SYNPCC7002_A1642	diaminopimelate epimerase	diaminopimelate epimerase, DapF	dapF	Amino acid biosynthesis	Aspartate family	641611652	YP_001734888 SYNPCC7002_A1642 diaminopimelate epimerase [Synechococcus sp. PCC 7002]	CDS	cyt	6	0.728931	24.2489	23.6812	24.4012331773085	23.545	19.6365130881383	19.0882281308441	18.756477544862	19.4637	10	3.6%
1662	SYNPCC7002_A1652	light-independent protochlorophyllide reductase, B subunit	light-independent protochlorophyllide reductase, subunit B, ChlB	chlB	Biosynthesis of cofactors, prosthetic groups, and carriers	Cobalamin, heme, phycobilin and porphyrin	641611662	YP_001734898 SYNPCC7002_A1652 light-independent protochlorophyllide reductase, B subunit [Synechococcus sp. PCC 7002]	CDS	cyt	8	0.839292	20.2246	20.5787	18.3564834838742	20.7404	16.8617548606551	16.88857589734	16.361470841002	16.8185	6	1.2%
1666	SYNPCC7002_A1656	prolyl-tRNA synthetase	prolyl-tRNA synthetase, ProS	proS	Translation	Aminoacyl tRNA synthetases and tRNA modification	641611666	YP_001734902 SYNPCC7002_A1656 prolyl-tRNA synthetase [Synechococcus sp. PCC 7002]	CDS	cyt	11	0.874435	20.3588	21.2355	20.1869890005642	21.2296	16.6887726177397	16.6222218131787	16.0687782203391	16.887	7	1.2%
1668	SYNPCC7002_A1658	pyruvate kinase	pyruvate kinase, Pyk	pyk	Energy metabolism	Glycolysis	641611668	YP_001734904 SYNPCC7002_A1658 pyruvate kinase [Synechococcus sp. PCC 7002]	CDS	cyt	7	0.768352	19.3601	20.517	19.8445292799004	19.983	16.4637692576006			16.6648	3	0.5%
1677	SYNPCC7002_A1667	phosphoribosylformylglycinamidine synthase II	phosphoribosylformylglycinamidine synthase II, PurL	purL	Purines, pyrimidines, nucleosides, and nucleotides	Purine ribonucleotide biosynthesis	641611677	YP_001734912 SYNPCC7002_A1667 phosphoribosylformylglycinamidine synthase II [Synechococcus sp. PCC 7002]	CDS	cyt	15	0.810474	22.1195	21.9011	21.7826393825889	21.6791	17.7537754106356	17.9098730852225	17.8006007646045	17.7197	16	2.1%
1682	SYNPCC7002_A1672	alanyl-tRNA synthetase	alanyl-tRNA synthetase, AlaS	alaS	Translation	Aminoacyl tRNA synthetases and tRNA modification	641611682	YP_001734917 SYNPCC7002_A1672 alanyl-tRNA synthetase [Synechococcus sp. PCC 7002]	CDS	cyt	13	0.7836	19.167	19.8482	19.5933345139327	19.4272	15.3188234463943		15.3498781443811	16.5417	8	0.9%
1686	SYNPCC7002_A1676	enoyl-[acyl-carrier-protein] reductase	NADH-dependent enoyl-[acyl-carrier-protein] reductase, FabI	fabI	Fatty acid, phospholipid and sterol metabolism		641611686	YP_001734921 SYNPCC7002_A1676 enoyl-[acyl-carrier-protein] reductase [Synechococcus sp. PCC 7002]	CDS	cyt	7	0.813985	19.7859	20.2761	20.1080110608183	21.0349	17.23550683107	17.3700938321652	17.1981033607463	17.4329	3	1.2%
1693	SYNPCC7002_A1683	aconitate hydratase 2	bifunctional aconitate hydratase 2/2-methylisocitrate dehydratase, AcnB	acnB	Other categories	Other	641611693	YP_001734928 SYNPCC7002_A1683 aconitate hydratase 2 [Synechococcus sp. PCC 7002]	CDS	cyt	27	0.776323	24.8022	24.1366	25.3153513207645	23.9935	20.3401207186	19.8923389561438	19.8224837993828	20.0587	14	1.6%
1702	SYNPCC7002_A1691	bifunctional purine biosynthesis protein PurH	bifunctional phosphoribosylaminoimidazolecarboxamide formyltransferase/IMP cyclohydrolase, PurH	purH	Purines, pyrimidines, nucleosides, and nucleotides	Purine ribonucleotide biosynthesis	641611701	YP_001734936 SYNPCC7002_A1691 bifunctional purine biosynthesis protein PurH [Synechococcus sp. PCC 7002]	CDS	cyt	7	0.688754	18.5796	20.5564	18.7421259367892	19.6511	16.2545422890443		15.7328740848217	16.549	6	1.2%
1705	SYNPCC7002_A1694	leucyl-tRNA synthetase	leucyl-tRNA synthetase, LeuS	leuS	Translation	Aminoacyl tRNA synthetases and tRNA modification	641611704	YP_001734939 SYNPCC7002_A1694 leucyl-tRNA synthetase [Synechococcus sp. PCC 7002]	CDS	cyt	6	0.599655	20.5428	22.4598	22.2183546293891	21.9066	16.8997571068853	14.9587134600027	15.7533601439566	16.1907	9	1.1%
1712	SYNPCC7002_A1701	peptide chain release factor 3	peptide chain release factor 3, PrfC	prfC	Translation	Protein modification and translation factors	641611711	YP_001734946 SYNPCC7002_A1701 peptide chain release factor 3 [Synechococcus sp. PCC 7002]	CDS	cyt	6	0.749559	20.7336	21.3678	20.6685797053483	20.9614	16.3505326024325	15.7218727005066	16.9297794561203	16.3071	4	0.7%
1725	SYNPCC7002_A1714	S-adenosylmethionine synthetase	S-adenosylmethionine synthetase, MetK	metK	Translation	Aminoacyl tRNA synthetases and tRNA modification	641611724	YP_001734959 SYNPCC7002_A1714 S-adenosylmethionine synthetase [Synechococcus sp. PCC 7002]	CDS	cyt	12	0.834978	21.8629	20.9362	21.7602013403651	21.5231	16.698129668628	17.193657569897	17.3532632542212	16.8964	6	1.4%
1739	SYNPCC7002_A1728	GTP-binding protein	GTP-binding protein, YchF	ychF	Other categories	Other	641611738	YP_001734973 SYNPCC7002_A1728 GTP-binding protein [Synechococcus sp. PCC 7002]	CDS	cyt	14	0.861968	23.3052	22.3944	22.6282902352966	22.798	18.7858525548579	18.7249640819356	18.9378165754947	18.7604	4	1.1%
1754	SYNPCC7002_A1743	flavin reductase like domain protein	flavodiiron protein 1, Flv1	flv1	Other categories	Other	641611753	YP_001734988 SYNPCC7002_A1743 flavin reductase like domain protein [Synechococcus sp. PCC 7002]	CDS	cyt	6	0.70079	19.4199	20.3123	19.9005371872931	20.7467	15.6109785817829	18.2909676779268	16.2103046409612	17.0041	11	1.8%
1764	SYNPCC7002_A1753	delta-aminolevulinic acid dehydratase	delta-aminolevulinic acid dehydratase, HemB	hemB	Biosynthesis of cofactors, prosthetic groups, and carriers	Cobalamin, heme, phycobilin and porphyrin	641611763	YP_001734998 SYNPCC7002_A1753 delta-aminolevulinic acid dehydratase [Synechococcus sp. PCC 7002]	CDS	cyt	15	0.785669	23.311	23.0919	21.8537209602371	23.0053	19.4290033045014	19.5118258320109	19.3958967169419	19.1623	4	1.2%
1767	SYNPCC7002_A1756	isoleucyl-tRNA synthetase	isoleucyl-tRNA synthetase, IleS	ileS	Translation	Aminoacyl tRNA synthetases and tRNA modification	641611766	YP_001735001 SYNPCC7002_A1756 isoleucyl-tRNA synthetase [Synechococcus sp. PCC 7002]	CDS	cyt	15	0.842571	21.2786	21.2234	21.6293766615512	21.3432	16.8377968403171	17.2650698379896	17.5147691259308	17.5977	11	1.1%
1770	SYNPCC7002_A1759	photosystem II protein	photosystem II CP47 chlorophyll protein, PsbB	psbB	Photosynthesis and respiration	Photosystem II	641611769	YP_001735004 SYNPCC7002_A1759 photosystem II protein [Synechococcus sp. PCC 7002]	CDS	TM 7 TM	7	0.833362	20.3352	21.104	20.362162167316	21.6357	17.4737366662753	16.8104871678086	17.2744812081495	17.9402	1	0.2%
1772	SYNPCC7002_A1761	conserved hypothetical protein	Zn-dependent hydrolase		Hypothetical		641611771	YP_001735006 SYNPCC7002_A1761 hypothetical protein [Synechococcus sp. PCC 7002]	CDS	peri	3	0.657822	18.3174	19.327		19.1508	15.5237411030597			15.6551	3	1.1%
1796	SYNPCC7002_A1783	conserved hypothetical protein	Sam-dependent methyltransferase, family 11		Hypothetical		641611793	YP_001735027 SYNPCC7002_A1783 hypothetical protein [Synechococcus sp. PCC 7002]	CDS	cyt	4	0.711885	19.9893	20.5999	20.849020426221	20.072	15.3746947392878		14.8360610478154	15.6551	5	1.6%
1804	SYNPCC7002_A1791	putative gamma-tocopherol methyltransferase	gamma-tocopherol C-methyltransferase, Vte4	vte4	Fatty acid, phospholipid and sterol metabolism		641611801	YP_001735035 SYNPCC7002_A1791 putative gamma-tocopherol methyltransferase [Synechococcus sp. PCC 7002]	CDS	cyt	3	0.651237	19.644	20.7224	21.2454421716894	20.0026	15.7921549861456	16.3064007624087		15.4909	5	1.8%
1809	SYNPCC7002_A1796	Ribulose bisphosphate carboxylase, small subunit	ribulose bisphosphate carboxylase, small subunit, RbcS	rbcS	Photosynthesis and respiration	CO2 fixation	641611806	YP_001735040 SYNPCC7002_A1796 Ribulose bisphosphate carboxylase, small subunit [Synechococcus sp. PCC 7002]	CDS	CL	15	0.763987	28.7303	27.47	30.4207618476025	27.9374	22.7694504356929	23.4675747457998	23.6579469236882	22.9121	3	2.7%
1811	SYNPCC7002_A1798	ribulose-1,5-bisphosphate carboxylase, large subunit	ribulose bisophosphate carboxylase, large subunit, RbcL	rbcL	Photosynthesis and respiration	CO2 fixation	641611808	YP_001735042 SYNPCC7002_A1798 ribulose-1,5-bisphosphate carboxylase, large subunit [Synechococcus sp. PCC 7002]	CDS	CL	38	0.905363	28.7977	28.0466	28.5859134035178	27.598	22.944967576712	22.9333882135437	23.4151805783011	22.7892	11	2.3%
1813	SYNPCC7002_A1800	carbon dioxide concentrating mechanism protein	carboxysome structural protein, CcmM	ccmM	Photosynthesis and respiration	CO2 fixation	641611810	YP_001735044 SYNPCC7002_A1800 carbon dioxide concentrating mechanism protein [Synechococcus sp. PCC 7002]	CDS	CS	15	0.850264	25.1421	23.9385	25.4627030789782	24.054	19.6669965667942	19.9116306484323	19.4464078523978	19.9659	9	1.4%
1824	SYNPCC7002_A1812	FeS assembly protein SufD	FeS assembly protein, SufD	sufD	Hypothetical		641611822	YP_001735056 SYNPCC7002_A1812 FeS assembly protein SufD [Synechococcus sp. PCC 7002]	CDS	cyt	9	0.765207	20.0622	19.8115	20.7571439618372	20.5302	17.0699107081385	16.4127617889232	16.5194234463752	16.4032	7	1.5%
1826	SYNPCC7002_A1814	FeS assembly protein SufB	FeS assembly protein, SufB	sufB	Transport and binding proteins		641611824	YP_001735058 SYNPCC7002_A1814 FeS assembly protein SufB [Synechococcus sp. PCC 7002]	CDS	cyt	4	0.55732	19.774	20.6858	18.409572484883	20.0012	15.4511886188367		15.1614221873133	15.1497	7	1.5%
1828	SYNPCC7002_A1816	formamidopyrimidine-DNA glycosylase	formamidopyrimidine-DNA glycosylase, MutM	mutM	DNA replication, restriction, modification, recombination, and repair		641611826	YP_001735060 SYNPCC7002_A1816 formamidopyrimidine-DNA glycosylase [Synechococcus sp. PCC 7002]	CDS	cyt	4	0.559755	21.3713	20.2162	20.9771019652525	20.4819	16.7549861433048	16.0061683557773	16.88697505727	16.6075	5	1.8%
1834	SYNPCC7002_A1822	conserved hypothetical protein	bilin lyase subunit, CpcS	cpcS	Hypothetical		641611832	YP_001735066 SYNPCC7002_A1822 hypothetical protein [Synechococcus sp. PCC 7002]	CDS	cyt	3	0.64809	19.7557	19.0882	17.8277290313607	19.6699		15.3945134132149	15.9074169553191	15.8556	2	1.0%
1837	SYNPCC7002_A1825	phospho-2-dehydro-3-deoxyheptonate aldolase	3-deoxy-7-phosphoheptulonate synthase, AroF	aroF	Photosynthesis and respiration	CO2 fixation	641611835	YP_001735069 SYNPCC7002_A1825 phospho-2-dehydro-3-deoxyheptonate aldolase [Synechococcus sp. PCC 7002]	CDS	cyt	6	0.77857	19.7664	21.2086	20.4530115209651	20.2722	16.732461712583	16.532909444583	16.1852611739068	15.6859	2	0.6%
1838	SYNPCC7002_A1826	bifunctional glycine oxidase (ThiO) and thiazole biosynthesis protein ThiG	bifunctional glycine oxidase/thiazole biosynthesis protein, ThiOG	thiOG	Biosynthesis of cofactors, prosthetic groups, and carriers	Thiamin	641611836	YP_001735070 SYNPCC7002_A1826 bifunctional glycine oxidase (ThiO) and thiazole biosynthesis protein ThiG [Synechococcus sp. PCC 7002]	CDS	cyt	3	0.606145	17.58	19.1118	19.4668853489452	19.9836	15.0188418234369			13.9821	8	1.2%
1840	SYNPCC7002_A1828	coproporphyrinogen III oxidase, aerobic	oxygen-dependent coproporphyrinogen III oxidase, HemF	hemF	Biosynthesis of cofactors, prosthetic groups, and carriers	Cobalamin, heme, phycobilin and porphyrin	641611838	YP_001735072 SYNPCC7002_A1828 coproporphyrinogen III oxidase, aerobic [Synechococcus sp. PCC 7002]	CDS	cyt	10	0.795773	21.3021	21.0303	21.8075810823048	20.9649	17.3770315149168	17.0863555314636	17.2918117897648	16.7073	4	1.2%
1850	SYNPCC7002_A1838	acetate--CoA ligase	acetyl-CoA synthetase, AcsA	acsA	Energy metabolism	Pyruvate and acetyl-CoA metabolism	641611848	YP_001735082 SYNPCC7002_A1838 acetate--CoA ligase [Synechococcus sp. PCC 7002]	CDS	cyt	3	0.562257	16.6028	18.0661	17.0073487396192	18.5522	14.2560738525804			14.8679	7	1.1%
1871	SYNPCC7002_A1859	sensory box/GGDEF family protein	bifunctional diguanylate cyclase/phosphodiesterase		Regulatory functions		641611869	YP_001735103 SYNPCC7002_A1859 sensory box/GGDEF family protein [Synechococcus sp. PCC 7002]	CDS	IM 2 TM	3	0.660797	18.8502	19.7956	18.7211733689876	18.7244	15.7552115667541	15.7023940309081	14.6187075265437	15.768	5	0.9%
1909	SYNPCC7002_A1895	Phosphate import ATP-binding protein	phosphate ABC uptake system, ATPase component, PstB	pstB	Transport and binding proteins		641611905	YP_001735138 SYNPCC7002_A1895 Phosphate import ATP-binding protein [Synechococcus sp. PCC 7002]	CDS	cyt-IM assoc	8	0.85748	23.2192	22.5395	22.6995574461128	22.5212	18.6960602944219	18.1869165476968	17.8882507326275	18.2376	5	1.9%
1916	SYNPCC7002_A1902	heat shock protein	heat shock protein 90, molecular chaperone, HtpG	htpG	Cellular processes	Chaperones	641611912	YP_001735145 SYNPCC7002_A1902 heat shock protein [Synechococcus sp. PCC 7002]	CDS	cyt	4	0.729722	18.387	19.5345	18.5626221576337	20.25	16.1326986645819			16.0609	6	0.9%
1918	SYNPCC7002_A1904	Heptosyltransferase family protein	heptosyltransferase family protein		Hypothetical		641611914	YP_001735147 SYNPCC7002_A1904 Heptosyltransferase family protein [Synechococcus sp. PCC 7002]	CDS	cyt	7	0.77509	20.96	21.8599	20.0774217510396	21.6258	17.0979907059079	17.923460803974	17.2774401194117	17.9818	3	0.9%
1929	SYNPCC7002_A1915	tRNA-i(6)A37 thiotransferase enzyme	tRNA-i(6)A37 thiotransferase enzyme, MiaB	miaB	Hypothetical		641611925	YP_001735158 SYNPCC7002_A1915 tRNA-i(6)A37 thiotransferase enzyme [Synechococcus sp. PCC 7002]	CDS	cyt	13	0.769978	24.0518	23.4819	24.4611028265358	23.1573	19.2414690384727	18.5458552256281	18.9088185620451	18.7505	8	1.8%
1932	SYNPCC7002_A1918	Protein of unknown function (DUF552)	cell division protein, SepF	sepF	Hypothetical		641611928	YP_001735161 SYNPCC7002_A1918 Protein of unknown function (DUF552) [Synechococcus sp. PCC 7002]	CDS	cyt-TM assoc	3	0.566335	22.0293	22.6685	21.5003982431402	22.618	17.8852377231103	17.1754005427949	18.9589861913205	17.5362	2	1.0%
1942	SYNPCC7002_A1928	allophycocyanin-associated phycobilisome 7.8-kDa core-linker polypeptide	allophycocyanin-associated phycobilisome core-linker polypeptide, ApcC	apcC	Photosynthesis and respiration	Phycobilisome	641611938	YP_001735171 SYNPCC7002_A1928 allophycocyanin-associated phycobilisome 7.8-kDa core-linker polypeptide [Synechococcus sp. PCC 7002]	CDS	cyt-TM assoc	3	0.64556	25.5304	24.9738	25.5493762011215	24.3683	20.5388862632548	20.9504402462835	20.4715945214808	20.2392	1	1.5%
1943	SYNPCC7002_A1929	allophycocyanin, beta subunit	allophycocyanin, beta subunit, ApcB	apcB	Photosynthesis and respiration	Phycobilisome	641611939	YP_001735172 SYNPCC7002_A1929 allophycocyanin, beta subunit [Synechococcus sp. PCC 7002]	CDS	cyt-TM assoc	14	0.825403	26.3283	25.7561	25.2933244286663	25.5003	22.5894938248439	21.632913515352	21.6151306548498	21.7527	2	1.2%
1944	SYNPCC7002_A1930	allophycocyanin alpha subunit	allophycocyanin, alpha subunit, ApcA	apcA	Photosynthesis and respiration	Phycobilisome	641611940	YP_001735173 SYNPCC7002_A1930 allophycocyanin alpha subunit [Synechococcus sp. PCC 7002]	CDS	cyt-TM assoc	9	0.862592	23.869	24.4682	24.130351120914	24.0514	20.5349840672464	19.9855345206647	19.9394275487367	20.3706	1	0.6%
1948	SYNPCC7002_A1934	universal stress protein family domain protein	universal stress protein		Hypothetical		641611944	YP_001735177 SYNPCC7002_A1934 universal stress protein family domain protein [Synechococcus sp. PCC 7002]	CDS	cyt	5	0.737986	18.8539	19.1419	16.0484344148841	19.0662	16.4471867755923	15.9999141989543	15.244375735863	16.3101	6	2.1%
1970	SYNPCC7002_A1955	two-component response regulator	two component signal transduction system, response regulator, LuxR family		Regulatory functions		641611966	YP_001735199 SYNPCC7002_A1955 two-component response regulator [Synechococcus sp. PCC 7002]	CDS	cyt-IM assoc	3	0.522954	22.9232	23.1788	23.5573037080871	23.081	16.8111333719876	16.5970561306463	16.9412546268911	18.0339	5	2.0%
1972	SYNPCC7002_A1958	translation elongation factor	elongation factor, Tsf	tsf	Translation	Protein modification and translation factors	641611968	YP_001735201 SYNPCC7002_A1958 translation elongation factor [Synechococcus sp. PCC 7002]	CDS	cyt	9	0.791097	22.0722	22.1779	22.7282241991814	22.5224	19.277872118564	18.6143085758265	18.787741260207	18.9397	3	1.4%
1973	SYNPCC7002_A1959	30S ribosomal protein S2	30S ribosomal protein S2, RpsB	rpsB	Translation	Ribosomal proteins: synthesis and modification	641611969	YP_001735202 SYNPCC7002_A1959 30S ribosomal protein S2 [Synechococcus sp. PCC 7002]	CDS	cyt	14	0.76878	24.9037	23.7271	25.5069314515553	23.6089	19.6791838117399	19.7878414003567	19.4040416655506	19.2113	3	1.2%
1975	SYNPCC7002_A1961	Photosystem I P700 chlorophyll A apoprotein A1	photosystem I P700 chlorophyll a apoprotein A1, PsaA	psaA	Photosynthesis and respiration	Photosystem I	641611971	YP_001735204 SYNPCC7002_A1961 Photosystem I P700 chlorophyll A apoprotein A1 [Synechococcus sp. PCC 7002]	CDS	TM 11 TM	6	0.797347	20.7092	20.596	19.1838732476163	20.6241	17.8952624688948	17.2613719910476	17.746665157409	17.6807	4	0.5%
1976	SYNPCC7002_A1962	photosystem I protein A2	photosystem I P700 chlorophyll a apoprotein A2, PsaB	psaB	Photosynthesis and respiration	Photosystem I	641611972	YP_001735205 SYNPCC7002_A1962 photosystem I protein A2 [Synechococcus sp. PCC 7002]	CDS	TM 11 TM	8	0.783998	22.704	23.3515	22.407819302885	23.0949	19.5407049423143	19.8682731444373	18.9500944836626	19.572	2	0.3%
1982	SYNPCC7002_A1968	quinolinate synthetase complex, A subunit	quinolinate synthetase, NadA	nadA	Biosynthesis of cofactors, prosthetic groups, and carriers	Quinolinate	641611978	YP_001735211 SYNPCC7002_A1968 quinolinate synthetase complex, A subunit [Synechococcus sp. PCC 7002]	CDS	cyt	8	0.742831	23.002	22.0467	22.3118524391509	21.603	18.2549859450389	17.7194176027263	17.9202241478868	17.8664	9	2.8%
1991	SYNPCC7002_A1977	AMP-binding enzyme	long chain fatty acid CoA ligase		Fatty acid, phospholipid and sterol metabolism		641611987	YP_001735220 SYNPCC7002_A1977 AMP-binding enzyme [Synechococcus sp. PCC 7002]	CDS	cyt	8	0.696468	20.6766	21.1962	20.5685602185249	20.9548	16.9946227694495	17.1755625753713	17.3100177112897	17.1065	8	1.4%
2003	SYNPCC7002_A1990	oxygen-independent coproporphyrinogen III oxidase	oxygen-independent coproporphyrinogen III oxidase, HemN	hemN	Biosynthesis of cofactors, prosthetic groups, and carriers	Cobalamin, heme, phycobilin and porphyrin	641612000	YP_001735232 SYNPCC7002_A1990 oxygen-independent coproporphyrinogen III oxidase [Synechococcus sp. PCC 7002]	CDS	cyt	9	0.852196	20.838	21.5595	20.9942982234272	21.4726	16.9710364887198	15.9754712781624	16.3299350316279	16.9024	8	1.7%
2022	SYNPCC7002_A2009	phycobilisome core-membrane linker phycobiliprotein ApcE	phycobilisome core-membrane linker phycobiliprotein, ApcE	apcE	Photosynthesis and respiration	Phycobilisome	641612019	YP_001735251 SYNPCC7002_A2009 phycobilisome core-membrane linker phycobiliprotein ApcE [Synechococcus sp. PCC 7002]	CDS	cyt-TM assoc	43	0.905255	22.2121	22.1374	21.8886740860566	22.2687	18.7886733370043	18.8686943775174	18.9056548093762	19.1176	4	0.5%
2026	SYNPCC7002_A2012	putative nitrilase	putative nitrilase		Amino acid biosynthesis	Glutamate family / Nitrogen assimilation	641612022	YP_001735254 SYNPCC7002_A2012 putative nitrilase [Synechococcus sp. PCC 7002]	CDS	cyt	4	0.578724	20.8146	21.3685	20.4669163164803	21.33	15.6200128573576	16.3671694775619	16.0069526828423	16.9837	3	1.1%
2032	SYNPCC7002_A2018	Predicted Zn-dependent proteases like protein	peptidase U62 modulator of DNA gyrase, TldD/PmbA family		Hypothetical		641612028	YP_001735260 SYNPCC7002_A2018 Predicted Zn-dependent proteases like protein [Synechococcus sp. PCC 7002]	CDS	cyt	11	0.77165	19.6848	20.0889	20.1029411508552	20.1291	15.724747633063	16.1520103800496	14.2533761390863	16.4703	4	0.9%
2040	SYNPCC7002_A2026	Pentapeptide repeat protein	pentapeptide repeat-containing protein, RfrI	rfrI	Hypothetical		641612036	YP_001735268 SYNPCC7002_A2026 Pentapeptide repeat protein [Synechococcus sp. PCC 7002]	CDS	cyt	4	0.674998	19.6935	19.0435	20.7496366868624	20.1314	15.6248772108329	15.7315056568674		15.3718	7	2.3%
2055	SYNPCC7002_A2041	aspartate ammonia-lyase	fumarate hydratase, class II, FumC	fumC	Energy metabolism	TCA cycle	641612051	YP_001735283 SYNPCC7002_A2041 aspartate ammonia-lyase [Synechococcus sp. PCC 7002]	CDS	cyt	5	0.290538	21.0068	21.707	21.5667418946343	21.0933	15.3889154303609			17.0365	7	1.5%
2057	SYNPCC7002_A2043	DNA-directed RNA polymerase, beta' subunit	DNA-directed RNA polymerase, delta subunit, RpoC2	rpoC2	Transcription	RNA synthesis, modification, and DNA transcription	641612053	YP_001735285 SYNPCC7002_A2043 DNA-directed RNA polymerase, beta' subunit [Synechococcus sp. PCC 7002]	CDS	cyt	6	0.761404	19.0552	20.9739	20.5393913099368	20.3677				15.3327	7	0.5%
2058	SYNPCC7002_A2044	DNA-directed RNA polymerase, gamma subunit	DNA-directed RNA polymerase, gamma subunit, RpoC1	rpoC1	Transcription	RNA synthesis, modification, and DNA transcription	641612054	YP_001735286 SYNPCC7002_A2044 DNA-directed RNA polymerase, gamma subunit [Synechococcus sp. PCC 7002]	CDS	cyt	29	0.882784	26.3015	25.5365	27.0193873918877	25.0435	20.605117420914	20.8172974546922	21.0388139974377	20.8757	9	1.4%
2059	SYNPCC7002_A2045	DNA-directed RNA polymerase, beta subunit	DNA-directed RNA polymerase, beta subunit, RpoB	rpoB	Transcription	RNA synthesis, modification, and DNA transcription	641612055	YP_001735287 SYNPCC7002_A2045 DNA-directed RNA polymerase, beta subunit [Synechococcus sp. PCC 7002]	CDS	cyt	19	0.867127	19.7817	19.9548	20.6156663292595	20.6889	15.9483775475851	16.1234735392773	15.7734601485951	16.7567	4	0.4%
2069	SYNPCC7002_A2056	conserved hypothetical protein	hypothetical protein		Hypothetical		641612066	YP_001735298 SYNPCC7002_A2056 hypothetical protein [Synechococcus sp. PCC 7002]	CDS	cyt	5	0.600639	17.3304	17.9513	18.0750811102281	19.2393	14.2040009564312			15.318	2	0.6%
2073	SYNPCC7002_A2060	ribosomal protein S10	30S ribosomal protein S10, RpsJ	rpsJ	Translation	Ribosomal proteins: synthesis and modification	641612070	YP_001735302 SYNPCC7002_A2060 ribosomal protein S10 [Synechococcus sp. PCC 7002]	CDS	cyt	10	0.676223	23.7971	23.4657	24.574951782548	23.258	19.6227695030295	19.8518297849384	19.7434316369174	19.3873	2	1.9%
2074	SYNPCC7002_A2061	translation elongation factor Tu	translation elongation factor Tu, TufA	tufA	Translation	Protein modification and translation factors	641612071	YP_001735303 SYNPCC7002_A2061 translation elongation factor Tu [Synechococcus sp. PCC 7002]	CDS	cyt	42	0.845634	28.8818	27.9858	27.7980977825803	28.1993	23.4175272115734	23.4092557388522	23.2275201545438	22.6828	1	0.2%
2075	SYNPCC7002_A2062	translation elongation factor G	translation elongation factor G, FusA	fusA	Translation	Protein modification and translation factors	641612072	YP_001735304 SYNPCC7002_A2062 translation elongation factor G [Synechococcus sp. PCC 7002]	CDS	cyt	19	0.890188	22.0929	22.6236	21.9903371696347	22.2975	18.5570530798738	17.9974434690551	18.3035875349791	18.3183	4	0.6%
2077	SYNPCC7002_A2064	30S ribosomal protein S12	30S ribosomal protein S12, RpsL	rpsL	Translation	Ribosomal proteins: synthesis and modification	641612074	YP_001735306 SYNPCC7002_A2064 30S ribosomal protein S12 [Synechococcus sp. PCC 7002]	CDS	cyt	4	0.678566	20.5069	20.5666	22.316179761357	20.6791	17.9208209933571	18.4946086740308	18.4676332622642	17.8906	2	1.6%
2082	SYNPCC7002_A2069	adenosylhomocysteinase	S-adenosyl-L-homocysteine hydrolase, AhcY	ahcY	Energy metabolism	Amino acids and amines	641612079	YP_001735311 SYNPCC7002_A2069 adenosylhomocysteinase [Synechococcus sp. PCC 7002]	CDS	cyt	19	0.774835	24.0187	23.3945	24.8119661942871	23.7337	18.5191709301209	18.9340452314341	18.9361923256381	18.9497	9	2.0%
2083	SYNPCC7002_A2070	dihydroorotase	dihydroorotase, PyrC	pyrC	Purines, pyrimidines, nucleosides, and nucleotides	Pyrimidine ribonucleotide biosynthesis	641612080	YP_001735312 SYNPCC7002_A2070 dihydroorotase [Synechococcus sp. PCC 7002]	CDS	cyt	4	0.468158	22.0881	22.0811	23.1407247098752	20.1649	17.6939795577355	16.5653930743791	17.4759568741256	17.6419	6	1.4%
2084	SYNPCC7002_A2071	urease accessory protein, UreG	urease accessory protein, UreG	ureG	Central intermediary metabolism	Other	641612081	YP_001735313 SYNPCC7002_A2071 urease accessory protein, UreG [Synechococcus sp. PCC 7002]	CDS	cyt	3	0.566563	18.8281	17.4357	18.7069308883737	18.0551	15.3664865060132	19.5633386432168	18.3793639067206	14.1857	2	1.0%
2096	SYNPCC7002_A2083	ribosomal protein S4	30S ribosomal protein S4, RpsD	rpsD	Translation	Ribosomal proteins: synthesis and modification	641612093	YP_001735324 SYNPCC7002_A2083 ribosomal protein S4 [Synechococcus sp. PCC 7002]	CDS	cyt	3	0.575728	19.5194	20.1758	18.9906821763657	19.9435	17.2013652675964	16.8734207493843	15.8255165296504	17.3061	1	0.5%
2115	SYNPCC7002_A2102	N-acetyl-gamma-glutamyl-phosphate reductase	N-acetyl-gamma-glutamyl-phosphate reductase, ArgC	argC	Amino acid biosynthesis	Glutamate family / Nitrogen assimilation	641612112	YP_001735341 SYNPCC7002_A2102 N-acetyl-gamma-glutamyl-phosphate reductase [Synechococcus sp. PCC 7002]	CDS	cyt	9	0.821137	23.9136	23.5409	24.2693007719973	23.116	18.956446790484	18.9795934455281	18.5772313913975	18.7427	10	2.8%
2140	SYNPCC7002_A2127	acetyl-CoA carboxylase, biotin carboxylase	acetyl-CoA carboxylase, biotin carboxylase subunit, AccC	accC	Fatty acid, phospholipid and sterol metabolism		641612137	YP_001735364 SYNPCC7002_A2127 acetyl-CoA carboxylase, biotin carboxylase [Synechococcus sp. PCC 7002]	CDS	cyt	8	0.794675	23.0422	22.3222	22.7041816195612	22.6224	17.9835888384529	17.8907932798938	17.9381045198123	17.5065	6	1.3%
2144	SYNPCC7002_A2131	homoserine dehydrogenase	homoserine dehydrogenase, Hom	hom	Amino acid biosynthesis	Aspartate family	641612141	YP_001735368 SYNPCC7002_A2131 homoserine dehydrogenase [Synechococcus sp. PCC 7002]	CDS	cyt	9	0.782046	24.6246	24.039	24.1820504712754	24.0034	20.1679923956494	19.5580900856675	20.100872065937	19.5543	5	1.2%
2153	SYNPCC7002_A2140	allophycocyanin B alpha subunit	allophycocyanin B, alpha subunit, ApcD	apcD	Photosynthesis and respiration	Phycobilisome	641612150	YP_001735376 SYNPCC7002_A2140 allophycocyanin B alpha subunit [Synechococcus sp. PCC 7002]	CDS	cyt-TM assoc	7	0.818971	20.0429	21.4583	19.4071969590871	20.7333	16.7953782628661	17.0691467111387	17.1527362036607	16.233	2	1.2%
2156	SYNPCC7002_A2143	hypothetical protein	hypothetical protein		Translation	Nucleoproteins	641612153	YP_001735379 SYNPCC7002_A2143 hypothetical protein [Synechococcus sp. PCC 7002]	CDS	IM 1 TM	6	0.805109	23.3229	23.1677	24.0027401463359	23.2083	19.6667159991727	19.6509511350056	19.4416961635088	19.3456	4	2.2%
2160	SYNPCC7002_A2147	chorismate synthase	chorismate synthase, AroC	aroC	Amino acid biosynthesis	Aromatic amino acid family	641612157	YP_001735383 SYNPCC7002_A2147 chorismate synthase [Synechococcus sp. PCC 7002]	CDS	cyt	7	0.665509	22.1727	21.5203	22.4968722935437	21.7393	17.1555310308541	17.6797602992427	17.0014197654133	17.729	8	2.2%
2163	SYNPCC7002_A2150	universal stress protein family	universal stress protein		Hypothetical		641612160	YP_001735386 SYNPCC7002_A2150 universal stress protein family [Synechococcus sp. PCC 7002]	CDS	cyt	10	0.843124	22.4086	21.8544	21.2635841713787	21.703	17.8613650418082	17.0869679136542	17.3230827237338	17.306	4	1.4%
2166	SYNPCC7002_A2153	lycopene cyclase CruA	lycopene cyclase, CruA	cruA	Hypothetical		641612163	YP_001735389 SYNPCC7002_A2153 lycopene cyclase CruA [Synechococcus sp. PCC 7002]	CDS	IM 2 TM	3	0.642696	16.819	19.0126	17.4142996622569	18.6396			14.6103638366376	14.5746	5	0.8%
2197	SYNPCC7002_A2186	putative anion transporting ATPase	arsenite-activated ATPase, ArsA	arsA	Other categories	Drug and analog sensitivity	641612196	YP_001735422 SYNPCC7002_A2186 putative anion transporting ATPase [Synechococcus sp. PCC 7002]	CDS	cyt	6	0.801688	19.113	20.0714	19.8046923071508	19.9391	14.7106820025653			15.0165	2	0.5%
2205	SYNPCC7002_A2195	dihydroorotate dehydrogenase	FMN-dependent dihydroorotate dehydrogenase, PyrD	pyrD	Purines, pyrimidines, nucleosides, and nucleotides	Pyrimidine ribonucleotide biosynthesis	641612205	YP_001735431 SYNPCC7002_A2195 dihydroorotate dehydrogenase [Synechococcus sp. PCC 7002]	CDS	cyt	3	0.407926	17.8785	18.6174	17.3146934632878	17.0423	14.5796826598197			14.8675	3	0.8%
2216	SYNPCC7002_A2206	glutamate-1-semialdehyde-2,1-aminomutase	glutamate-1-semialdehyde aminomutase, HemL	hemL	Biosynthesis of cofactors, prosthetic groups, and carriers	Cobalamin, heme, phycobilin and porphyrin	641612216	YP_001735442 SYNPCC7002_A2206 glutamate-1-semialdehyde-2,1-aminomutase [Synechococcus sp. PCC 7002]	CDS	cyt	30	0.7723	26.1344	25.0429	25.1516302015367	25.1365	20.36082165517	20.576667870379	20.6009186334628	20.3702	4	0.9%
2219	SYNPCC7002_A2209	phycocyanin, beta subunit	phycocyanin, beta subunit, CpcB	cpcB	Photosynthesis and respiration	Phycobilisome	641612219	YP_001735445 SYNPCC7002_A2209 phycocyanin, beta subunit [Synechococcus sp. PCC 7002]	CDS	cyt-TM assoc	16	0.841112	27.8517	27.5626	27.0621557624563	26.6203	23.400843603753	23.2029671884072	23.1355381594305	23.1077	3	1.7%
2220	SYNPCC7002_A2210	phycocyanin, alpha subunit	phycocyanin, alpha subunit, CpcA	cpcA	Photosynthesis and respiration	Phycobilisome	641612220	YP_001735446 SYNPCC7002_A2210 phycocyanin, alpha subunit [Synechococcus sp. PCC 7002]	CDS	cyt-TM assoc	15	0.799386	27.9935	28.1632	26.903766546202	27.6627	23.6321643209989	23.1085944856252	23.5437557089334	23.1805	2	1.2%
2221	SYNPCC7002_A2211	phycocyanin-associated rod linker protein	phycocyanin-associated rod linker protein, CpcC	cpcC	Photosynthesis and respiration	Phycobilisome	641612221	YP_001735447 SYNPCC7002_A2211 phycocyanin-associated rod linker protein [Synechococcus sp. PCC 7002]	CDS	cyt-TM assoc	12	0.794	22.4622	23.2663	23.1828584409651	22.7628	18.8757142297307	18.6232548090161	17.703270713699	18.8595	m	0.0%
2236	SYNPCC7002_A2228	phycocyanobilin:ferredoxin oxidoreductase	phycocyanobilin:ferredoxin oxidoreductase, PcyA	pcyA	Other categories	Other	641612238	YP_001735463 SYNPCC7002_A2228 phycocyanobilin:ferredoxin oxidoreductase [Synechococcus sp. PCC 7002]	CDS	cyt	4	0.672266	20.0029	19.6395	18.5005306802014	19.8273	15.9202095809261	15.9560913077133		16.7563	6	2.5%
2264	SYNPCC7002_A2256	magnesium chelatase ATPase subunit I	Mg-protoporphyrin IX chelatase, ATPase subunit, ChlI	chlI	Biosynthesis of cofactors, prosthetic groups, and carriers	Cobalamin, heme, phycobilin and porphyrin	641612266	YP_001735490 SYNPCC7002_A2256 magnesium chelatase ATPase subunit I [Synechococcus sp. PCC 7002]	CDS	cyt	11	0.802283	19.9582	21.4853	20.4367563919303	21.6395	15.8848998296023	15.9065705620668		16.1023	3	0.8%
2291	SYNPCC7002_A2283	spermidine synthase	spermidine synthase, SpeE	speE	Other categories	Other	641612293	YP_001735517 SYNPCC7002_A2283 spermidine synthase [Synechococcus sp. PCC 7002]	CDS	cyt	7	0.671836	22.2429	22.0988	21.9434938291019	21.8048	16.0989586353766	16.3310438111267	16.7792772059493	17.4654	3	1.0%
2309	SYNPCC7002_A2301	conserved hypothetical protein	hypothetical protein		Hypothetical		641612311	YP_001735534 SYNPCC7002_A2301 hypothetical protein [Synechococcus sp. PCC 7002]	CDS	cyt	3	0.635803	17.3524	18.5121	18.6053906312052	18.8369	13.9179944208762			14.2732	4	1.2%
2316	SYNPCC7002_A2308	translation initiation factor, putative, aIF-2BI family	methylthioribose-1-phosphate isomerase, MtnA	mtnA	Translation	Protein modification and translation factors	641612318	YP_001735541 SYNPCC7002_A2308 translation initiation factor, putative, aIF-2BI family [Synechococcus sp. PCC 7002]	CDS	cyt	4	0.170248	19.879	20.0556	20.0426216510993	20.3965					7	1.8%
2336	SYNPCC7002_A2328	seryl-tRNA synthetase	seryl-tRNA synthetase, SerS	serS	Translation	Aminoacyl tRNA synthetases and tRNA modification	641612338	YP_001735561 SYNPCC7002_A2328 seryl-tRNA synthetase [Synechococcus sp. PCC 7002]	CDS	cyt	6	0.403385	20.1215	20.1552	19.7761333100274	19.4663	16.0399516403345		15.4565654347828	16.4668	6	1.4%
2347	SYNPCC7002_A2339	dTDP-glucose 4-6-dehydratase	dTDP-glucose 4-6-dehydratase, RfbB	rfbB	Cell envelope	Surface polysaccharides, lipopolysaccharides and antigens	641612349	YP_001735572 SYNPCC7002_A2339 dTDP-glucose 4-6-dehydratase [Synechococcus sp. PCC 7002]	CDS	cyt	7	0.642205	21.8851	22.1961	20.7942414889744	22.0341	17.7046929395959		17.181207930806	17.6671	13	2.0%
2348	SYNPCC7002_A2340	UDP-glucose dehydrogenase	UDP-glucose dehydrogenase, UgdH	ugdH	Energy metabolism	Sugars	641612350	YP_001735573 SYNPCC7002_A2340 UDP-glucose dehydrogenase [Synechococcus sp. PCC 7002]	CDS	cyt	6	0.770685	20.1837	20.8378	21.0453637165981	20.4387	15.9752799788566			16.1092	6	1.3%
2353	SYNPCC7002_A2345	light-independent protochlorophyllide reductase, N subunit	light-independent protochlorophyllide reductase, subunit N, ChlN	chlN	Biosynthesis of cofactors, prosthetic groups, and carriers	Cobalamin, heme, phycobilin and porphyrin	641612355	YP_001735578 SYNPCC7002_A2345 light-independent protochlorophyllide reductase, N subunit [Synechococcus sp. PCC 7002]	CDS	cyt	7	0.665446	21.8178	21.2822	21.9446174570908	21.5975	16.9922033392404	16.4589482189227	15.9338676050147	17.7773	11	2.3%
2355	SYNPCC7002_A2347	light-independent protochlorophyllide reductase, iron-sulfur ATP-binding protein	light-independent protochlorophyllide reductase, iron-sulfur ATP-binding protein, ChlL	chlL	Biosynthesis of cofactors, prosthetic groups, and carriers	Cobalamin, heme, phycobilin and porphyrin	641612357	YP_001735580 SYNPCC7002_A2347 light-independent protochlorophyllide reductase, iron-sulfur ATP-binding protein [Synechococcus sp. PCC 7002]	CDS	cyt	3	0.620106	22.3193	21.9242	22.1495466072574	22.1735	16.9241322531108	16.3612165432204	16.588175146785	16.5717	7	2.4%
2401	SYNPCC7002_A2393	Ferredoxin-dependent glutamate synthase 2	ferredoxin-dependent glutamate synthase 2, GltS	gltS	Amino acid biosynthesis	Glutamate family / Nitrogen assimilation	641612403	YP_001735626 SYNPCC7002_A2393 Ferredoxin-dependent glutamate synthase 2 [Synechococcus sp. PCC 7002]	CDS	cyt	25	0.864592	22.4052	21.8805	23.3240378830812	22.094	18.2444058504094	18.1365541564285	18.3779868038916	18.3884	22	1.4%
2402	SYNPCC7002_A2394	glucose inhibited division protein A	glucose inhibited division protein A, GidA	gidA	Cellular processes	Cell division	641612404	YP_001735627 SYNPCC7002_A2394 glucose inhibited division protein A [Synechococcus sp. PCC 7002]	CDS	cyt	3	0.250121	18.8214	19.6147	19.2440952476208	15.7126	13.9379640669892			15.0232	5	1.1%
2408	SYNPCC7002_A2400	conserved hypothetical protein	conserved hypothetical thylakoid membrane protein		Hypothetical		641612410	YP_001735633 SYNPCC7002_A2400 hypothetical protein [Synechococcus sp. PCC 7002]	CDS	TM 2 TM	3	0.641574	19.6499	20.065	19.1629788837611	20.256	15.7626282586671	15.6875947075429	15.5095758239589	16.142	1	0.6%
2412	SYNPCC7002_A2404	prephenate dehydratase	prephenate dehydratase, PheA	pheA	Amino acid biosynthesis	Aromatic amino acid family	641612414	YP_001735637 SYNPCC7002_A2404 prephenate dehydratase [Synechococcus sp. PCC 7002]	CDS	cyt	3	0.588035	19.6125	19.9275	20.7284188981439	20.7639	16.7506201810046	16.5755817835536	16.1516884156072	16.5296	5	1.7%
2413	SYNPCC7002_A2405	cyanophycin synthetase	cyanophycin synthetase, CphA	cphA	Other categories	Adaptations and atypical conditions	641612415	YP_001735638 SYNPCC7002_A2405 cyanophycin synthetase [Synechococcus sp. PCC 7002]	CDS	cyt	4	0.676818	17.6336	19.1172	18.7645337915928	18.5994	14.49308031999			14.4512	8	0.9%
2426	SYNPCC7002_A2418	chaperone protein DnaK	molecular chaperone, DnaK2	dnaK2	Cellular processes	Chaperones	641612428	YP_001735651 SYNPCC7002_A2418 chaperone protein DnaK [Synechococcus sp. PCC 7002]	CDS	cyt	30	0.841121	22.8789	22.5636	23.5153919786259	22.6531	19.2879494414989	19.318972163331	19.4211978783909	19.2851	4	0.6%
2429	SYNPCC7002_A2421	GTP-binding protein LepA	GTP-binding protein, LepA	lepA	Other categories	Other	641612431	YP_001735654 SYNPCC7002_A2421 GTP-binding protein LepA [Synechococcus sp. PCC 7002]	CDS	cyt	5	0.701503	17.8979	19.9996	17.8566642453883	20.5039				15.1583	6	1.0%
2430	SYNPCC7002_A2422	catalase/peroxidase HPI	bifunctional catalase/peroxidase HPI, KatG	katG	Cellular processes	Detoxification	641612432	YP_001735655 SYNPCC7002_A2422 catalase/peroxidase HPI [Synechococcus sp. PCC 7002]	CDS	cyt	10	0.841796	21.4085	21.7059	21.5484916285804	21.8574	17.9382809498349	17.3887541161909	17.5961807934578	17.5033	4	0.6%
2438	SYNPCC7002_A2430	serine hydroxymethyltransferase	serine hydroxymethyltransferase, GlyA	glyA	Amino acid biosynthesis	Serine family / Sulfur assimilation	641612440	YP_001735663 SYNPCC7002_A2430 serine hydroxymethyltransferase [Synechococcus sp. PCC 7002]	CDS	cyt	12	0.748906	22.2373	21.8327	22.2804282963452	21.5644	16.7458566114899	17.0426769751743	17.1062506927202	16.5515	5	1.2%
2443	SYNPCC7002_A2435	Curli production assembly/transport component CsgG subfamily	putative secretin, CsgG family		Hypothetical		641612445	YP_001735668 SYNPCC7002_A2435 Curli production assembly/transport component CsgG subfamily [Synechococcus sp. PCC 7002]	CDS	OM	3	0.6493	19.865	19.5449	19.9152276786668	20.3545	17.1966553514169	17.2567429039661	16.6016904040075	16.2788	2	0.8%
2446	SYNPCC7002_A2438	Glucokinase	glucokinase, Glck	glck	Energy metabolism	Glycolysis	641612448	YP_001735671 SYNPCC7002_A2438 Glucokinase [Synechococcus sp. PCC 7002]	CDS	cyt	3	0.555804	19.2805	19.6746	19.1403905602793	19.5902	15.3959722694265	15.4068346710089	15.9508461839337	16.1497	5	1.7%
2451	SYNPCC7002_A2443	acetyl-CoA carboxylase, carboxyl transferase, alpha subunit	acetyl-CoA carboxylase carboxyltransferase, alpha subunit, AccA	accA	Fatty acid, phospholipid and sterol metabolism		641612453	YP_001735676 SYNPCC7002_A2443 acetyl-CoA carboxylase, carboxyl transferase, alpha subunit [Synechococcus sp. PCC 7002]	CDS	cyt	11	0.714505	21.9625	21.2926	21.5131250109249	21.8016	17.2739788326162	16.9463616311012	16.7809311411816	17.1579	3	0.9%
2452	SYNPCC7002_A2444	GTP cyclohydrolase I	GTP cyclohydrolase I, FolE	folE	Biosynthesis of cofactors, prosthetic groups, and carriers	Folic acid	641612454	YP_001735677 SYNPCC7002_A2444 GTP cyclohydrolase I [Synechococcus sp. PCC 7002]	CDS	cyt	5	0.778351	18.7616	20.0894	19.6973302691052	20.2354	15.4829896369258	15.0280415689043	14.7529902569735	15.5671	3	1.3%
2460	SYNPCC7002_A2452	Fe-S oxidoreductases family 2 protein (adical SAM domain protein)	Fe-S oxidoreductase		Hypothetical		641612462	YP_001735685 SYNPCC7002_A2452 Fe-S oxidoreductases family 2 protein (adical SAM domain protein) [Synechococcus sp. PCC 7002]	CDS	cyt	9	0.79537	20.4136	20.3245	19.8339391991003	20.7171	16.1454401109765	15.850977607875	16.6145953465284	16.4937	12	1.4%
2466	SYNPCC7002_A2458	chaperonin, 60 kDa protein	heat shock protein 60 family chaperone, GroEL	groEL	Cellular processes	Chaperones	641612468	YP_001735691 SYNPCC7002_A2458 chaperonin, 60 kDa protein [Synechococcus sp. PCC 7002]	CDS	cyt	29	0.887453	23.3542	23.2779	22.7154867580769	24.7805	19.0179939799771	18.5939153097125	18.655683437017	18.6539	2	0.4%
2468	SYNPCC7002_A2460	cytosol aminopeptidase	leucine aminopeptidase, PepA	pepA	Translation	Protein modification and translation factors	641612470	YP_001735693 SYNPCC7002_A2460 cytosol aminopeptidase [Synechococcus sp. PCC 7002]	CDS	cyt	7	0.65425	19.2165	19.7448	19.9047093777367	19.205	15.9093301344712	15.0560799384183	15.9074169553191	15.833	4	0.8%
2474	SYNPCC7002_A2466	5-methyltetrahydrofolate--homocysteine methyltransferase (methionine synthase)	B12-dependent 5-methyltetrahydrofolate--homocysteine methyltransferase, MetH	metH	Amino acid biosynthesis	Aspartate family	641612476	YP_001735699 SYNPCC7002_A2466 5-methyltetrahydrofolate--homocysteine methyltransferase (methionine synthase) [Synechococcus sp. PCC 7002]	CDS	cyt	7	0.668055	20.0107	21.1961	21.477233397126	21.1586	15.6942177808996		14.9063797709755	16.8529	17	1.4%
2484	SYNPCC7002_A2476	geranylgeranyl reductase	geranylgeranyl hydrogenase, ChlP	chlP	Biosynthesis of cofactors, prosthetic groups, and carriers	Cobalamin, heme, phycobilin and porphyrin	641612486	YP_001735709 SYNPCC7002_A2476 geranylgeranyl reductase [Synechococcus sp. PCC 7002]	CDS	cyt	11	0.834933	24.769	23.9717	25.1668826089786	23.9064	20.5683652012079	20.4223318420334	20.6204840422728	20.331	5	1.2%
2495	SYNPCC7002_A2487	argininosuccinate lyase	argininosuccinate lyase, ArgH	argH	Amino acid biosynthesis	Glutamate family / Nitrogen assimilation	641612497	YP_001735720 SYNPCC7002_A2487 argininosuccinate lyase [Synechococcus sp. PCC 7002]	CDS	cyt	9	0.812335	20.8632	20.3989	21.4640056012987	20.6708	15.4945100814077	16.3492298038425	16.0902838850945	16.2128	3	0.6%
2496	SYNPCC7002_A2488	carbamoyl-phosphate synthase, large subunit	carbamoyl phosphate synthase, large subunit, CarB	carB	Energy metabolism	Amino acids and amines	641612498	YP_001735721 SYNPCC7002_A2488 carbamoyl-phosphate synthase, large subunit [Synechococcus sp. PCC 7002]	CDS	cyt	23	0.91403	22.0327	21.6127	21.0952234361999	21.7429	16.9596225058918	17.1470446316341	16.9716588347593	17.3027	13	1.2%
2506	SYNPCC7002_A2498	ferric uptake regulation protein	zinc-responsive transcriptional regulator of zinc homeostasis, Zur	zur	Regulatory functions		641612508	YP_001735731 SYNPCC7002_A2498 ferric uptake regulation protein [Synechococcus sp. PCC 7002]	CDS	cyt	3	0.659389	20.3131	19.6302	20.6690115412832	20.421	16.6226108250468	16.1894549385293	16.3298280426406	16.5627	7	5.0%
2513	SYNPCC7002_A2505	carbamoyl-phosphate synthase, small subunit	carbamoyl phosphate synthase, small subunit, CarA	carA	Energy metabolism	Amino acids and amines	641612515	YP_001735738 SYNPCC7002_A2505 carbamoyl-phosphate synthase, small subunit [Synechococcus sp. PCC 7002]	CDS	cyt	3	0.488487	22.2828	22.2114	23.0808049246073	21.9466	15.8945882568824			17.48	2	0.5%
2516	SYNPCC7002_A2508	heme oxygenase (decyclizing)	heme oxygenase (decyclizing), Hox1	hox1	Biosynthesis of cofactors, prosthetic groups, and carriers	Cobalamin, heme, phycobilin and porphyrin	641612518	YP_001735741 SYNPCC7002_A2508 heme oxygenase (decyclizing) [Synechococcus sp. PCC 7002]	CDS	cyt	7	0.66523	21.1657	20.7005	21.4703754051126	21.0952	16.1389667341464	16.8077347139799	16.5223631161222	16.7012	1	0.4%
2524	SYNPCC7002_A2516	acetylglutamate kinase	acetylglutamate kinase, ArgB	argB	Amino acid biosynthesis	Glutamate family / Nitrogen assimilation	641612526	YP_001735749 SYNPCC7002_A2516 acetylglutamate kinase [Synechococcus sp. PCC 7002]	CDS	cyt	6	0.798302	22.7271	22.9065	23.0961514448142	23.1624	16.7384661218117	16.4855964984742	17.0833946875729	16.8495	4	1.3%
2531	SYNPCC7002_A2523	two-component response regulator	two component signal transduction system, response regulator, LuxR family		Regulatory functions		641612533	YP_001735756 SYNPCC7002_A2523 two-component response regulator [Synechococcus sp. PCC 7002]	CDS	cyt-IM assoc	4	0.736377	20.1541	20.9733	18.6013351600706	20.8335	16.3258952920618		16.6245271302548	17.2156	3	1.3%
2544	SYNPCC7002_A2536	aspartyl/glutamyl-tRNA(Asn/Gln) amidotransferase, B subunit	aspartyl/glutamyl-tRNA amidotransferase, subunit B, GatB	gatB	Translation	Aminoacyl tRNA synthetases and tRNA modification	641612546	YP_001735768 SYNPCC7002_A2536 aspartyl/glutamyl-tRNA(Asn/Gln) amidotransferase, B subunit [Synechococcus sp. PCC 7002]	CDS	cyt	25	0.892531	24.7662	24.1523	25.6079966721443	23.7407	19.1167541125275	19.4057280843101	19.325823918173	19.1791	6	1.2%
2567	SYNPCC7002_A2559	malonyl CoA-acyl carrier protein transacylase	malonyl CoA-acyl carrier protein transacylase, FabB	fabD	Fatty acid, phospholipid and sterol metabolism		641612569	YP_001735791 SYNPCC7002_A2559 malonyl CoA-acyl carrier protein transacylase [Synechococcus sp. PCC 7002]	CDS	cyt	3	0.6211	19.9899	21.4258		20.4095	16.3904092553104			16.7898	4	1.4%
2568	SYNPCC7002_A2560	phosphoglycerate mutase	phosphoglycerate mutase, GpmB	gpmB	Energy metabolism	Glycolysis	641612570	YP_001735792 SYNPCC7002_A2560 phosphoglycerate mutase [Synechococcus sp. PCC 7002]	CDS	cyt	7	0.83733	22.2192	21.9836	21.3335163489196	21.7047	17.2268126360337	16.6399253143492	16.9362234075849	16.8349	8	1.8%
2573	SYNPCC7002_A2565	GDP-mannose 4,6-dehydratase	GDP-mannose 4,6-dehydratase, Gmd	gmd	Energy metabolism	Sugars	641612575	YP_001735797 SYNPCC7002_A2565 GDP-mannose 4,6-dehydratase [Synechococcus sp. PCC 7002]	CDS	cyt	7	0.204734	20.4951	19.9964	19.2819856017872	20.3532	15.3530906870172			15.2035	2	0.6%
2596	SYNPCC7002_A2589	ferrochelatase	ferrochelatase, protoheme ferro-lyase, HemH	hemH	Biosynthesis of cofactors, prosthetic groups, and carriers	Cobalamin, heme, phycobilin and porphyrin	641612599	YP_001735821 SYNPCC7002_A2589 ferrochelatase [Synechococcus sp. PCC 7002]	CDS	cyt	8	0.70511	20.5117	21.3375	19.6787271210647	21.0933	16.5608999365852	15.5626445250799	16.6490023240146	16.724	2	0.5%
2620	SYNPCC7002_A2613	carbon dioxide concentrating mechanism protein	carboxysome major structural protein, CcmK4	ccmK4	Photosynthesis and respiration	CO2 fixation	641612623	YP_001735845 SYNPCC7002_A2613 carbon dioxide concentrating mechanism protein [Synechococcus sp. PCC 7002]	CDS	CS	3	0.651121	23.4352	22.3541	22.2887346204225	22.7831	19.0953068617957	17.8643476903067	18.1532806234993	18.0173	1	0.9%
2621	SYNPCC7002_A2614	gamma-glutamyl phosphate reductase	gamma-glutamyl phosphate reductase, ProA	proA	Amino acid biosynthesis	Glutamate family / Nitrogen assimilation	641612624	YP_001735846 SYNPCC7002_A2614 gamma-glutamyl phosphate reductase [Synechococcus sp. PCC 7002]	CDS	cyt	11	0.811531	20.6034	19.9089	19.8588694026565	20.0186	15.9109536014624	15.8750077398409	15.8569777808169	16.5065	6	1.4%
2630	SYNPCC7002_A2623	2-methylcitrate synthase/citrate synthase II	citrate synthase, GltA	gltA	Energy metabolism	TCA cycle	641612633	YP_001735855 SYNPCC7002_A2623 2-methylcitrate synthase/citrate synthase II [Synechococcus sp. PCC 7002]	CDS	cyt	13	0.864996	21.8466	21.5756	20.7389786681779	21.9455	18.4232537595575	18.0900698028699	17.7905438170338	17.8975	4	1.1%
2636	SYNPCC7002_A2629	putative sulfite reductase	assimilatory nitrite/sulfite reductase, FeS binding		Amino acid biosynthesis	Glutamate family / Nitrogen assimilation	641612639	YP_001735861 SYNPCC7002_A2629 putative sulfite reductase [Synechococcus sp. PCC 7002]	CDS	cyt	29	0.833947	24.0865	24.2363	24.0990481129685	23.8593	20.4642334013893	20.0069854503038	20.168471274794	20.3996	13	1.7%
2637	SYNPCC7002_A2630	hypothetical protein	hypothetical protein		Translation	Ribosomal proteins: synthesis and modification	641612640	YP_001735862 SYNPCC7002_A2630 hypothetical protein [Synechococcus sp. PCC 7002]	CDS	cyt	6	0.826716	22.1125	21.9999	21.8810456341313	21.9714	18.4610438604824	18.2378745459602	17.739279883468	18.1985	2	1.0%
2640	SYNPCC7002_A2633	UDP-N-acetylglucosamine pyrophosphorylase	UDP-N-acetylglucosamine pyrophosphorylase, GlmU	glmU	Cell envelope	Murein sacculus and peptidoglycan	641612643	YP_001735865 SYNPCC7002_A2633 UDP-N-acetylglucosamine pyrophosphorylase [Synechococcus sp. PCC 7002]	CDS	cyt	3	0.615758	18.9716	20.0133	18.2736467996279	19.3376	14.6476200062932			14.183	9	2.0%
2660	SYNPCC7002_A2653	adenylosuccinate lyase	adenylosuccinate lyase, PurB	purB	Purines, pyrimidines, nucleosides, and nucleotides	Purine ribonucleotide biosynthesis	641612663	YP_001735885 SYNPCC7002_A2653 adenylosuccinate lyase [Synechococcus sp. PCC 7002]	CDS	cyt	5	0.782706	22.5404	22.3017	22.0327196596322	22.3313	18.1083763426764	17.6498972288776	17.6012057309097	18.0789	6	1.4%
2661	SYNPCC7002_A2654	EAL domain protein	diguanylate phosphodiesterase		Hypothetical		641612664	YP_001735886 SYNPCC7002_A2654 EAL domain protein [Synechococcus sp. PCC 7002]	CDS	cyt	3	0.660133	21.106	21.228	17.5355269219274	21.519	17.1835874420143	16.8351921059172	16.4745861459637	16.4021	5	2.0%
2662	SYNPCC7002_A2655	CobW/P47K family protein	CobW/P47K family protein		Hypothetical		641612665	YP_001735887 SYNPCC7002_A2655 CobW/P47K family protein [Synechococcus sp. PCC 7002]	CDS	cyt	12	0.893534	25.0027	24.2624	25.7430832489677	24.8665	20.4448096748941	20.6572315373943	20.4106808641526	19.7624	8	2.1%
2671	SYNPCC7002_A2665	phosphoribulokinase	phosphoribulokinase, Prk	prk	Photosynthesis and respiration	CO2 fixation	641612675	YP_001735897 SYNPCC7002_A2665 phosphoribulokinase [Synechococcus sp. PCC 7002]	CDS	cyt	16	0.809383	25.127	24.3078	25.3716238380455	23.6571	20.589223216823	20.5428433124067	20.2553378079266	19.796	4	1.2%
2677	SYNPCC7002_A2671	conserved hypothetical protein	hypothetical protein		Hypothetical		641612681	YP_001735902 SYNPCC7002_A2671 hypothetical protein [Synechococcus sp. PCC 7002]	CDS	cyt	6	0.589877	22.9411	22.2873	21.05516813063	22.4572	17.8351346826229	18.2660985052113	18.0020902440991	18.3728	2	0.9%
2680	SYNPCC7002_A2674	V4R domain protein	V4R domain-containing protein		Hypothetical		641612684	YP_001735905 SYNPCC7002_A2674 V4R domain protein [Synechococcus sp. PCC 7002]	CDS	cyt	10	0.742657	22.9452	22.1164	22.4778506166081	22.4721	17.515030640344	17.1869913434402	16.4435458853743	16.6103	4	1.7%
2707	SYNPCC7002_A2701	probable protein phosphatase	Mn++ or Mg++ dependent protein serine/threonine phosphatase		Other categories	Other	641612711	YP_001735932 SYNPCC7002_A2701 probable protein phosphatase [Synechococcus sp. PCC 7002]	CDS	cyt	5	0.781833	20.3972	21.2139	19.6029306602793	20.5177	16.3200279092013	16.6251352018893	15.9365021849061	17.8277	16	2.4%
2712	SYNPCC7002_A2706	methionyl-tRNA synthetase	methionyl-tRNA synthetase, MetG	metG	Translation	Aminoacyl tRNA synthetases and tRNA modification	641612716	YP_001735937 SYNPCC7002_A2706 methionyl-tRNA synthetase [Synechococcus sp. PCC 7002]	CDS	cyt	4	0.732007	18.5007	19.6334	17.7663305621278	18.9859	14.5086691879449	15.8938955786301	15.3325403478142	15.6496	7	1.3%
2715	SYNPCC7002_A2709	tRNA (5-methylaminomethyl-2-thiouridylate)-methyltransferase	tRNA (5-methylaminomethyl-2-thiouridylate)-methyltransferase, MnmA	mnmA	Translation	Aminoacyl tRNA synthetases and tRNA modification	641612719	YP_001735940 SYNPCC7002_A2709 tRNA (5-methylaminomethyl-2-thiouridylate)-methyltransferase [Synechococcus sp. PCC 7002]	CDS	cyt	5	0.75875	21.0233	20.4934	21.9617310274218	20.3809	16.9275760659572	16.4371897584236	16.6339419111035	16.4016	7	2.2%
2733	SYNPCC7002_A2727	putative dethiobiotin synthase	dethiobiotin synthetase, BioD	bioD	Biosynthesis of cofactors, prosthetic groups, and carriers	Biotin	641612737	YP_001735957 SYNPCC7002_A2727 putative dethiobiotin synthase [Synechococcus sp. PCC 7002]	CDS	cyt	4	0.720506	19.4286	20.7912	18.5208664213398	20.6293	15.4697108375016		16.5200307632272	15.5175	3	1.3%
2742	SYNPCC7002_A2737	conserved hypothetical protein	glutathione S-transferase family protein		Hypothetical		641612747	YP_001735967 SYNPCC7002_A2737 hypothetical protein [Synechococcus sp. PCC 7002]	CDS	cyt	6	0.806252	21.1446	21.865	21.4897077424128	21.2738	17.2885378318176	17.5808200652635	17.8122089659916	18.0212	9	2.3%
2753	SYNPCC7002_A2749	NADH dehydrogenase subunit K	NADH dehydrogenase, subunit B, NdhK	ndhK	Photosynthesis and respiration	NADH dehydrogenase	641612759	YP_001735978 SYNPCC7002_A2749 NADH dehydrogenase subunit K [Synechococcus sp. PCC 7002]	CDS	TM 2 TM	5	0.697441	20.1944	21.0547	21.0170444904117	20.6648	17.4233700411434	17.5891246467757	16.7027306799146	17.1194	4	1.6%
2770	SYNPCC7002_A2766	glutamate-cysteine ligase	glutamate-cysteine ligase, GshA	gshA	Hypothetical		641612776	YP_001735995 SYNPCC7002_A2766 glutamate-cysteine ligase [Synechococcus sp. PCC 7002]	CDS	cyt	6	0.73394	20.2883	21.6547	19.1893642993684	21.705	16.865478855693	16.5931535772873	14.8063933547265	17.2306	7	1.8%
2775	SYNPCC7002_A2771	succinate-semialdehyde dehydrogenase	succinate-semialdehyde dehydrogenase (NADP+), YneI	yneI	Energy metabolism	Amino acids and amines	641612781	YP_001736000 SYNPCC7002_A2771 succinate-semialdehyde dehydrogenase [Synechococcus sp. PCC 7002]	CDS	cyt	7	0.693641	18.8087	19.4265	19.4883305565898	19.4094	15.5786973646458	17.3117226974904	17.22956194037	15.6343	5	1.1%
2778	SYNPCC7002_A2773	conserved hypothetical protein	conserved hypothetical protein		Hypothetical		641612783	YP_001736002 SYNPCC7002_A2773 hypothetical protein [Synechococcus sp. PCC 7002]	CDS	cyt	12	0.708152	21.1585	21.7105	21.4960450509392	21.4185	16.095061722291	16.1782995833172	16.7468179807699	16.768	6	1.2%
2782	SYNPCC7002_A2777	conserved hypothetical protein	hypothetical protein		Hypothetical		641612787	YP_001736006 SYNPCC7002_A2777 hypothetical protein [Synechococcus sp. PCC 7002]	CDS	cyt	4	0.707719	22.0514	21.8582	21.1403650663804	22.1084	16.4030742652244			15.8288	2	1.3%
2801	SYNPCC7002_A2797	acetolactate synthase, large subunit, biosynthetic type	acetolactate synthase, large subunit, IlvB	ilvB	Amino acid biosynthesis	Branched chain family	641612807	YP_001736021 SYNPCC7002_A2797 acetolactate synthase, large subunit, biosynthetic type [Synechococcus sp. PCC 7002]	CDS	cyt	12	0.81394	21.2044	21.5209	21.4792410634776	21.4341	17.0670140959574	17.0492571294887	16.9650069193365	16.7175	6	1.0%
2810	SYNPCC7002_A2806	argininosuccinate synthase	argininosuccinate synthase, ArgG	argG	Amino acid biosynthesis	Glutamate family / Nitrogen assimilation	641612816	YP_001736030 SYNPCC7002_A2806 argininosuccinate synthase [Synechococcus sp. PCC 7002]	CDS	cyt	13	0.82732	24.3964	23.718	24.4248023125882	23.3449	19.0444095568471	18.8527071928671	19.3118202530436	18.9949	4	1.0%
2814	SYNPCC7002_A2810	carotenoid binding protein	orange carotenoid binding protein, Ocp	ocp	Hypothetical		641612820	YP_001736034 SYNPCC7002_A2810 carotenoid binding protein [Synechococcus sp. PCC 7002]	CDS	cyt	7	0.714021	21.0473	21.0121	20.0002301459192	21.1689	17.6462515504836	17.5190002721003	17.2187707463413	17.0997	3	0.9%
2817	SYNPCC7002_A2813	S-layer like protein; probable porin	Zinc-regulated outer membrane porin, OprB family		Cell envelope	Membranes, lipoproteins, and porins	641612823	YP_001736037 SYNPCC7002_A2813 S-layer like protein; probable porin [Synechococcus sp. PCC 7002]	CDS	OM	12	0.820189	22.2953	22.4757	21.6591012779847	22.1668	18.4359021361354	18.1823261781043	18.6730726552164	18.9705	2	0.4%
2835	SYNPCC7002_A2832	GDP-fucose synthetase	GDP-fucose synthetase, WcaG	wcaG	Cell envelope	Surface polysaccharides, lipopolysaccharides and antigens	641612842	YP_001736056 SYNPCC7002_A2832 GDP-fucose synthetase [Synechococcus sp. PCC 7002]	CDS	cyt	4	0.543997	18.5031	19.4219		19.3351	14.8633364393801		15.1136055272271	16.5864	7	2.2%
2837	SYNPCC7002_A2834	conserved hypothetical protein	conserved hypothetical protein with C-terminal domain common to Mo-dependent nitrogenases		Hypothetical		641612844	YP_001736058 SYNPCC7002_A2834 hypothetical protein [Synechococcus sp. PCC 7002]	CDS	cyt	8	0.839804	21.2613	21.4643	20.5679190103262	21.5486	17.3025181526463	17.6560692204068	17.1689343668598	17.4354	4	1.8%
2852	SYNPCC7002_A2849	conserved hypothetical protein	hypothetical protein		Unknown		641612858	YP_001736072 SYNPCC7002_A2849 hypothetical protein [Synechococcus sp. PCC 7002]	CDS	cyt	3	0.561567	17.3231	19.528	20.0886099346709	18.9536				15.0826	10	1.2%
2854	SYNPCC7002_A2851	glucosylglycerol-phosphate synthase	glucosylglycerol-phosphate synthase, GgpS	ggpS	Central intermediary metabolism	Polysaccharides and glycoproteins	641612860	YP_001736074 SYNPCC7002_A2851 glucosylglycerol-phosphate synthase [Synechococcus sp. PCC 7002]	CDS	cyt	8	0.760102	21.6152	21.6718	20.5017741537999	21.8585	17.4132849017851	17.2458151686948	17.3133582154666	17.7336	6	1.2%
2856	SYNPCC7002_A2853	NAD+ dependent glycerol-3-phosphate dehydrogenase	NAD+ dependent glycerol-3-phosphate dehydrogenase, GpsA	gpsA	Fatty acid, phospholipid and sterol metabolism		641612862	YP_001736076 SYNPCC7002_A2853 NAD dependent glycerol-3-phosphate dehydrogenase [Synechococcus sp. PCC 7002]	CDS	cyt	13	0.78971	24.5705	24.1386	24.2577130401288	23.731	18.8685632990756	18.9756060155772	18.8436810047194	18.9519	4	1.2%
2860	SYNPCC7002_A2857	Phosphoribulokinase	phosphoribulokinase, Prk	prk	Photosynthesis and respiration	CO2 fixation	641612866	YP_001736080 SYNPCC7002_A2857 Phosphoribulokinase [Synechococcus sp. PCC 7002]	CDS	cyt	11	0.820572	24.6044	23.9836	23.9203096681181	23.6189	20.1224248338012	19.8926001050448	20.0196748058413	19.9486	2	0.7%
2862	SYNPCC7002_A2859	conserved hypothetical protein (Von Willebrand factor type A domain)	outer membrane protein with vWA domain		Unknown		641612868	YP_001736082 SYNPCC7002_A2859 conserved hypothetical protein (Von Willebrand factor type A domain) [Synechococcus sp. PCC 7002]	CDS	OM	4	0.502151	18.6135	19.5414	20.0500901036661	19.0807	17.4305109358533	17.0661513704754	17.6408393130418	17.2419	1	0.3%
2869	SYNPCC7002_A2866	Zn-dependent hydrolase	Zn-dependent hydrolase		Hypothetical		641612875	YP_001736089 SYNPCC7002_A2866 Zn-dependent hydrolase [Synechococcus sp. PCC 7002]	CDS	cyt	3	0.658793	21.7403	21.088	21.9365676883135	21.7664	18.2600991884607	17.7563487419373	18.1688954924994	17.5092	5	2.2%
2954	SYNPCC7002_E0019	hypothetical protein	hypothetical protein		Photosynthesis and respiration	CO2 fixation	641612952	YP_001736166 SYNPCC7002_E0019 hypothetical protein [Synechococcus sp. PCC 7002]	CDS	cyt	4	0.69476	22.9873	23.6088	21.6690104919559	21.2172	18.8591204608017	18.5404248751346	18.4669228277164	18.6368	4	1.7%
3018	SYNPCC7002_F0044	Protein of unknown function (DUF324)	CRISPR-associated RAMP protein, Cmr7	cmr6	Unknown		641613016	YP_001736230 SYNPCC7002_F0044 Protein of unknown function (DUF324) [Synechococcus sp. PCC 7002]	CDS	cyt	5	0.767207	20.5498	20.8049		19.9584	16.4321745196178	15.6421779498137		16.4814	10	1.5%
3244	SYNPCC7002_G0156	conserved hypothetical protein, domain of unknown function (DUF427) family	protein of unknown function DUF427		Hypothetical		641610002	YP_001733265 SYNPCC7002_G0156 conserved hypothetical protein, domain of unknown function (DUF427) family [Synechococcus sp. PCC 7002]	CDS	cyt	3	0.532346	19.6981	18.9913	19.2761150771199	21.3824	15.4649268778995	15.2087760521656	16.0000475119687	16.3218	4	2.4%

## Sheet: Sheet2
Order All	Locus_Tag	Locus_Description	Curated Product Descriptor	Gene	Primary Category	Secondary Category	Row_ID	Protein Description	type	Number of Cys Residues	protein localization	dark	dark(non-missing)	light	light(non-missing)	Fold Change
297	SYNPCC7002_A0296	tryptophan synthase, beta subunit	tryptophan synthase, beta subunit, TrpB	trpB	Amino acid biosynthesis	Aromatic amino acid family	641610306	YP_001733562 SYNPCC7002_A0296 tryptophan synthase, beta subunit [Synechococcus sp. PCC 7002]	CDS	6	cyt	22.8337	4	19.0613	4	3.77241
490	SYNPCC7002_A0488	Phosphoribosyl-AMP cyclohydrolase and Phosphoribosyl-ATP pyrophosphatase	bifunctional phosphoribosyl-AMP cyclohydrolase/phosphoribosyl-ATP pyrophosphatase, HisIE	hisIE	Amino acid biosynthesis	Aromatic amino acid family	641610498	YP_001733751 SYNPCC7002_A0488 Phosphoribosyl-AMP cyclohydrolase and Phosphoribosyl-ATP pyrophosphatase [Synechococcus sp. PCC 7002]	CDS	4	cyt	23.4461	4	18.4233	4	5.02278
1154	SYNPCC7002_A1146	3-dehydroquinate synthase	3-dehydroquinate synthase, AroB	aroB	Amino acid biosynthesis	Aromatic amino acid family	641611156	YP_001734402 SYNPCC7002_A1146 3-dehydroquinate synthase [Synechococcus sp. PCC 7002]	CDS	3	cyt	19.2612	4	15.2954	4	3.9657
2160	SYNPCC7002_A2147	chorismate synthase	chorismate synthase, AroC	aroC	Amino acid biosynthesis	Aromatic amino acid family	641612157	YP_001735383 SYNPCC7002_A2147 chorismate synthase [Synechococcus sp. PCC 7002]	CDS	8	cyt	21.9823	4	17.3914	4	4.59085
2412	SYNPCC7002_A2404	prephenate dehydratase	prephenate dehydratase, PheA	pheA	Amino acid biosynthesis	Aromatic amino acid family	641612414	YP_001735637 SYNPCC7002_A2404 prephenate dehydratase [Synechococcus sp. PCC 7002]	CDS	5	cyt	20.2581	4	16.5019	4	3.75621
287	SYNPCC7002_A0286	threonine synthase-II	threonine synthase, ThrCII	thrCII	Amino acid biosynthesis	Aspartate family	641610296	YP_001733552 SYNPCC7002_A0286 threonine synthase-II [Synechococcus sp. PCC 7002]	CDS	9	cyt	22.9541	4	17.7487	4	5.2054
514	SYNPCC7002_A0512	aspartate aminotransferase (transaminase A)	aspartate aminotransferase, AspC	aspC	Amino acid biosynthesis	Aspartate family	641610522	YP_001733775 SYNPCC7002_A0512 aspartate aminotransferase (transaminase A) [Synechococcus sp. PCC 7002]	CDS	7	cyt	21.1313	4	17.2801	4	3.85117
888	SYNPCC7002_A0881	dihydrodipicolinate reductase	dihydrodipicolinate reductase, DapB	dapB	Amino acid biosynthesis	Aspartate family	641610891	YP_001734141 SYNPCC7002_A0881 dihydrodipicolinate reductase [Synechococcus sp. PCC 7002]	CDS	2	cyt	20.3036	4	15.7567	3	4.54689
1286	SYNPCC7002_A1275	aspartate-semialdehyde dehydrogenase	aspartate-semialdehyde dehydrogenase, Asd	asd	Amino acid biosynthesis	Aspartate family	641611285	YP_001734528 SYNPCC7002_A1275 aspartate-semialdehyde dehydrogenase [Synechococcus sp. PCC 7002]	CDS	4	cyt	21.9912	4	16.4824	4	5.5088
1652	SYNPCC7002_A1642	diaminopimelate epimerase	diaminopimelate epimerase, DapF	dapF	Amino acid biosynthesis	Aspartate family	641611652	YP_001734888 SYNPCC7002_A1642 diaminopimelate epimerase [Synechococcus sp. PCC 7002]	CDS	10	cyt	23.9691	4	19.2362	4	4.73287
2144	SYNPCC7002_A2131	homoserine dehydrogenase	homoserine dehydrogenase, Hom	hom	Amino acid biosynthesis	Aspartate family	641612141	YP_001735368 SYNPCC7002_A2131 homoserine dehydrogenase [Synechococcus sp. PCC 7002]	CDS	5	cyt	24.2123	4	19.8453	4	4.36696
2474	SYNPCC7002_A2466	5-methyltetrahydrofolate--homocysteine methyltransferase (methionine synthase)	B12-dependent 5-methyltetrahydrofolate--homocysteine methyltransferase, MetH	metH	Amino acid biosynthesis	Aspartate family	641612476	YP_001735699 SYNPCC7002_A2466 5-methyltetrahydrofolate--homocysteine methyltransferase (methionine synthase) [Synechococcus sp. PCC 7002]	CDS	17	cyt	20.9607	4	15.8178	3	5.14284
99	SYNPCC7002_A0097	diaminopimelate decarboxylase	diaminopimelate decarboxylase, LysA	lysA	Amino acid biosynthesis	Branched chain family	641610107	YP_001733369 SYNPCC7002_A0097 diaminopimelate decarboxylase [Synechococcus sp. PCC 7002]	CDS	12	cyt	22.3776	4	17.3324	4	5.04525
457	SYNPCC7002_A0456	3-isopropylmalate dehydratase, small subunit	3-isopropylmalate dehydratase, small subunit, LeuD	leuD	Amino acid biosynthesis	Branched chain family	641610466	YP_001733720 SYNPCC7002_A0456 3-isopropylmalate dehydratase, small subunit [Synechococcus sp. PCC 7002]	CDS	6	cyt	21.9907	4	17.6314	4	4.35936
656	SYNPCC7002_A0652	dihydroxy-acid dehydratase	dihydroxy-acid dehydratase, IlvD	ilvD	Amino acid biosynthesis	Branched chain family	641610662	YP_001733913 SYNPCC7002_A0652 dihydroxy-acid dehydratase [Synechococcus sp. PCC 7002]	CDS	8	cyt	23.0648	4	20.211	4	2.85383
1289	SYNPCC7002_A1278	ketol-acid reductoisomerase	ketol-acid reductoisomerase, IlvC	ilvC	Amino acid biosynthesis	Branched chain family	641611288	YP_001734531 SYNPCC7002_A1278 ketol-acid reductoisomerase [Synechococcus sp. PCC 7002]	CDS	2	cyt	23.7005	4	18.7258	4	4.97469
1364	SYNPCC7002_A1353	3-isopropylmalate dehydratase, large subunit	3-isopropylmalate dehydratase, large subunit, LeuC	leuC	Amino acid biosynthesis	Branched chain family	641611363	YP_001734605 SYNPCC7002_A1353 3-isopropylmalate dehydratase, large subunit [Synechococcus sp. PCC 7002]	CDS	7	cyt	23.4357	4	18.8227	4	4.61306
1628	SYNPCC7002_A1616	threonine ammonia-lyase, biosynthetic	biosynthetic threonine dehydratase, IlvA	ilvA	Amino acid biosynthesis	Branched chain family	641611626	YP_001734862 SYNPCC7002_A1616 threonine ammonia-lyase, biosynthetic [Synechococcus sp. PCC 7002]	CDS	8	cyt	21.3962	4	17.5458	4	3.85037
2801	SYNPCC7002_A2797	acetolactate synthase, large subunit, biosynthetic type	acetolactate synthase, large subunit, IlvB	ilvB	Amino acid biosynthesis	Branched chain family	641612807	YP_001736021 SYNPCC7002_A2797 acetolactate synthase, large subunit, biosynthetic type [Synechococcus sp. PCC 7002]	CDS	6	cyt	21.4097	4	16.9497	4	4.45996
247	SYNPCC7002_A0246	glutamine synthetase type III	glutamine synthetase type III, GlnN	glnN	Amino acid biosynthesis	Glutamate family / Nitrogen assimilation	641610256	YP_001733513 SYNPCC7002_A0246 glutamine synthetase type III [Synechococcus sp. PCC 7002]	CDS	6	cyt	25.5432	4	20.7098	4	4.83341
679	SYNPCC7002_A0674	ornithine carbamoyltransferase	ornithine carbamoyltransferase, ArgF	argF	Amino acid biosynthesis	Glutamate family / Nitrogen assimilation	641610684	YP_001733935 SYNPCC7002_A0674 ornithine carbamoyltransferase [Synechococcus sp. PCC 7002]	CDS	5	cyt	21.1602	4	17.4887	4	3.67154
779	SYNPCC7002_A0773	Glutamate/Leucine/Phenylalanine/Valine dehydrogenase	glutamate dehydrogenase (NADP+), GdhA	gdhA	Amino acid biosynthesis	Glutamate family / Nitrogen assimilation	641610783	YP_001734034 SYNPCC7002_A0773 Glutamate/Leucine/Phenylalanine/Valine dehydrogenase [Synechococcus sp. PCC 7002]	CDS	5	cyt	19.8071	4	16.3538	3	3.45338
1424	SYNPCC7002_A1413	NifU like protein	iron-sulfur cluster assembly scaffold protein, NifU	nifU	Amino acid biosynthesis	Glutamate family / Nitrogen assimilation	641611423	YP_001734660 SYNPCC7002_A1413 NifU like protein [Synechococcus sp. PCC 7002]	CDS	2	cyt	27.0184	4	22.1469	4	4.87144
2026	SYNPCC7002_A2012	putative nitrilase	putative nitrilase		Amino acid biosynthesis	Glutamate family / Nitrogen assimilation	641612022	YP_001735254 SYNPCC7002_A2012 putative nitrilase [Synechococcus sp. PCC 7002]	CDS	3	cyt	20.995	4	16.2445	4	4.75055
2115	SYNPCC7002_A2102	N-acetyl-gamma-glutamyl-phosphate reductase	N-acetyl-gamma-glutamyl-phosphate reductase, ArgC	argC	Amino acid biosynthesis	Glutamate family / Nitrogen assimilation	641612112	YP_001735341 SYNPCC7002_A2102 N-acetyl-gamma-glutamyl-phosphate reductase [Synechococcus sp. PCC 7002]	CDS	10	cyt	23.71	4	18.814	4	4.89596
2401	SYNPCC7002_A2393	Ferredoxin-dependent glutamate synthase 2	ferredoxin-dependent glutamate synthase 2, GltS	gltS	Amino acid biosynthesis	Glutamate family / Nitrogen assimilation	641612403	YP_001735626 SYNPCC7002_A2393 Ferredoxin-dependent glutamate synthase 2 [Synechococcus sp. PCC 7002]	CDS	22	cyt	22.426	4	18.2868	4	4.13912
2495	SYNPCC7002_A2487	argininosuccinate lyase	argininosuccinate lyase, ArgH	argH	Amino acid biosynthesis	Glutamate family / Nitrogen assimilation	641612497	YP_001735720 SYNPCC7002_A2487 argininosuccinate lyase [Synechococcus sp. PCC 7002]	CDS	3	cyt	20.8492	4	16.0367	4	4.81254
2524	SYNPCC7002_A2516	acetylglutamate kinase	acetylglutamate kinase, ArgB	argB	Amino acid biosynthesis	Glutamate family / Nitrogen assimilation	641612526	YP_001735749 SYNPCC7002_A2516 acetylglutamate kinase [Synechococcus sp. PCC 7002]	CDS	4	cyt	22.973	4	16.7892	4	6.1838
2621	SYNPCC7002_A2614	gamma-glutamyl phosphate reductase	gamma-glutamyl phosphate reductase, ProA	proA	Amino acid biosynthesis	Glutamate family / Nitrogen assimilation	641612624	YP_001735846 SYNPCC7002_A2614 gamma-glutamyl phosphate reductase [Synechococcus sp. PCC 7002]	CDS	6	cyt	20.0974	4	16.0374	4	4.06009
2636	SYNPCC7002_A2629	putative sulfite reductase	assimilatory nitrite/sulfite reductase, FeS binding		Amino acid biosynthesis	Glutamate family / Nitrogen assimilation	641612639	YP_001735861 SYNPCC7002_A2629 putative sulfite reductase [Synechococcus sp. PCC 7002]	CDS	13	cyt	24.0703	4	20.2598	4	3.81047
2810	SYNPCC7002_A2806	argininosuccinate synthase	argininosuccinate synthase, ArgG	argG	Amino acid biosynthesis	Glutamate family / Nitrogen assimilation	641612816	YP_001736030 SYNPCC7002_A2806 argininosuccinate synthase [Synechococcus sp. PCC 7002]	CDS	4	cyt	23.971	4	19.051	4	4.92006
1257	SYNPCC7002_A1246	D-3-phosphoglycerate dehydrogenase	D-3-phosphoglycerate dehydrogenase, SerA	serA	Amino acid biosynthesis	Serine family / Sulfur assimilation	641611256	YP_001734500 SYNPCC7002_A1246 D-3-phosphoglycerate dehydrogenase [Synechococcus sp. PCC 7002]	CDS	2	cyt	24.6331	4	19.5222	4	5.11096
1355	SYNPCC7002_A1344	sulfate adenylyltransferase	sulfate adenylyltransferase, Sat	sat	Amino acid biosynthesis	Serine family / Sulfur assimilation	641611354	YP_001734596 SYNPCC7002_A1344 sulfate adenylyltransferase [Synechococcus sp. PCC 7002]	CDS	4	cyt	24.3018	4	19.7945	4	4.50738
1505	SYNPCC7002_A1494	adenylylsulfate kinase	adenylylsulfate kinase, ApsK	apsK	Amino acid biosynthesis	Serine family / Sulfur assimilation	641611504	YP_001734741 SYNPCC7002_A1494 adenylylsulfate kinase [Synechococcus sp. PCC 7002]	CDS	3	cyt	24.4619	4	20.1073	4	4.35456
2438	SYNPCC7002_A2430	serine hydroxymethyltransferase	serine hydroxymethyltransferase, GlyA	glyA	Amino acid biosynthesis	Serine family / Sulfur assimilation	641612440	YP_001735663 SYNPCC7002_A2430 serine hydroxymethyltransferase [Synechococcus sp. PCC 7002]	CDS	5	cyt	21.9787	4	16.8616	4	5.11713
310	SYNPCC7002_A0309	biotin synthase	biotin synthase, BioB	bioB	Biosynthesis of cofactors, prosthetic groups, and carriers	Biotin	641610319	YP_001733575 SYNPCC7002_A0309 biotin synthase [Synechococcus sp. PCC 7002]	CDS	12	cyt	20.7811	4	16.5355	4	4.24555
2733	SYNPCC7002_A2727	putative dethiobiotin synthase	dethiobiotin synthetase, BioD	bioD	Biosynthesis of cofactors, prosthetic groups, and carriers	Biotin	641612737	YP_001735957 SYNPCC7002_A2727 putative dethiobiotin synthase [Synechococcus sp. PCC 7002]	CDS	3	cyt	19.8425	4	15.8357	3	4.00676
211	SYNPCC7002_A0210	light-dependent protochlorophyllide reductase	light-dependent protochlorophyllide oxidoreductase, Por	por	Biosynthesis of cofactors, prosthetic groups, and carriers	Cobalamin, heme, phycobilin and porphyrin	641610220	YP_001733479 SYNPCC7002_A0210 light-dependent protochlorophyllide reductase [Synechococcus sp. PCC 7002]	CDS	6	cyt	23.7616	4	19.0801	4	4.6815
599	SYNPCC7002_A0596	magnesium chelatase ATPase subunit D (Mg-protoporphyrin IX chelatase subunit D)	Mg-protoporphyrin IX chelatase, ATPase subunit, ChlD	chlD	Biosynthesis of cofactors, prosthetic groups, and carriers	Cobalamin, heme, phycobilin and porphyrin	641610606	YP_001733859 SYNPCC7002_A0596 magnesium chelatase ATPase subunit D (Mg-protoporphyrin IX chelatase subunit D) [Synechococcus sp. PCC 7002]	CDS	3	cyt	20.0848	4	16.376	4	3.70878
829	SYNPCC7002_A0823	uroporphyrinogen decarboxylase	uroporphyrinogen decarboxylase, HemE	hemE	Biosynthesis of cofactors, prosthetic groups, and carriers	Cobalamin, heme, phycobilin and porphyrin	641610833	YP_001734083 SYNPCC7002_A0823 uroporphyrinogen decarboxylase [Synechococcus sp. PCC 7002]	CDS	3	cyt	21.6086	4	17.4887	4	4.11985
1025	SYNPCC7002_A1018	magnesium protoporphyrin IX chelatase, subunit H	Mg-protoporphyrin IX chelatase, subunit H, ChlH	chlH	Biosynthesis of cofactors, prosthetic groups, and carriers	Cobalamin, heme, phycobilin and porphyrin	641611028	YP_001734277 SYNPCC7002_A1018 magnesium protoporphyrin IX chelatase, subunit H [Synechococcus sp. PCC 7002]	CDS	10	cyt	21.0221	4	16.3253	3	4.69684
1622	SYNPCC7002_A1610	porphobilinogen deaminase	porphobilinogen deaminase, HemC	hemC	Biosynthesis of cofactors, prosthetic groups, and carriers	Cobalamin, heme, phycobilin and porphyrin	641611620	YP_001734856 SYNPCC7002_A1610 porphobilinogen deaminase [Synechococcus sp. PCC 7002]	CDS	4	cyt	18.6929	4	15.8561	4	2.83681
1662	SYNPCC7002_A1652	light-independent protochlorophyllide reductase, B subunit	light-independent protochlorophyllide reductase, subunit B, ChlB	chlB	Biosynthesis of cofactors, prosthetic groups, and carriers	Cobalamin, heme, phycobilin and porphyrin	641611662	YP_001734898 SYNPCC7002_A1652 light-independent protochlorophyllide reductase, B subunit [Synechococcus sp. PCC 7002]	CDS	6	cyt	19.975	4	16.7326	4	3.24246
1764	SYNPCC7002_A1753	delta-aminolevulinic acid dehydratase	delta-aminolevulinic acid dehydratase, HemB	hemB	Biosynthesis of cofactors, prosthetic groups, and carriers	Cobalamin, heme, phycobilin and porphyrin	641611763	YP_001734998 SYNPCC7002_A1753 delta-aminolevulinic acid dehydratase [Synechococcus sp. PCC 7002]	CDS	4	cyt	22.8155	4	19.3747	4	3.44075
1840	SYNPCC7002_A1828	coproporphyrinogen III oxidase, aerobic	oxygen-dependent coproporphyrinogen III oxidase, HemF	hemF	Biosynthesis of cofactors, prosthetic groups, and carriers	Cobalamin, heme, phycobilin and porphyrin	641611838	YP_001735072 SYNPCC7002_A1828 coproporphyrinogen III oxidase, aerobic [Synechococcus sp. PCC 7002]	CDS	4	cyt	21.2762	4	17.1156	4	4.16061
2003	SYNPCC7002_A1990	oxygen-independent coproporphyrinogen III oxidase	oxygen-independent coproporphyrinogen III oxidase, HemN	hemN	Biosynthesis of cofactors, prosthetic groups, and carriers	Cobalamin, heme, phycobilin and porphyrin	641612000	YP_001735232 SYNPCC7002_A1990 oxygen-independent coproporphyrinogen III oxidase [Synechococcus sp. PCC 7002]	CDS	8	cyt	21.2161	4	16.5447	4	4.67138
2216	SYNPCC7002_A2206	glutamate-1-semialdehyde-2,1-aminomutase	glutamate-1-semialdehyde aminomutase, HemL	hemL	Biosynthesis of cofactors, prosthetic groups, and carriers	Cobalamin, heme, phycobilin and porphyrin	641612216	YP_001735442 SYNPCC7002_A2206 glutamate-1-semialdehyde-2,1-aminomutase [Synechococcus sp. PCC 7002]	CDS	4	cyt	25.3664	4	20.4772	4	4.88922
2264	SYNPCC7002_A2256	magnesium chelatase ATPase subunit I	Mg-protoporphyrin IX chelatase, ATPase subunit, ChlI	chlI	Biosynthesis of cofactors, prosthetic groups, and carriers	Cobalamin, heme, phycobilin and porphyrin	641612266	YP_001735490 SYNPCC7002_A2256 magnesium chelatase ATPase subunit I [Synechococcus sp. PCC 7002]	CDS	3	cyt	20.8799	4	15.9646	3	4.91536
2353	SYNPCC7002_A2345	light-independent protochlorophyllide reductase, N subunit	light-independent protochlorophyllide reductase, subunit N, ChlN	chlN	Biosynthesis of cofactors, prosthetic groups, and carriers	Cobalamin, heme, phycobilin and porphyrin	641612355	YP_001735578 SYNPCC7002_A2345 light-independent protochlorophyllide reductase, N subunit [Synechococcus sp. PCC 7002]	CDS	11	cyt	21.6605	4	16.7906	4	4.86995
2355	SYNPCC7002_A2347	light-independent protochlorophyllide reductase, iron-sulfur ATP-binding protein	light-independent protochlorophyllide reductase, iron-sulfur ATP-binding protein, ChlL	chlL	Biosynthesis of cofactors, prosthetic groups, and carriers	Cobalamin, heme, phycobilin and porphyrin	641612357	YP_001735580 SYNPCC7002_A2347 light-independent protochlorophyllide reductase, iron-sulfur ATP-binding protein [Synechococcus sp. PCC 7002]	CDS	7	cyt	22.1416	4	16.6113	4	5.53032
2484	SYNPCC7002_A2476	geranylgeranyl reductase	geranylgeranyl hydrogenase, ChlP	chlP	Biosynthesis of cofactors, prosthetic groups, and carriers	Cobalamin, heme, phycobilin and porphyrin	641612486	YP_001735709 SYNPCC7002_A2476 geranylgeranyl reductase [Synechococcus sp. PCC 7002]	CDS	5	cyt	24.4535	4	20.4855	4	3.96795
2516	SYNPCC7002_A2508	heme oxygenase (decyclizing)	heme oxygenase (decyclizing), Hox1	hox1	Biosynthesis of cofactors, prosthetic groups, and carriers	Cobalamin, heme, phycobilin and porphyrin	641612518	YP_001735741 SYNPCC7002_A2508 heme oxygenase (decyclizing) [Synechococcus sp. PCC 7002]	CDS	1	cyt	21.1079	4	16.5426	4	4.56538
2596	SYNPCC7002_A2589	ferrochelatase	ferrochelatase, protoheme ferro-lyase, HemH	hemH	Biosynthesis of cofactors, prosthetic groups, and carriers	Cobalamin, heme, phycobilin and porphyrin	641612599	YP_001735821 SYNPCC7002_A2589 ferrochelatase [Synechococcus sp. PCC 7002]	CDS	2	cyt	20.6553	4	16.3741	4	4.28114
2452	SYNPCC7002_A2444	GTP cyclohydrolase I	GTP cyclohydrolase I, FolE	folE	Biosynthesis of cofactors, prosthetic groups, and carriers	Folic acid	641612454	YP_001735677 SYNPCC7002_A2444 GTP cyclohydrolase I [Synechococcus sp. PCC 7002]	CDS	3	cyt	19.6959	4	15.2078	4	4.48815
791	SYNPCC7002_A0785	lipoic acid synthetase	lipoyl synthase, LipA1	lipA1	Biosynthesis of cofactors, prosthetic groups, and carriers	Lipoate	641610795	YP_001734045 SYNPCC7002_A0785 lipoic acid synthetase [Synechococcus sp. PCC 7002]	CDS	9	cyt	23.4025	4	18.6961	4	4.70643
269	SYNPCC7002_A0268	naphthoate synthase	1,4-dihydroxy-2-naphthoate synthase, MenB	menB	Biosynthesis of cofactors, prosthetic groups, and carriers	Menaquinone and ubiquinone	641610278	YP_001733534 SYNPCC7002_A0268 naphthoate synthase [Synechococcus sp. PCC 7002]	CDS	6	IM 1 TM	20.4799	4	16.95	4	3.52993
364	SYNPCC7002_A0363	ThiF/MoeZ/MoeB family, with rhodanese domain	sulfur carrier protein adenylyltransferase, ThiF	thiF	Biosynthesis of cofactors, prosthetic groups, and carriers	Molybdopterin	641610373	YP_001733629 SYNPCC7002_A0363 ThiF/MoeZ/MoeB family, with rhodanese domain [Synechococcus sp. PCC 7002]	CDS	6	cyt	26.762	4	21.6503	4	5.11173
1982	SYNPCC7002_A1968	quinolinate synthetase complex, A subunit	quinolinate synthetase, NadA	nadA	Biosynthesis of cofactors, prosthetic groups, and carriers	Quinolinate	641611978	YP_001735211 SYNPCC7002_A1968 quinolinate synthetase complex, A subunit [Synechococcus sp. PCC 7002]	CDS	9	cyt	22.2409	4	17.9403	4	4.30062
428	SYNPCC7002_A0427	GTP cyclohydrolase II / 3,4-dihydroxy-2-butanone 4-phosphate synthase	bifunctional 3,4-dihydroxy-2-butanone 4-phosphate synthase/GTP cyclohydrolase II/unknown domain fusion protein, RibAB	ribAB	Biosynthesis of cofactors, prosthetic groups, and carriers	Riboflavin	641610437	YP_001733693 SYNPCC7002_A0427 GTP cyclohydrolase II / 3,4-dihydroxy-2-butanone 4-phosphate synthase [Synechococcus sp. PCC 7002]	CDS	7	cyt	20.3535	4	16.7047	4	3.64883
280	SYNPCC7002_A0279	thiamine-phosphate pyrophosphorylase	thiamine-phosphate pyrophosphorylase, ThiE	thiE	Biosynthesis of cofactors, prosthetic groups, and carriers	Thiamin	641610289	YP_001733545 SYNPCC7002_A0279 thiamine-phosphate pyrophosphorylase [Synechococcus sp. PCC 7002]	CDS	5	cyt	18.9455	4	15.205	3	3.74049
838	SYNPCC7002_A0831	thiamine biosynthesis protein ThiC	thiamine biosynthesis protein, ThiC	thiC	Biosynthesis of cofactors, prosthetic groups, and carriers	Thiamin	641610841	YP_001734091 SYNPCC7002_A0831 thiamine biosynthesis protein ThiC [Synechococcus sp. PCC 7002]	CDS	8	cyt	24.3059	4	19.9863	4	4.31961
118	SYNPCC7002_A0117	glutathione peroxidase	glutathione peroxidase, Gpo	gpo	Biosynthesis of cofactors, prosthetic groups, and carriers	Thioredoxin, glutaredoxin, and glutathione	641610127	YP_001733388 SYNPCC7002_A0117 glutathione peroxidase [Synechococcus sp. PCC 7002]	CDS	3	cyt	24.4562	4	19.738	4	4.71814
294	SYNPCC7002_A0293	Thioredoxin family protein	x-type thioredoxin, TrxB	trxB	Biosynthesis of cofactors, prosthetic groups, and carriers	Thioredoxin, glutaredoxin, and glutathione	641610303	YP_001733559 SYNPCC7002_A0293 Thioredoxin family protein [Synechococcus sp. PCC 7002]	CDS	3	cyt	23.1838	4	19.2437	4	3.94013
977	SYNPCC7002_A0970	glutathione peroxidase	glutathione peroxidase		Biosynthesis of cofactors, prosthetic groups, and carriers	Thioredoxin, glutaredoxin, and glutathione	641610980	YP_001734229 SYNPCC7002_A0970 glutathione peroxidase [Synechococcus sp. PCC 7002]	CDS	2	cyt	24.3044	4	20.1741	4	4.13031
1626	SYNPCC7002_A1614	thioredoxin	m-type thioredoxin, TrxA	trxA	Biosynthesis of cofactors, prosthetic groups, and carriers	Thioredoxin, glutaredoxin, and glutathione	641611624	YP_001734860 SYNPCC7002_A1614 thioredoxin [Synechococcus sp. PCC 7002]	CDS	2	cyt	27.7943	4	24.1095	4	3.68482
1042	SYNPCC7002_A1034	conserved hypothetical protein	porin, OprB family		Cell envelope	Membranes, lipoproteins, and porins	641611044	YP_001734292 SYNPCC7002_A1034 hypothetical protein [Synechococcus sp. PCC 7002]	CDS	2	OM	20.0178	4	16.8605	4	3.15727
2817	SYNPCC7002_A2813	S-layer like protein; probable porin	Zinc-regulated outer membrane porin, OprB family		Cell envelope	Membranes, lipoproteins, and porins	641612823	YP_001736037 SYNPCC7002_A2813 S-layer like protein; probable porin [Synechococcus sp. PCC 7002]	CDS	2	OM	22.1492	4	18.5655	4	3.58377
106	SYNPCC7002_A0105	UDP-N-acetylmuramate--alanine ligase	UDP-N-acetylmuramate-L-alanine ligase, MurC	murC	Cell envelope	Murein sacculus and peptidoglycan	641610115	YP_001733376 SYNPCC7002_A0105 UDP-N-acetylmuramate--alanine ligase [Synechococcus sp. PCC 7002]	CDS	8	IM 1 TM	22.5715	4	18.1663	4	4.40515
582	SYNPCC7002_A0579	glutamate racemase	glutamate racemase, MurI	murI	Cell envelope	Murein sacculus and peptidoglycan	641610589	YP_001733842 SYNPCC7002_A0579 glutamate racemase [Synechococcus sp. PCC 7002]	CDS	5	cyt	19.5082	3	15.9857	4	3.52251
1596	SYNPCC7002_A1584	D-alanyl-D-alanine ligase	D-alanine--D-alanine ligase, DdlA	ddl	Cell envelope	Murein sacculus and peptidoglycan	641611594	YP_001734831 SYNPCC7002_A1584 D-alanyl-D-alanine ligase [Synechococcus sp. PCC 7002]	CDS	4	cyt	18.8354	4	15.5539	4	3.28145
320	SYNPCC7002_A0319	UDP-3-0-acyl N-acetylglucosamine deacetylase	UDP-3-O-[3-hydroxymyristoyl] N-acetylglucosamine deacetylase, LpxC	lpxC	Cell envelope	Surface polysaccharides, lipopolysaccharides and antigens	641610329	YP_001733585 SYNPCC7002_A0319 UDP-3-0-acyl N-acetylglucosamine deacetylase [Synechococcus sp. PCC 7002]	CDS	2	cyt	20.8444	4	16.3695	4	4.47481
2347	SYNPCC7002_A2339	dTDP-glucose 4-6-dehydratase	dTDP-glucose 4-6-dehydratase, RfbB	rfbB	Cell envelope	Surface polysaccharides, lipopolysaccharides and antigens	641612349	YP_001735572 SYNPCC7002_A2339 dTDP-glucose 4-6-dehydratase [Synechococcus sp. PCC 7002]	CDS	13	cyt	21.7274	4	17.5177	3	4.20971
2835	SYNPCC7002_A2832	GDP-fucose synthetase	GDP-fucose synthetase, WcaG	wcaG	Cell envelope	Surface polysaccharides, lipopolysaccharides and antigens	641612842	YP_001736056 SYNPCC7002_A2832 GDP-fucose synthetase [Synechococcus sp. PCC 7002]	CDS	7	cyt	19.0867	3	15.5211	3	3.5656
516	SYNPCC7002_A0514	septum site-determining protein, MinD	septum site-determining protein, MinD	minD	Cellular processes	Cell division	641610524	YP_001733777 SYNPCC7002_A0514 septum site-determining protein, MinD [Synechococcus sp. PCC 7002]	CDS	2	cyt	23.5028	4	18.3321	4	5.17067
698	SYNPCC7002_A0693	chaperone protein DnaJ	chaperone protein, DnaJ	dnaJ	Cellular processes	Chaperones	641610703	YP_001733954 SYNPCC7002_A0693 chaperone protein DnaJ [Synechococcus sp. PCC 7002]	CDS	9	cyt	20.8294	4	17.3677	4	3.46172
700	SYNPCC7002_A0695	heat shock protein	heat shock protein, GrpE	grpE	Cellular processes	Chaperones	641610705	YP_001733956 SYNPCC7002_A0695 heat shock protein [Synechococcus sp. PCC 7002]	CDS	1	cyt	20.4843	4	16.262	4	4.22223
1536	SYNPCC7002_A1525	cell shape determining protein, MreB/Mrl family subfamily	cell shape-determining protein, MreB	mreB	Cellular processes	Chaperones	641611535	YP_001734772 SYNPCC7002_A1525 cell shape determining protein, MreB/Mrl family subfamily [Synechococcus sp. PCC 7002]	CDS	1	cyt	22.1014	4	17.1966	4	4.90479
2426	SYNPCC7002_A2418	chaperone protein DnaK	molecular chaperone, DnaK2	dnaK2	Cellular processes	Chaperones	641612428	YP_001735651 SYNPCC7002_A2418 chaperone protein DnaK [Synechococcus sp. PCC 7002]	CDS	4	cyt	22.9027	4	19.3283	4	3.57445
2466	SYNPCC7002_A2458	chaperonin, 60 kDa protein	heat shock protein 60 family chaperone, GroEL	groEL	Cellular processes	Chaperones	641612468	YP_001735691 SYNPCC7002_A2458 chaperonin, 60 kDa protein [Synechococcus sp. PCC 7002]	CDS	2	cyt	23.532	4	18.7304	4	4.80165
49	SYNPCC7002_A0048	methyl-accepting chemotaxis protein	cyanophytochrome modulating positive phototaxis, PixJ1	pixJ1	Cellular processes	Chemotaxis	641610059	YP_001733321 SYNPCC7002_A0048 methyl-accepting chemotaxis protein [Synechococcus sp. PCC 7002]	CDS	12	cyt-IM assoc	19.8205	4	16.141	4	3.67944
702	SYNPCC7002_A0697	twitching motility protein	twitching motility protein, PilT	pilT	Cellular processes	Chemotaxis	641610708	YP_001733959 SYNPCC7002_A0697 twitching motility protein [Synechococcus sp. PCC 7002]	CDS	4	cyt-IM assoc	18.9028	4	16.3433	3	2.55951
2430	SYNPCC7002_A2422	catalase/peroxidase HPI	bifunctional catalase/peroxidase HPI, KatG	katG	Cellular processes	Detoxification	641612432	YP_001735655 SYNPCC7002_A2422 catalase/peroxidase HPI [Synechococcus sp. PCC 7002]	CDS	4	cyt	21.6301	4	17.6066	4	4.02344
194	SYNPCC7002_A0193	urease, alpha subunit	urease, alpha subunit, UreC	ureC	Central intermediary metabolism	Other	641610203	YP_001733462 SYNPCC7002_A0193 urease, alpha subunit [Synechococcus sp. PCC 7002]	CDS	8	cyt	20.5724	4	15.4029	3	5.16954
1239	SYNPCC7002_A1228	inorganic pyrophosphatase	inorganic pyrophosphatase, Ppa	ppa	Central intermediary metabolism	Phosphorus compounds	641611238	YP_001734482 SYNPCC7002_A1228 inorganic pyrophosphatase [Synechococcus sp. PCC 7002]	CDS	3	cyt	20.5318	3	16.4456	4	4.08627
96	SYNPCC7002_A0095	glucose-1-phosphate adenylyltransferase	glucose-1-phosphate adenylyltransferase, GlgC	glgC	Central intermediary metabolism	Polysaccharides and glycoproteins	641610105	YP_001733367 SYNPCC7002_A0095 glucose-1-phosphate adenylyltransferase [Synechococcus sp. PCC 7002]	CDS	5	cyt	22.7087	4	17.921	4	4.78762
166	SYNPCC7002_A0165	phosphoglucomutase/phosphomannomutase	phosphoglucomutase/phosphomannomutase		Central intermediary metabolism	Polysaccharides and glycoproteins	641610175	YP_001733435 SYNPCC7002_A0165 phosphoglucomutase/phosphomannomutase [Synechococcus sp. PCC 7002]	CDS	5	cyt	20.0357	4	16.2943	4	3.7414
483	SYNPCC7002_A0481	glycogen phosphorylase	glycogen phosphorylase, GlgP	glgP	Central intermediary metabolism	Polysaccharides and glycoproteins	641610491	YP_001733745 SYNPCC7002_A0481 glycogen phosphorylase [Synechococcus sp. PCC 7002]	CDS	9	cyt	24.0224	4	19.6109	4	4.41152
2854	SYNPCC7002_A2851	glucosylglycerol-phosphate synthase	glucosylglycerol-phosphate synthase, GgpS	ggpS	Central intermediary metabolism	Polysaccharides and glycoproteins	641612860	YP_001736074 SYNPCC7002_A2851 glucosylglycerol-phosphate synthase [Synechococcus sp. PCC 7002]	CDS	6	cyt	21.4118	4	17.4265	4	3.98529
427	SYNPCC7002_A0426	recA protein (recombinase A)	recombinase, RecA	recA	DNA replication, restriction, modification, recombination, and repair		641610436	YP_001733692 SYNPCC7002_A0426 recA protein (recombinase A) [Synechococcus sp. PCC 7002]	CDS	2	cyt	22.6764	4	18.0352	4	4.64119
832	SYNPCC7002_A0826	DNA gyrase, A subunit	DNA gyrase subunit A, GyrA	gyrA	DNA replication, restriction, modification, recombination, and repair		641610836	YP_001734086 SYNPCC7002_A0826 DNA gyrase, A subunit [Synechococcus sp. PCC 7002]	CDS	4	cyt	20.3148	4	16.2231	4	4.09175
1354	SYNPCC7002_A1343	DNA gyrase, B subunit	DNA gyrase, subunit B, GyrB	gyrB	DNA replication, restriction, modification, recombination, and repair		641611353	YP_001734595 SYNPCC7002_A1343 DNA gyrase, B subunit [Synechococcus sp. PCC 7002]	CDS	6	cyt	22.1556	4	18.103	4	4.05259
1828	SYNPCC7002_A1816	formamidopyrimidine-DNA glycosylase	formamidopyrimidine-DNA glycosylase, MutM	mutM	DNA replication, restriction, modification, recombination, and repair		641611826	YP_001735060 SYNPCC7002_A1816 formamidopyrimidine-DNA glycosylase [Synechococcus sp. PCC 7002]	CDS	5	cyt	20.7616	4	16.5639	4	4.19771
1278	SYNPCC7002_A1267	aspartate kinase	aspartate kinase, LysC	lysC	Energy metabolism	Amino acids and amines	641611277	YP_001734520 SYNPCC7002_A1267 aspartate kinase [Synechococcus sp. PCC 7002]	CDS	8	cyt	22.0093	4	17.0069	4	5.00248
1560	SYNPCC7002_A1549	glycine dehydrogenase	glycine dehydrogenase [decarboxylating], GcvP	gcvP	Energy metabolism	Amino acids and amines	641611559	YP_001734796 SYNPCC7002_A1549 glycine dehydrogenase [Synechococcus sp. PCC 7002]	CDS	23	cyt	21.6141	4	17.6423	4	3.9718
2082	SYNPCC7002_A2069	adenosylhomocysteinase	S-adenosyl-L-homocysteine hydrolase, AhcY	ahcY	Energy metabolism	Amino acids and amines	641612079	YP_001735311 SYNPCC7002_A2069 adenosylhomocysteinase [Synechococcus sp. PCC 7002]	CDS	9	cyt	23.9897	4	18.8348	4	5.15495
2496	SYNPCC7002_A2488	carbamoyl-phosphate synthase, large subunit	carbamoyl phosphate synthase, large subunit, CarB	carB	Energy metabolism	Amino acids and amines	641612498	YP_001735721 SYNPCC7002_A2488 carbamoyl-phosphate synthase, large subunit [Synechococcus sp. PCC 7002]	CDS	13	cyt	21.6209	4	17.0953	4	4.52562
2775	SYNPCC7002_A2771	succinate-semialdehyde dehydrogenase	succinate-semialdehyde dehydrogenase (NADP+), YneI	yneI	Energy metabolism	Amino acids and amines	641612781	YP_001736000 SYNPCC7002_A2771 succinate-semialdehyde dehydrogenase [Synechococcus sp. PCC 7002]	CDS	5	cyt	19.2832	4	16.4386	4	2.84467
74	SYNPCC7002_A0073	2-phosphopyruvate hydratase (enolase)	2-phosphopyruvate hydratase (enolase), Eno	eno	Energy metabolism	Glycolysis	641610084	YP_001733346 SYNPCC7002_A0073 2-phosphopyruvate hydratase (enolase) [Synechococcus sp. PCC 7002]	CDS	1	cyt	23.2721	4	18.7759	4	4.49619
1363	SYNPCC7002_A1352	fructose-bisphosphate aldolase, class II, Calvin cycle subtype	fructose-1,6-bisphosphate aldolase, Fba	fba	Energy metabolism	Glycolysis	641611362	YP_001734604 SYNPCC7002_A1352 fructose-bisphosphate aldolase, class II, Calvin cycle subtype [Synechococcus sp. PCC 7002]	CDS	4	cyt	25.6321	4	20.7538	4	4.87837
1597	SYNPCC7002_A1585	phosphoglycerate kinase	phosphoglycerate kinase, Pgk	pgk	Energy metabolism	Glycolysis	641611595	YP_001734832 SYNPCC7002_A1585 phosphoglycerate kinase [Synechococcus sp. PCC 7002]	CDS	4	cyt	26.3005	4	20.0093	4	6.29124
2446	SYNPCC7002_A2438	Glucokinase	glucokinase, Glck	glck	Energy metabolism	Glycolysis	641612448	YP_001735671 SYNPCC7002_A2438 Glucokinase [Synechococcus sp. PCC 7002]	CDS	5	cyt	19.4214	4	15.7258	4	3.6956
2568	SYNPCC7002_A2560	phosphoglycerate mutase	phosphoglycerate mutase, GpmB	gpmB	Energy metabolism	Glycolysis	641612570	YP_001735792 SYNPCC7002_A2560 phosphoglycerate mutase [Synechococcus sp. PCC 7002]	CDS	8	cyt	21.8102	4	16.9095	4	4.90077
222	SYNPCC7002_A0221	6-phosphogluconate dehydrogenase, decarboxylating	6-phosphogluconate dehydrogenase, Gnd	gnd	Energy metabolism	Pentose phosphate pathway	641610231	YP_001733490 SYNPCC7002_A0221 6-phosphogluconate dehydrogenase, decarboxylating [Synechococcus sp. PCC 7002]	CDS	4	cyt	22.6366	4	17.3995	4	5.23709
1029	SYNPCC7002_A1022	transketolase	transketolase, Tkt	tkt	Energy metabolism	Pentose phosphate pathway	641611032	YP_001734281 SYNPCC7002_A1022 transketolase [Synechococcus sp. PCC 7002]	CDS	6	cyt	24.5646	4	19.8532	4	4.71136
1469	SYNPCC7002_A1458	Putative OxPP cycle protein opcA	allosteric effector of glucose-6-phosphate dehydrogenase, OpcA	opcA	Energy metabolism	Pentose phosphate pathway	641611468	YP_001734705 SYNPCC7002_A1458 Putative OxPP cycle protein opcA [Synechococcus sp. PCC 7002]	CDS	13	cyt	21.3112	4	17.4191	4	3.89206
1471	SYNPCC7002_A1460	transaldolase	transaldolase, TalA	talA	Energy metabolism	Pentose phosphate pathway	641611470	YP_001734707 SYNPCC7002_A1460 transaldolase [Synechococcus sp. PCC 7002]	CDS	3	cyt	20.4319	4	16.5341	4	3.89775
449	SYNPCC7002_A0448	malic enzyme	decarboxylating NADP(+)-dependent malic enzyme		Energy metabolism	Pyruvate and acetyl-CoA metabolism	641610458	YP_001733712 SYNPCC7002_A0448 malic enzyme [Synechococcus sp. PCC 7002]	CDS	6	cyt	20.0463	4	16.0798	4	3.96652
1425	SYNPCC7002_A1414	phosphoenolpyruvate carboxylase	phosphoenolpyruvate carboxylase, Ppc	ppc	Energy metabolism	Pyruvate and acetyl-CoA metabolism	641611424	YP_001734661 SYNPCC7002_A1414 phosphoenolpyruvate carboxylase [Synechococcus sp. PCC 7002]	CDS	9	cyt	20.4065	4	16.4392	4	3.96728
111	SYNPCC7002_A0110	dihydrolipoamide S-acetyltransferase; 2-oxo acid dehydrogenases acyltransferase (catalytic domain)	pyruvate dehydrogenase, dihydrolipoamide acetyltransferase E2 component, PdhC	pdhC	Energy metabolism	Pyruvate dehydrogenase	641610120	YP_001733381 SYNPCC7002_A0110 dihydrolipoamide S-acetyltransferase; 2-oxo acid dehydrogenases acyltransferase (catalytic domain) [Synechococcus sp. PCC 7002]	CDS	1	cyt	18.4448	4	15.3714	4	3.07338
354	SYNPCC7002_A0353	pyruvate dehydrogenase E1 component, alpha chain	pyruvate dehydrogenase E1 component, alpha subunit, PdhA	pdhA	Energy metabolism	Pyruvate dehydrogenase	641610363	YP_001733619 SYNPCC7002_A0353 pyruvate dehydrogenase E1 component, alpha chain [Synechococcus sp. PCC 7002]	CDS	4	cyt	22.4484	4	18.3084	4	4.13997
659	SYNPCC7002_A0655	pyruvate dehydrogenase E1 beta chain	pyruvate dehydrogenase, E1 component, beta subunit, PdhB	pdhB	Energy metabolism	Pyruvate dehydrogenase	641610665	YP_001733916 SYNPCC7002_A0655 pyruvate dehydrogenase E1 beta chain [Synechococcus sp. PCC 7002]	CDS	3	cyt	20.8035	4	17.4095	4	3.39403
1134	SYNPCC7002_A1126	dihydrolipoamide dehydrogenase	dihydrolipoamide dehydrogenase, IpdA	ipdA	Energy metabolism	Pyruvate dehydrogenase	641611136	YP_001734382 SYNPCC7002_A1126 dihydrolipoamide dehydrogenase [Synechococcus sp. PCC 7002]	CDS	7	cyt	22.1487	4	18.4552	4	3.69346
2630	SYNPCC7002_A2623	2-methylcitrate synthase/citrate synthase II	citrate synthase, GltA	gltA	Energy metabolism	TCA cycle	641612633	YP_001735855 SYNPCC7002_A2623 2-methylcitrate synthase/citrate synthase II [Synechococcus sp. PCC 7002]	CDS	4	cyt	21.5267	4	18.0503	4	3.47633
53	SYNPCC7002_A0052	acetyl-CoA carboxylase, biotin carboxyl carrier protein	acetyl-CoA carboxylase, biotin carboxyl carrier protein, AccB	accB	Fatty acid, phospholipid and sterol metabolism		641610063	YP_001733325 SYNPCC7002_A0052 acetyl-CoA carboxylase, biotin carboxyl carrier protein [Synechococcus sp. PCC 7002]	CDS	1	cyt	28.1596	4	23.8468	4	4.31282
59	SYNPCC7002_A0058	acetyl-CoA carboxylase, carboxyl transferase, beta subunit	acetyl-CoA carboxylase, carboxyltransferase beta subunit, AccD	accD	Fatty acid, phospholipid and sterol metabolism		641610069	YP_001733331 SYNPCC7002_A0058 acetyl-CoA carboxylase, carboxyl transferase, beta subunit [Synechococcus sp. PCC 7002]	CDS	6	cyt	22.059	4	17.5732	4	4.48578
528	SYNPCC7002_A0525	beta-ketoacyl-acyl carrier protein synthase III	beta-ketoacyl-acyl carrier protein synthase III, FabH	fabH	Fatty acid, phospholipid and sterol metabolism		641610535	YP_001733788 SYNPCC7002_A0525 beta-ketoacyl-acyl carrier protein synthase III [Synechococcus sp. PCC 7002]	CDS	4	cyt	20.7718	4	16.5506	4	4.2212
529	SYNPCC7002_A0526	fatty acid/phospholipid synthesis protein PlsX	glycerol-3-phosphate acyltransferase, PlsX	plsX	Fatty acid, phospholipid and sterol metabolism		641610536	YP_001733789 SYNPCC7002_A0526 fatty acid/phospholipid synthesis protein PlsX [Synechococcus sp. PCC 7002]	CDS	3	cyt	20.578	4	16.6308	4	3.94723
854	SYNPCC7002_A0847	NAD dependent epimerase/dehydratase family protein	UDP-sulfoquinovose synthase, SqdB	sqdB	Fatty acid, phospholipid and sterol metabolism		641610857	YP_001734107 SYNPCC7002_A0847 NAD dependent epimerase/dehydratase family protein [Synechococcus sp. PCC 7002]	CDS	6	cyt	24.5157	4	20.2173	4	4.29838
1030	SYNPCC7002_A1023	3-oxoacyl-[acyl-carrier-protein] synthase II	3-oxoacyl-(acyl carrier protein) synthase II, FabF	fabF	Fatty acid, phospholipid and sterol metabolism		641611033	YP_001734282 SYNPCC7002_A1023 3-oxoacyl-[acyl-carrier-protein] synthase II [Synechococcus sp. PCC 7002]	CDS	7	cyt	25.9214	4	20.2926	4	5.62885
1686	SYNPCC7002_A1676	enoyl-[acyl-carrier-protein] reductase	NADH-dependent enoyl-[acyl-carrier-protein] reductase, FabI	fabI	Fatty acid, phospholipid and sterol metabolism		641611686	YP_001734921 SYNPCC7002_A1676 enoyl-[acyl-carrier-protein] reductase [Synechococcus sp. PCC 7002]	CDS	3	cyt	20.3012	4	17.3091	4	2.99207
1804	SYNPCC7002_A1791	putative gamma-tocopherol methyltransferase	gamma-tocopherol C-methyltransferase, Vte4	vte4	Fatty acid, phospholipid and sterol metabolism		641611801	YP_001735035 SYNPCC7002_A1791 putative gamma-tocopherol methyltransferase [Synechococcus sp. PCC 7002]	CDS	5	cyt	20.4036	4	15.8632	3	4.54048
1991	SYNPCC7002_A1977	AMP-binding enzyme	long chain fatty acid CoA ligase		Fatty acid, phospholipid and sterol metabolism		641611987	YP_001735220 SYNPCC7002_A1977 AMP-binding enzyme [Synechococcus sp. PCC 7002]	CDS	8	cyt	20.849	4	17.1467	4	3.70233
2140	SYNPCC7002_A2127	acetyl-CoA carboxylase, biotin carboxylase	acetyl-CoA carboxylase, biotin carboxylase subunit, AccC	accC	Fatty acid, phospholipid and sterol metabolism		641612137	YP_001735364 SYNPCC7002_A2127 acetyl-CoA carboxylase, biotin carboxylase [Synechococcus sp. PCC 7002]	CDS	6	cyt	22.6728	4	17.8297	4	4.84301
2451	SYNPCC7002_A2443	acetyl-CoA carboxylase, carboxyl transferase, alpha subunit	acetyl-CoA carboxylase carboxyltransferase, alpha subunit, AccA	accA	Fatty acid, phospholipid and sterol metabolism		641612453	YP_001735676 SYNPCC7002_A2443 acetyl-CoA carboxylase, carboxyl transferase, alpha subunit [Synechococcus sp. PCC 7002]	CDS	3	cyt	21.6425	4	17.0398	4	4.60268
2856	SYNPCC7002_A2853	NAD+ dependent glycerol-3-phosphate dehydrogenase	NAD+ dependent glycerol-3-phosphate dehydrogenase, GpsA	gpsA	Fatty acid, phospholipid and sterol metabolism		641612862	YP_001736076 SYNPCC7002_A2853 NAD+ dependent glycerol-3-phosphate dehydrogenase [Synechococcus sp. PCC 7002]	CDS	4	cyt	24.1745	4	18.9099	4	5.26452
94	SYNPCC7002_A0093	conserved hypothetical protein	conserved hypothetical protein, Ycf54	ycf54	Hypothetical		641610103	YP_001733365 SYNPCC7002_A0093 hypothetical protein [Synechococcus sp. PCC 7002]	CDS	1	cyt	22.1891	4	15.903	4	6.28604
154	SYNPCC7002_A0153	conserved hypothetical protein	protein of unknown function, UPF0367 family		Hypothetical		641610163	YP_001733423 SYNPCC7002_A0153 hypothetical protein [Synechococcus sp. PCC 7002]	CDS	1	cyt	20.3538	3	16.4789	4	3.87496
332	SYNPCC7002_A0332	conserved hypothetical protein; probable ATPase involved in chromosome partitioning	ATPase involved in chromosome partitioning		Hypothetical		641610342	YP_001733598 SYNPCC7002_A0332 conserved hypothetical protein; probable ATPase involved in chromosome partitioning [Synechococcus sp. PCC 7002]	CDS	2	cyt	20.658	4	15.7803	3	4.87767
372	SYNPCC7002_A0371	sigma factor SibG regulation protein RsbU	serine phosphatase modulating sigma factor SibG, RsbU	rsbU	Hypothetical		641610381	YP_001733637 SYNPCC7002_A0371 sigma factor SibG regulation protein RsbU [Synechococcus sp. PCC 7002]	CDS	10	cyt	20.4554	4	16.7073	4	3.74814
395	SYNPCC7002_A0394	conserved hypothetical protein, TIGR00268	adenine nucleotide alpha hydrolase, TIGR00268 family		Hypothetical		641610404	YP_001733660 SYNPCC7002_A0394 conserved hypothetical protein, TIGR00268 [Synechococcus sp. PCC 7002]	CDS	4	cyt	19.9649	4	16.3644	4	3.60045
519	SYNPCC7002_A0517	4-hydroxy-3-methylbut-2-enyl diphosphate reductase	4-hydroxy-3-methylbut-2-enyl diphosphate reductase, IspH	ispH	Hypothetical		641610527	YP_001733780 SYNPCC7002_A0517 4-hydroxy-3-methylbut-2-enyl diphosphate reductase [Synechococcus sp. PCC 7002]	CDS	4	cyt	19.9044	4	16.6097	4	3.29469
533	SYNPCC7002_A0530	conserved hypothetical protein	conserved hypothetical protein		Hypothetical		641610540	YP_001733793 SYNPCC7002_A0530 hypothetical protein [Synechococcus sp. PCC 7002]	CDS	2	cyt	22.4211	4	17.986	4	4.43506
567	SYNPCC7002_A0564	conserved hypothetical protein	bifunctional protein disulfide isomerase / oxidoreductase, DsbAB	dsbAB	Hypothetical		641610574	YP_001733827 SYNPCC7002_A0564 hypothetical protein [Synechococcus sp. PCC 7002]	CDS	8	IM 5 TM	20.9611	4	18.9933	4	1.96775
600	SYNPCC7002_A0597	Dihydropteroate synthase	pterin-binding enzyme		Hypothetical		641610607	YP_001733860 SYNPCC7002_A0597 Dihydropteroate synthase [Synechococcus sp. PCC 7002]	CDS	3	cyt	20.4922	4	17.2084	4	3.28389
622	SYNPCC7002_A0619	tRNA modifying enzyme MiaB-like protein	ribosomal protein S12 methylthiotransferase, RimO	rimO	Hypothetical		641610629	YP_001733881 SYNPCC7002_A0619 tRNA modifying enzyme MiaB-like protein [Synechococcus sp. PCC 7002]	CDS	7	cyt	20.5263	4	16.1033	4	4.42302
711	SYNPCC7002_A0707	magnesium-protoporphyrin IX monomethyl ester aerobic oxidative cyclase (oxygen-dependent)	oxygen-dependent Mg protoporphyrin IX monomethyl ester oxidative cyclase, AcsF1	acsF1	Hypothetical		641610717	YP_001733968 SYNPCC7002_A0707 magnesium-protoporphyrin IX monomethyl ester aerobic oxidative cyclase (oxygen-dependent) [Synechococcus sp. PCC 7002]	CDS	4	cyt	20.99	4	16.5767	4	4.4133
749	SYNPCC7002_A0744	DRTGG domain protein	DRTGG domain-containing protein		Hypothetical		641610754	YP_001734005 SYNPCC7002_A0744 DRTGG domain protein [Synechococcus sp. PCC 7002]	CDS	2	cyt	19.9865	4	16.1011	3	3.88539
751	SYNPCC7002_A0746	Dihydrouridine synthase A	tRNA dihydrouridine synthase A, DusA	dusA	Hypothetical		641610756	YP_001734007 SYNPCC7002_A0746 Dihydrouridine synthase A [Synechococcus sp. PCC 7002]	CDS	7	cyt	20.7998	4	15.4146	3	5.38519
1090	SYNPCC7002_A1082	glycine cleavage T-protein (aminomethyltransferase)	folate-binding protein, YgfZ	ygfZ	Hypothetical		641611092	YP_001734340 SYNPCC7002_A1082 glycine cleavage T-protein (aminomethyltransferase) [Synechococcus sp. PCC 7002]	CDS	7	cyt	20.7487	4	16.1733	4	4.57543
1098	SYNPCC7002_A1090	L-asparaginase II (thermolabile)	L-asparaginase II (thermolabile), AnsA2	ansA2	Hypothetical		641611100	YP_001734348 SYNPCC7002_A1090 L-asparaginase II (thermolabile) [Synechococcus sp. PCC 7002]	CDS	8	cyt	22.6154	4	17.556	4	5.05943
1103	SYNPCC7002_A1095	AbrB family transciptional regulator	AbrB family transciptional regulator, CalA	calA	Hypothetical		641611105	YP_001734353 SYNPCC7002_A1095 AbrB family transciptional regulator [Synechococcus sp. PCC 7002]	CDS	1	cyt	23.2012	4	19.262	4	3.93923
1151	SYNPCC7002_A1143	conserved hypothetical protein	NADH dehydrogenase, subunit N, NdhN	ndhN	Hypothetical		641611153	YP_001734399 SYNPCC7002_A1143 hypothetical protein [Synechococcus sp. PCC 7002]	CDS	1	cyt-TM assoc	22.6533	4	18.0822	4	4.57115
1451	SYNPCC7002_A1440	HEAT-like repeat protein	phycocyanin alpha phycocyanobilin lyase related protein, NblB	nblB	Hypothetical		641611450	YP_001734687 SYNPCC7002_A1440 HEAT-like repeat protein [Synechococcus sp. PCC 7002]	CDS	1	cyt	19.8887	4	15.482	4	4.40668
1474	SYNPCC7002_A1463	radical SAM domain protein	radical SAM domain-containing protein DUF3641		Hypothetical		641611473	YP_001734710 SYNPCC7002_A1463 radical SAM domain protein [Synechococcus sp. PCC 7002]	CDS	10	cyt	20.6397	4	17.4268	4	3.21291
1475	SYNPCC7002_A1464	SAM-dependent methyltransferase	methyltransferase type 11		Hypothetical		641611474	YP_001734711 SYNPCC7002_A1464 SAM-dependent methyltransferase [Synechococcus sp. PCC 7002]	CDS	14	cyt	20.9684	4	17.234	4	3.73443
1552	SYNPCC7002_A1541	conserved hypothetical protein	protein of unknown function DUF1824		Hypothetical		641611551	YP_001734788 SYNPCC7002_A1541 hypothetical protein [Synechococcus sp. PCC 7002]	CDS	3	cyt	19.6081	4	15.3106	3	4.29749
1796	SYNPCC7002_A1783	conserved hypothetical protein	Sam-dependent methyltransferase, family 11		Hypothetical		641611793	YP_001735027 SYNPCC7002_A1783 hypothetical protein [Synechococcus sp. PCC 7002]	CDS	5	cyt	20.3776	4	15.2886	3	5.08894
1824	SYNPCC7002_A1812	FeS assembly protein SufD	FeS assembly protein, SufD	sufD	Hypothetical		641611822	YP_001735056 SYNPCC7002_A1812 FeS assembly protein SufD [Synechococcus sp. PCC 7002]	CDS	7	cyt	20.2902	4	16.6013	4	3.68892
1834	SYNPCC7002_A1822	conserved hypothetical protein	bilin lyase subunit, CpcS	cpcS	Hypothetical		641611832	YP_001735066 SYNPCC7002_A1822 hypothetical protein [Synechococcus sp. PCC 7002]	CDS	2	cyt	19.0854	4	15.7192	3	3.36621
1918	SYNPCC7002_A1904	Heptosyltransferase family protein	heptosyltransferase family protein		Hypothetical		641611914	YP_001735147 SYNPCC7002_A1904 Heptosyltransferase family protein [Synechococcus sp. PCC 7002]	CDS	3	cyt	21.1308	4	17.5702	4	3.56063
1929	SYNPCC7002_A1915	tRNA-i(6)A37 thiotransferase enzyme	tRNA-i(6)A37 thiotransferase enzyme, MiaB	miaB	Hypothetical		641611925	YP_001735158 SYNPCC7002_A1915 tRNA-i(6)A37 thiotransferase enzyme [Synechococcus sp. PCC 7002]	CDS	8	cyt	23.788	4	18.8617	4	4.92637
1932	SYNPCC7002_A1918	Protein of unknown function (DUF552)	cell division protein, SepF	sepF	Hypothetical		641611928	YP_001735161 SYNPCC7002_A1918 Protein of unknown function (DUF552) [Synechococcus sp. PCC 7002]	CDS	2	cyt-TM assoc	22.204	4	17.889	4	4.31507
2032	SYNPCC7002_A2018	Predicted Zn-dependent proteases like protein	peptidase U62 modulator of DNA gyrase, TldD/PmbA family		Hypothetical		641612028	YP_001735260 SYNPCC7002_A2018 Predicted Zn-dependent proteases like protein [Synechococcus sp. PCC 7002]	CDS	4	cyt	20.0014	4	15.6501	4	4.35131
2040	SYNPCC7002_A2026	Pentapeptide repeat protein	pentapeptide repeat-containing protein, RfrI	rfrI	Hypothetical		641612036	YP_001735268 SYNPCC7002_A2026 Pentapeptide repeat protein [Synechococcus sp. PCC 7002]	CDS	7	cyt	19.9045	4	15.5761	3	4.32843
2163	SYNPCC7002_A2150	universal stress protein family	universal stress protein		Hypothetical		641612160	YP_001735386 SYNPCC7002_A2150 universal stress protein family [Synechococcus sp. PCC 7002]	CDS	4	cyt	21.8074	4	17.3944	4	4.41304
2408	SYNPCC7002_A2400	conserved hypothetical protein	conserved hypothetical thylakoid membrane protein		Hypothetical		641612410	YP_001735633 SYNPCC7002_A2400 hypothetical protein [Synechococcus sp. PCC 7002]	CDS	1	TM 2 TM	19.7835	4	15.7755	4	4.00801
2443	SYNPCC7002_A2435	Curli production assembly/transport component CsgG subfamily	putative secretin, CsgG family		Hypothetical		641612445	YP_001735668 SYNPCC7002_A2435 Curli production assembly/transport component CsgG subfamily [Synechococcus sp. PCC 7002]	CDS	2	OM	19.9199	4	16.8335	4	3.08643
2460	SYNPCC7002_A2452	Fe-S oxidoreductases family 2 protein (adical SAM domain protein)	Fe-S oxidoreductase		Hypothetical		641612462	YP_001735685 SYNPCC7002_A2452 Fe-S oxidoreductases family 2 protein (adical SAM domain protein) [Synechococcus sp. PCC 7002]	CDS	12	cyt	20.3223	4	16.2762	4	4.04612
2661	SYNPCC7002_A2654	EAL domain protein	diguanylate phosphodiesterase		Hypothetical		641612664	YP_001735886 SYNPCC7002_A2654 EAL domain protein [Synechococcus sp. PCC 7002]	CDS	5	cyt	20.3471	4	16.7239	4	3.62325
2662	SYNPCC7002_A2655	CobW/P47K family protein	CobW/P47K family protein		Hypothetical		641612665	YP_001735887 SYNPCC7002_A2655 CobW/P47K family protein [Synechococcus sp. PCC 7002]	CDS	8	cyt	24.9687	4	20.3188	4	4.64989
2677	SYNPCC7002_A2671	conserved hypothetical protein	hypothetical protein		Hypothetical		641612681	YP_001735902 SYNPCC7002_A2671 hypothetical protein [Synechococcus sp. PCC 7002]	CDS	2	cyt	22.1852	4	18.119	4	4.06615
2680	SYNPCC7002_A2674	V4R domain protein	V4R domain-containing protein		Hypothetical		641612684	YP_001735905 SYNPCC7002_A2674 V4R domain protein [Synechococcus sp. PCC 7002]	CDS	4	cyt	22.5029	4	16.939	4	5.56393
2742	SYNPCC7002_A2737	conserved hypothetical protein	glutathione S-transferase family protein		Hypothetical		641612747	YP_001735967 SYNPCC7002_A2737 hypothetical protein [Synechococcus sp. PCC 7002]	CDS	9	cyt	21.4433	4	17.6757	4	3.76759
2770	SYNPCC7002_A2766	glutamate-cysteine ligase	glutamate-cysteine ligase, GshA	gshA	Hypothetical		641612776	YP_001735995 SYNPCC7002_A2766 glutamate-cysteine ligase [Synechococcus sp. PCC 7002]	CDS	7	cyt	20.7093	4	16.3739	4	4.33543
2778	SYNPCC7002_A2773	conserved hypothetical protein	conserved hypothetical protein		Hypothetical		641612783	YP_001736002 SYNPCC7002_A2773 hypothetical protein [Synechococcus sp. PCC 7002]	CDS	6	cyt	21.4459	4	16.447	4	4.99884
2814	SYNPCC7002_A2810	carotenoid binding protein	orange carotenoid binding protein, Ocp	ocp	Hypothetical		641612820	YP_001736034 SYNPCC7002_A2810 carotenoid binding protein [Synechococcus sp. PCC 7002]	CDS	3	cyt	20.8071	4	17.3709	4	3.43621
2837	SYNPCC7002_A2834	conserved hypothetical protein	conserved hypothetical protein with C-terminal domain common to Mo-dependent nitrogenases		Hypothetical		641612844	YP_001736058 SYNPCC7002_A2834 hypothetical protein [Synechococcus sp. PCC 7002]	CDS	4	cyt	21.2105	4	17.3907	4	3.81977
2869	SYNPCC7002_A2866	Zn-dependent hydrolase	Zn-dependent hydrolase		Hypothetical		641612875	YP_001736089 SYNPCC7002_A2866 Zn-dependent hydrolase [Synechococcus sp. PCC 7002]	CDS	5	cyt	21.6328	4	17.9236	4	3.70919
3244	SYNPCC7002_G0156	conserved hypothetical protein, domain of unknown function (DUF427) family	protein of unknown function DUF427		Hypothetical		641610002	YP_001733265 SYNPCC7002_G0156 conserved hypothetical protein, domain of unknown function (DUF427) family [Synechococcus sp. PCC 7002]	CDS	4	cyt	19.837	4	15.7489	4	4.08811
321	SYNPCC7002_A0320	AhpC/TSA family	thioredoxin-dependent peroxidase, 1-Cys family		Other categories	Drug and analog sensitivity	641610330	YP_001733586 SYNPCC7002_A0320 AhpC/TSA family [Synechococcus sp. PCC 7002]	CDS	2	cyt	22.2156	4	18.331	4	3.88457
921	SYNPCC7002_A0914	ATPases involved in chromosome partitioning	ATPases involved in chromosome partitioning		Other categories	Drug and analog sensitivity	641610924	YP_001734174 SYNPCC7002_A0914 ATPases involved in chromosome partitioning [Synechococcus sp. PCC 7002]	CDS	3	cyt	21.622	4	17.8688	4	3.75322
1554	SYNPCC7002_A1543	exoribonuclease	ribonuclease R, Zam	zam	Other categories	Drug and analog sensitivity	641611553	YP_001734790 SYNPCC7002_A1543 exoribonuclease [Synechococcus sp. PCC 7002]	CDS	9	cyt	22.2907	4	17.9119	4	4.37889
178	SYNPCC7002_A0177	alanine:glyoxylate aminotransferase	bifunctional serine:pyruvate aminotransferase / alanine:glyoxylate aminotransferase		Other categories	Hydrogenase	641610187	YP_001733447 SYNPCC7002_A0177 alanine:glyoxylate aminotransferase [Synechococcus sp. PCC 7002]	CDS	3	cyt	23.5072	4	18.9869	4	4.52033
1343	SYNPCC7002_A1332	soluble hydrogenase 42 kD subunit DHSS	serine--glyoxylate aminotransferase		Other categories	Hydrogenase	641611342	YP_001734585 SYNPCC7002_A1332 soluble hydrogenase 42 kD subunit DHSS [Synechococcus sp. PCC 7002]	CDS	3	cyt	19.3037	4	15.5748	3	3.7289
451	SYNPCC7002_A0450	phosphoglucosamine mutase	phosphoglucosamine mutase, GlmM	glmM	Other categories	Other	641610460	YP_001733714 SYNPCC7002_A0450 phosphoglucosamine mutase [Synechococcus sp. PCC 7002]	CDS	7	cyt	20.1679	3	16.2897	4	3.87821
748	SYNPCC7002_A0743	4-hydroxy-3-methylbut-2-en-1-yl diphosphate synthase	1-hydroxy-2-methyl-2-(E)-butenyl 4-diphosphate synthase, IspG	ispG	Other categories	Other	641610753	YP_001734004 SYNPCC7002_A0743 4-hydroxy-3-methylbut-2-en-1-yl diphosphate synthase [Synechococcus sp. PCC 7002]	CDS	6	cyt	23.5211	4	19.1945	4	4.32659
799	SYNPCC7002_A0793	AhpC/TSA family protein	thioredoxin-dependent peroxidase, PrxII family		Other categories	Other	641610803	YP_001734053 SYNPCC7002_A0793 AhpC/TSA family protein [Synechococcus sp. PCC 7002]	CDS	3	cyt	24.7066	4	20.4639	4	4.24269
824	SYNPCC7002_A0818	1-deoxy-D-xylulose 5-phosphate reductoisomerase	1-deoxy-D-xylulose 5-phosphate reductoisomerase, IspC	ispC	Other categories	Other	641610828	YP_001734078 SYNPCC7002_A0818 1-deoxy-D-xylulose 5-phosphate reductoisomerase [Synechococcus sp. PCC 7002]	CDS	4	cyt	20.2873	4	15.9837	3	4.30356
1180	SYNPCC7002_A1172	1-deoxy-D-xylulose-5-phosphate synthase	1-deoxy-D-xylulose-5-phosphate synthase, Dxs	dxs	Other categories	Other	641611182	YP_001734427 SYNPCC7002_A1172 1-deoxy-D-xylulose-5-phosphate synthase [Synechococcus sp. PCC 7002]	CDS	6	cyt	20.6011	4	15.8119	4	4.78924
1213	SYNPCC7002_A1203	aspartate aminotransferase	L,L-diaminopimelate aminotransferase, DapL	dapL	Other categories	Other	641611213	YP_001734458 SYNPCC7002_A1203 aspartate aminotransferase [Synechococcus sp. PCC 7002]	CDS	7	cyt	20.2799	4	16.8552	4	3.42473
1308	SYNPCC7002_A1297	Dienelactone hydrolase family protein	dienelactone hydrolase family protein		Other categories	Other	641611307	YP_001734550 SYNPCC7002_A1297 Dienelactone hydrolase family protein [Synechococcus sp. PCC 7002]	CDS	1	peri	18.4519	4	15.1642	4	3.28769
1312	SYNPCC7002_A1301	Bacterial fructose-1,6-bisphosphatase, glpX-encoded superfamily	bifunctional fructose-1,6-bisphosphatase / Sedoheptulose-1,7-bisphosphatase, GlpX	glpX	Other categories	Other	641611311	YP_001734554 SYNPCC7002_A1301 Bacterial fructose-1,6-bisphosphatase, glpX-encoded superfamily [Synechococcus sp. PCC 7002]	CDS	7	cyt	23.8521	4	19.1725	4	4.67962
1514	SYNPCC7002_A1503	glycosyl transferase, group 1 family protein	glycosyl transferase, group 1 family protein		Other categories	Other	641611513	YP_001734750 SYNPCC7002_A1503 glycosyl transferase, group 1 family protein [Synechococcus sp. PCC 7002]	CDS	8	cyt	19.8581	4	15.6507	4	4.2074
1693	SYNPCC7002_A1683	aconitate hydratase 2	bifunctional aconitate hydratase 2/2-methylisocitrate dehydratase, AcnB	acnB	Other categories	Other	641611693	YP_001734928 SYNPCC7002_A1683 aconitate hydratase 2 [Synechococcus sp. PCC 7002]	CDS	14	cyt	24.5619	4	20.0284	4	4.53352
1739	SYNPCC7002_A1728	GTP-binding protein	GTP-binding protein, YchF	ychF	Other categories	Other	641611738	YP_001734973 SYNPCC7002_A1728 GTP-binding protein [Synechococcus sp. PCC 7002]	CDS	4	cyt	22.7815	4	18.8023	4	3.97921
1754	SYNPCC7002_A1743	flavin reductase like domain protein	flavodiiron protein 1, Flv1	flv1	Other categories	Other	641611753	YP_001734988 SYNPCC7002_A1743 flavin reductase like domain protein [Synechococcus sp. PCC 7002]	CDS	11	cyt	20.0949	4	16.7791	4	3.31579
2236	SYNPCC7002_A2228	phycocyanobilin:ferredoxin oxidoreductase	phycocyanobilin:ferredoxin oxidoreductase, PcyA	pcyA	Other categories	Other	641612238	YP_001735463 SYNPCC7002_A2228 phycocyanobilin:ferredoxin oxidoreductase [Synechococcus sp. PCC 7002]	CDS	6	cyt	19.4926	4	16.2109	3	3.28169
2291	SYNPCC7002_A2283	spermidine synthase	spermidine synthase, SpeE	speE	Other categories	Other	641612293	YP_001735517 SYNPCC7002_A2283 spermidine synthase [Synechococcus sp. PCC 7002]	CDS	3	cyt	22.0225	4	16.6687	4	5.35382
2707	SYNPCC7002_A2701	probable protein phosphatase	Mn++ or Mg++ dependent protein serine/threonine phosphatase		Other categories	Other	641612711	YP_001735932 SYNPCC7002_A2701 probable protein phosphatase [Synechococcus sp. PCC 7002]	CDS	16	cyt	20.4329	4	16.6773	4	3.75558
737	SYNPCC7002_A0733	ATP synthase F1, gamma subunit	F1 ATP synthase complex, gamma subunit, AtpG	atpG	Photosynthesis and respiration	ATP synthase	641610743	YP_001733994 SYNPCC7002_A0733 ATP synthase F1, gamma subunit [Synechococcus sp. PCC 7002]	CDS	2	cyt-TM assoc	21.3632	4	16.5339	4	4.82932
738	SYNPCC7002_A0734	ATP synthase F1, alpha subunit	F1 ATP synthase complex, alpha subunit, AtpA	atpA	Photosynthesis and respiration	ATP synthase	641610744	YP_001733995 SYNPCC7002_A0734 ATP synthase F1, alpha subunit [Synechococcus sp. PCC 7002]	CDS	1	cyt-TM assoc	21.1703	4	17.6664	4	3.50395
754	SYNPCC7002_A0749	ATP synthase beta chain	F1 ATP synthase complex, beta subunit, AtpD	atpD	Photosynthesis and respiration	ATP synthase	641610759	YP_001734010 SYNPCC7002_A0749 ATP synthase beta chain [Synechococcus sp. PCC 7002]	CDS	1	cyt-TM assoc	22.0642	4	17.8918	4	4.17247
107	SYNPCC7002_A0106	glyceraldehyde-3-phosphate dehydrogenase, type I	NAD(P)-dependent glyceraldehyde-3-phosphate dehydrogenase, Gap2	gap2	Photosynthesis and respiration	CO2 fixation	641610116	YP_001733377 SYNPCC7002_A0106 glyceraldehyde-3-phosphate dehydrogenase, type I [Synechococcus sp. PCC 7002]	CDS	6	cyt	27.0391	4	22.5189	4	4.52021
1809	SYNPCC7002_A1796	Ribulose bisphosphate carboxylase, small subunit	ribulose bisphosphate carboxylase, small subunit, RbcS	rbcS	Photosynthesis and respiration	CO2 fixation	641611806	YP_001735040 SYNPCC7002_A1796 Ribulose bisphosphate carboxylase, small subunit [Synechococcus sp. PCC 7002]	CDS	3	CL	28.6396	4	23.2018	4	5.43784
1811	SYNPCC7002_A1798	ribulose-1,5-bisphosphate carboxylase, large subunit	ribulose bisophosphate carboxylase, large subunit, RbcL	rbcL	Photosynthesis and respiration	CO2 fixation	641611808	YP_001735042 SYNPCC7002_A1798 ribulose-1,5-bisphosphate carboxylase, large subunit [Synechococcus sp. PCC 7002]	CDS	11	CL	28.257	4	23.0207	4	5.23637
1813	SYNPCC7002_A1800	carbon dioxide concentrating mechanism protein	carboxysome structural protein, CcmM	ccmM	Photosynthesis and respiration	CO2 fixation	641611810	YP_001735044 SYNPCC7002_A1800 carbon dioxide concentrating mechanism protein [Synechococcus sp. PCC 7002]	CDS	9	CS	24.6493	4	19.7477	4	4.9016
1837	SYNPCC7002_A1825	phospho-2-dehydro-3-deoxyheptonate aldolase	3-deoxy-7-phosphoheptulonate synthase, AroF	aroF	Photosynthesis and respiration	CO2 fixation	641611835	YP_001735069 SYNPCC7002_A1825 phospho-2-dehydro-3-deoxyheptonate aldolase [Synechococcus sp. PCC 7002]	CDS	2	cyt	20.4251	4	16.2841	4	4.14092
2620	SYNPCC7002_A2613	carbon dioxide concentrating mechanism protein	carboxysome major structural protein, CcmK4	ccmK4	Photosynthesis and respiration	CO2 fixation	641612623	YP_001735845 SYNPCC7002_A2613 carbon dioxide concentrating mechanism protein [Synechococcus sp. PCC 7002]	CDS	1	CS	22.7153	4	18.2826	4	4.43276
2671	SYNPCC7002_A2665	phosphoribulokinase	phosphoribulokinase, Prk	prk	Photosynthesis and respiration	CO2 fixation	641612675	YP_001735897 SYNPCC7002_A2665 phosphoribulokinase [Synechococcus sp. PCC 7002]	CDS	4	cyt	24.6159	4	20.2959	4	4.32001
2860	SYNPCC7002_A2857	Phosphoribulokinase	phosphoribulokinase, Prk	prk	Photosynthesis and respiration	CO2 fixation	641612866	YP_001736080 SYNPCC7002_A2857 Phosphoribulokinase [Synechococcus sp. PCC 7002]	CDS	2	cyt	24.0318	4	19.9958	4	4.03596
2954	SYNPCC7002_E0019	hypothetical protein	hypothetical protein		Photosynthesis and respiration	CO2 fixation	641612952	YP_001736166 SYNPCC7002_E0019 hypothetical protein [Synechococcus sp. PCC 7002]	CDS	4	cyt	22.3706	4	18.6258	4	3.74475
2753	SYNPCC7002_A2749	NADH dehydrogenase subunit K	NADH dehydrogenase, subunit B, NdhK	ndhK	Photosynthesis and respiration	NADH dehydrogenase	641612759	YP_001735978 SYNPCC7002_A2749 NADH dehydrogenase subunit K [Synechococcus sp. PCC 7002]	CDS	4	TM 2 TM	20.7327	4	17.2087	4	3.52408
687	SYNPCC7002_A0682	photosystem I subunit II	photosystem I subunit II, PsaD	psaD	Photosynthesis and respiration	Photosystem I	641610692	YP_001733943 SYNPCC7002_A0682 photosystem I subunit II [Synechococcus sp. PCC 7002]	CDS	1	cyt-TM assoc	22.1607	4	18.2398	4	3.92086
1975	SYNPCC7002_A1961	Photosystem I P700 chlorophyll A apoprotein A1	photosystem I P700 chlorophyll a apoprotein A1, PsaA	psaA	Photosynthesis and respiration	Photosystem I	641611971	YP_001735204 SYNPCC7002_A1961 Photosystem I P700 chlorophyll A apoprotein A1 [Synechococcus sp. PCC 7002]	CDS	4	TM 11 TM	20.2783	4	17.646	4	2.6323
1976	SYNPCC7002_A1962	photosystem I protein A2	photosystem I P700 chlorophyll a apoprotein A2, PsaB	psaB	Photosynthesis and respiration	Photosystem I	641611972	YP_001735205 SYNPCC7002_A1962 photosystem I protein A2 [Synechococcus sp. PCC 7002]	CDS	2	TM 11 TM	22.8895	4	19.4828	4	3.40678
1570	SYNPCC7002_A1559	photosystem II 44 kDa subunit reaction center protein	photosystem II 44 kDa subunit reaction center protein, PsbC	psbC	Photosynthesis and respiration	Photosystem II	641611569	YP_001734806 SYNPCC7002_A1559 photosystem II 44 kDa subunit reaction center protein [Synechococcus sp. PCC 7002]	CDS	3	TM 7 TM	22.5738	4	18.3564	4	4.21734
1770	SYNPCC7002_A1759	photosystem II protein	photosystem II CP47 chlorophyll protein, PsbB	psbB	Photosynthesis and respiration	Photosystem II	641611769	YP_001735004 SYNPCC7002_A1759 photosystem II protein [Synechococcus sp. PCC 7002]	CDS	1	TM 7 TM	20.8593	4	17.3747	4	3.48454
817	SYNPCC7002_A0811	Phycobilisome rod-core linker polypeptide cpcG (L-RC 28.5)	phycobilisome rod-core linker polypeptide, CpcG (L-RC 28.5)	cpcG	Photosynthesis and respiration	Phycobilisome	641610821	YP_001734071 SYNPCC7002_A0811 Phycobilisome rod-core linker polypeptide cpcG (L-RC 28.5) [Synechococcus sp. PCC 7002]	CDS	3	cyt-TM assoc	27.4699	4	22.6685	4	4.80135
1942	SYNPCC7002_A1928	allophycocyanin-associated phycobilisome 7.8-kDa core-linker polypeptide	allophycocyanin-associated phycobilisome core-linker polypeptide, ApcC	apcC	Photosynthesis and respiration	Phycobilisome	641611938	YP_001735171 SYNPCC7002_A1928 allophycocyanin-associated phycobilisome 7.8-kDa core-linker polypeptide [Synechococcus sp. PCC 7002]	CDS	1	cyt-TM assoc	25.1055	4	20.55	4	4.55544
1943	SYNPCC7002_A1929	allophycocyanin, beta subunit	allophycocyanin, beta subunit, ApcB	apcB	Photosynthesis and respiration	Phycobilisome	641611939	YP_001735172 SYNPCC7002_A1929 allophycocyanin, beta subunit [Synechococcus sp. PCC 7002]	CDS	2	cyt-TM assoc	25.7195	4	21.8976	4	3.82197
1944	SYNPCC7002_A1930	allophycocyanin alpha subunit	allophycocyanin, alpha subunit, ApcA	apcA	Photosynthesis and respiration	Phycobilisome	641611940	YP_001735173 SYNPCC7002_A1930 allophycocyanin alpha subunit [Synechococcus sp. PCC 7002]	CDS	1	cyt-TM assoc	24.1297	4	20.2076	4	3.92209
2022	SYNPCC7002_A2009	phycobilisome core-membrane linker phycobiliprotein ApcE	phycobilisome core-membrane linker phycobiliprotein, ApcE	apcE	Photosynthesis and respiration	Phycobilisome	641612019	YP_001735251 SYNPCC7002_A2009 phycobilisome core-membrane linker phycobiliprotein ApcE [Synechococcus sp. PCC 7002]	CDS	4	cyt-TM assoc	22.1267	4	18.9202	4	3.20654
2153	SYNPCC7002_A2140	allophycocyanin B alpha subunit	allophycocyanin B, alpha subunit, ApcD	apcD	Photosynthesis and respiration	Phycobilisome	641612150	YP_001735376 SYNPCC7002_A2140 allophycocyanin B alpha subunit [Synechococcus sp. PCC 7002]	CDS	2	cyt-TM assoc	20.4104	4	16.8126	4	3.59785
2219	SYNPCC7002_A2209	phycocyanin, beta subunit	phycocyanin, beta subunit, CpcB	cpcB	Photosynthesis and respiration	Phycobilisome	641612219	YP_001735445 SYNPCC7002_A2209 phycocyanin, beta subunit [Synechococcus sp. PCC 7002]	CDS	3	cyt-TM assoc	27.2742	4	23.2118	4	4.06242
2220	SYNPCC7002_A2210	phycocyanin, alpha subunit	phycocyanin, alpha subunit, CpcA	cpcA	Photosynthesis and respiration	Phycobilisome	641612220	YP_001735446 SYNPCC7002_A2210 phycocyanin, alpha subunit [Synechococcus sp. PCC 7002]	CDS	2	cyt-TM assoc	27.6808	4	23.3663	4	4.31454
860	SYNPCC7002_A0853	ferredoxin-NADP reductase	ferredoxin--NADP+ reductase, PetH	petH	Photosynthesis and respiration	Soluble electron carriers	641610863	YP_001734113 SYNPCC7002_A0853 ferredoxin-NADP reductase [Synechococcus sp. PCC 7002]	CDS	5	cyt-TM assoc	21.3423	4	16.9446	4	4.39763
267	SYNPCC7002_A0266	IMP dehydrogenase family protein	inosine 5-monophosphate dehydrogenase, GuaB	guaB	Purines, pyrimidines, nucleosides, and nucleotides	Purine ribonucleotide biosynthesis	641610276	YP_001733532 SYNPCC7002_A0266 IMP dehydrogenase family protein [Synechococcus sp. PCC 7002]	CDS	6	cyt	24.5643	4	20.5522	4	4.01209
318	SYNPCC7002_A0317	phosphoribosylaminoimidazole-succinocarboxamide synthase	phosphoribosylaminoimidazole-succinocarboxamide synthase, PurC	purC	Purines, pyrimidines, nucleosides, and nucleotides	Purine ribonucleotide biosynthesis	641610327	YP_001733583 SYNPCC7002_A0317 phosphoribosylaminoimidazole-succinocarboxamide synthase [Synechococcus sp. PCC 7002]	CDS	4	cyt	20.9456	4	15.9011	4	5.04452
553	SYNPCC7002_A0550	amidophosphoribosyltransferase	amidophosphoribosyltransferase, PurF	purF	Purines, pyrimidines, nucleosides, and nucleotides	Purine ribonucleotide biosynthesis	641610560	YP_001733813 SYNPCC7002_A0550 amidophosphoribosyltransferase [Synechococcus sp. PCC 7002]	CDS	9	cyt	21.8896	4	18.061	4	3.8286
889	SYNPCC7002_A0882	adenylosuccinate synthetase (IMP--aspartate ligase)	adenylosuccinate synthetase, PurA	purA	Purines, pyrimidines, nucleosides, and nucleotides	Purine ribonucleotide biosynthesis	641610892	YP_001734142 SYNPCC7002_A0882 adenylosuccinate synthetase (IMP--aspartate ligase) [Synechococcus sp. PCC 7002]	CDS	8	cyt	24.8864	4	19.4046	4	5.4818
1054	SYNPCC7002_A1046	adenylate kinase	adenylate kinase, Adk	adk	Purines, pyrimidines, nucleosides, and nucleotides	Purine ribonucleotide biosynthesis	641611056	YP_001734304 SYNPCC7002_A1046 adenylate kinase [Synechococcus sp. PCC 7002]	CDS	2	cyt	21.9401	4	17.3459	4	4.59417
1361	SYNPCC7002_A1350	ribonucleotide reductase subunit alpha	ribonucleotide reductase, alpha subunit, NrdA	nrdA	Purines, pyrimidines, nucleosides, and nucleotides	Purine ribonucleotide biosynthesis	641611360	YP_001734602 SYNPCC7002_A1350 ribonucleotide reductase subunit alpha [Synechococcus sp. PCC 7002]	CDS	15	cyt	22.264	4	18.5381	4	3.72592
1556	SYNPCC7002_A1545	phosphoribosylformylglycinamidine synthase I	phosphoribosylformylglycinamidine synthase, glutamine amidotransferase subunit, PurQ	purQ	Purines, pyrimidines, nucleosides, and nucleotides	Purine ribonucleotide biosynthesis	641611555	YP_001734792 SYNPCC7002_A1545 phosphoribosylformylglycinamidine synthase I [Synechococcus sp. PCC 7002]	CDS	5	cyt	22.6968	4	18.7883	4	3.90851
1677	SYNPCC7002_A1667	phosphoribosylformylglycinamidine synthase II	phosphoribosylformylglycinamidine synthase II, PurL	purL	Purines, pyrimidines, nucleosides, and nucleotides	Purine ribonucleotide biosynthesis	641611677	YP_001734912 SYNPCC7002_A1667 phosphoribosylformylglycinamidine synthase II [Synechococcus sp. PCC 7002]	CDS	16	cyt	21.8706	4	17.796	4	4.0746
1702	SYNPCC7002_A1691	bifunctional purine biosynthesis protein PurH	bifunctional phosphoribosylaminoimidazolecarboxamide formyltransferase/IMP cyclohydrolase, PurH	purH	Purines, pyrimidines, nucleosides, and nucleotides	Purine ribonucleotide biosynthesis	641611701	YP_001734936 SYNPCC7002_A1691 bifunctional purine biosynthesis protein PurH [Synechococcus sp. PCC 7002]	CDS	6	cyt	19.3823	4	16.1788	3	3.20349
2660	SYNPCC7002_A2653	adenylosuccinate lyase	adenylosuccinate lyase, PurB	purB	Purines, pyrimidines, nucleosides, and nucleotides	Purine ribonucleotide biosynthesis	641612663	YP_001735885 SYNPCC7002_A2653 adenylosuccinate lyase [Synechococcus sp. PCC 7002]	CDS	6	cyt	22.3015	4	17.8596	4	4.44193
960	SYNPCC7002_A0953	uridylate kinase	uridylate kinase, PyrH	pyrH	Purines, pyrimidines, nucleosides, and nucleotides	Pyrimidine ribonucleotide biosynthesis	641610963	YP_001734212 SYNPCC7002_A0953 uridylate kinase [Synechococcus sp. PCC 7002]	CDS	2	cyt	22.9542	4	18.4647	4	4.4895
1321	SYNPCC7002_A1310	deoxycytidine triphosphate deaminase	deoxycytidine triphosphate deaminase, Dcd	dcd	Purines, pyrimidines, nucleosides, and nucleotides	Pyrimidine ribonucleotide biosynthesis	641611320	YP_001734563 SYNPCC7002_A1310 deoxycytidine triphosphate deaminase [Synechococcus sp. PCC 7002]	CDS	4	cyt	20.2421	4	15.4822	4	4.75984
1431	SYNPCC7002_A1420	CTP synthase	CTP synthetase, PyrG	pyrG	Purines, pyrimidines, nucleosides, and nucleotides	Pyrimidine ribonucleotide biosynthesis	641611430	YP_001734667 SYNPCC7002_A1420 CTP synthase [Synechococcus sp. PCC 7002]	CDS	5	cyt	19.3381	4	15.0622	4	4.2759
2083	SYNPCC7002_A2070	dihydroorotase	dihydroorotase, PyrC	pyrC	Purines, pyrimidines, nucleosides, and nucleotides	Pyrimidine ribonucleotide biosynthesis	641612080	YP_001735312 SYNPCC7002_A2070 dihydroorotase [Synechococcus sp. PCC 7002]	CDS	6	cyt	21.8687	4	17.3443	4	4.52438
46	SYNPCC7002_A0045	two component response regulator	positive phototaxis two component signal transduction system, response regulator, PixG	pixG	Regulatory functions		641610056	YP_001733318 SYNPCC7002_A0045 two component response regulator [Synechococcus sp. PCC 7002]	CDS	5	cyt-IM assoc	22.4727	4	17.9353	4	4.53732
50	SYNPCC7002_A0049	two-component hybrid sensor and regulator	positive phototaxis signal transduction system, hybrid histidine kinase / response regulator, PixL	pixL	Regulatory functions		641610060	YP_001733322 SYNPCC7002_A0049 two-component hybrid sensor and regulator [Synechococcus sp. PCC 7002]	CDS	8	cyt	19.9203	4	16.375	4	3.54527
645	SYNPCC7002_A0641	transcriptional regulator protein, LuxR family	photosynthetic acitivity responsive transcriptional regulator, PedR	pedR	Regulatory functions		641610651	YP_001733902 SYNPCC7002_A0641 transcriptional regulator protein, LuxR family [Synechococcus sp. PCC 7002]	CDS	3	cyt	20.9516	4	18.4481	4	2.50348
986	SYNPCC7002_A0979	Two-component DNA binding response regulator	two component signal transduction system, response regulator of photosystem I, RpaB	rpaB	Regulatory functions		641610989	YP_001734238 SYNPCC7002_A0979 Two-component DNA binding response regulator [Synechococcus sp. PCC 7002]	CDS	1	cyt-IM assoc	19.0624	4	16.0369	4	3.02549
1208	SYNPCC7002_A1198	LysR transcriptional regulator	transcriptional regulator of RuBisCO operon, RbcR	rbcR	Regulatory functions		641611208	YP_001734453 SYNPCC7002_A1198 LysR transcriptional regulator [Synechococcus sp. PCC 7002]	CDS	5	cyt	21.9382	4	18.1527	4	3.78549
1532	SYNPCC7002_A1521	GTP binding protein	GTP-binding protein, ObgE	obgE	Regulatory functions		641611531	YP_001734768 SYNPCC7002_A1521 GTP binding protein [Synechococcus sp. PCC 7002]	CDS	3	cyt	18.7711	4	15.5329	3	3.23816
1871	SYNPCC7002_A1859	sensory box/GGDEF family protein	bifunctional diguanylate cyclase/phosphodiesterase		Regulatory functions		641611869	YP_001735103 SYNPCC7002_A1859 sensory box/GGDEF family protein [Synechococcus sp. PCC 7002]	CDS	5	IM 2 TM	19.0228	4	15.4611	4	3.56178
1970	SYNPCC7002_A1955	two-component response regulator	two component signal transduction system, response regulator, LuxR family		Regulatory functions		641611966	YP_001735199 SYNPCC7002_A1955 two-component response regulator [Synechococcus sp. PCC 7002]	CDS	5	cyt-IM assoc	23.1851	4	17.0958	4	6.08926
2506	SYNPCC7002_A2498	ferric uptake regulation protein	zinc-responsive transcriptional regulator of zinc homeostasis, Zur	zur	Regulatory functions		641612508	YP_001735731 SYNPCC7002_A2498 ferric uptake regulation protein [Synechococcus sp. PCC 7002]	CDS	7	cyt	20.2583	4	16.4262	4	3.83219
2531	SYNPCC7002_A2523	two-component response regulator	two component signal transduction system, response regulator, LuxR family		Regulatory functions		641612533	YP_001735756 SYNPCC7002_A2523 two-component response regulator [Synechococcus sp. PCC 7002]	CDS	3	cyt-IM assoc	20.1406	4	16.722	3	3.41854
794	SYNPCC7002_A0788	ribonuclease E	ribonuclease E, Rne	rne	Transcription	Degradation of RNA	641610798	YP_001734048 SYNPCC7002_A0788 ribonuclease E [Synechococcus sp. PCC 7002]	CDS	2	cyt	19.7175	4	15.5606	4	4.15696
1050	SYNPCC7002_A1042	DNA-directed RNA polymerase, alpha subunit	DNA-directed RNA polymerase, alpha subunit, RpoA	rpoA	Transcription	RNA synthesis, modification, and DNA transcription	641611052	YP_001734300 SYNPCC7002_A1042 DNA-directed RNA polymerase, alpha subunit [Synechococcus sp. PCC 7002]	CDS	2	cyt	22.8216	4	18.7569	4	4.06468
1074	SYNPCC7002_A1066	polyribonucleotide nucleotidyltransferase	polynucleotide phosphorylase/polyadenylase, PnpA	pnpA	Transcription	RNA synthesis, modification, and DNA transcription	641611076	YP_001734324 SYNPCC7002_A1066 polyribonucleotide nucleotidyltransferase [Synechococcus sp. PCC 7002]	CDS	2	cyt	21.0171	4	16.7109	4	4.30626
2058	SYNPCC7002_A2044	DNA-directed RNA polymerase, gamma subunit	DNA-directed RNA polymerase, gamma subunit, RpoC1	rpoC1	Transcription	RNA synthesis, modification, and DNA transcription	641612054	YP_001735286 SYNPCC7002_A2044 DNA-directed RNA polymerase, gamma subunit [Synechococcus sp. PCC 7002]	CDS	9	cyt	25.9752	4	20.8342	4	5.141
2059	SYNPCC7002_A2045	DNA-directed RNA polymerase, beta subunit	DNA-directed RNA polymerase, beta subunit, RpoB	rpoB	Transcription	RNA synthesis, modification, and DNA transcription	641612055	YP_001735287 SYNPCC7002_A2045 DNA-directed RNA polymerase, beta subunit [Synechococcus sp. PCC 7002]	CDS	4	cyt	20.2603	4	16.1505	4	4.10975
37	SYNPCC7002_A0037	tryptophanyl-tRNA synthetase	tryptophanyl-tRNA synthetase, TrpS	trpS	Translation	Aminoacyl tRNA synthetases and tRNA modification	641610048	YP_001733310 SYNPCC7002_A0037 tryptophanyl-tRNA synthetase [Synechococcus sp. PCC 7002]	CDS	6	cyt	20.2262	4	15.9987	3	4.22749
423	SYNPCC7002_A0422	aspartyl-tRNA synthetase	aspartyl-tRNA synthetase, AspS	aspS	Translation	Aminoacyl tRNA synthetases and tRNA modification	641610432	YP_001733688 SYNPCC7002_A0422 aspartyl-tRNA synthetase [Synechococcus sp. PCC 7002]	CDS	6	cyt	22.3726	4	18.022	4	4.35059
631	SYNPCC7002_A0628	threonyl-tRNA synthetase	threonyl-tRNA synthetase, ThrS	thrS	Translation	Aminoacyl tRNA synthetases and tRNA modification	641610638	YP_001733889 SYNPCC7002_A0628 threonyl-tRNA synthetase [Synechococcus sp. PCC 7002]	CDS	2	cyt	20.426	4	16.2958	4	4.1302
1226	SYNPCC7002_A1216	valyl-tRNA synthetase	valyl-tRNA synthetase, ValS	valS	Translation	Aminoacyl tRNA synthetases and tRNA modification	641611226	YP_001734470 SYNPCC7002_A1216 valyl-tRNA synthetase [Synechococcus sp. PCC 7002]	CDS	9	cyt	21.4573	4	16.7284	4	4.72884
1313	SYNPCC7002_A1302	glutamyl-tRNA reductase	glutamyl-tRNA reductase, HemA	hemA	Translation	Aminoacyl tRNA synthetases and tRNA modification	641611312	YP_001734555 SYNPCC7002_A1302 glutamyl-tRNA reductase [Synechococcus sp. PCC 7002]	CDS	3	cyt	21.5015	4	18.5574	4	2.94406
1577	SYNPCC7002_A1565	glutamyl-tRNA (Gln) amidotransferase chain C	aspartyl/glutamyl-tRNA amidotransferase, subunit C, GatC	gatC	Translation	Aminoacyl tRNA synthetases and tRNA modification	641611575	YP_001734812 SYNPCC7002_A1565 glutamyl-tRNA (Gln) amidotransferase chain C [Synechococcus sp. PCC 7002]	CDS	1	cyt	19.7557	4	15.0597	3	4.69603
1666	SYNPCC7002_A1656	prolyl-tRNA synthetase	prolyl-tRNA synthetase, ProS	proS	Translation	Aminoacyl tRNA synthetases and tRNA modification	641611666	YP_001734902 SYNPCC7002_A1656 prolyl-tRNA synthetase [Synechococcus sp. PCC 7002]	CDS	7	cyt	20.7527	4	16.5667	4	4.18603
1682	SYNPCC7002_A1672	alanyl-tRNA synthetase	alanyl-tRNA synthetase, AlaS	alaS	Translation	Aminoacyl tRNA synthetases and tRNA modification	641611682	YP_001734917 SYNPCC7002_A1672 alanyl-tRNA synthetase [Synechococcus sp. PCC 7002]	CDS	8	cyt	19.5089	4	15.7368	3	3.77214
1705	SYNPCC7002_A1694	leucyl-tRNA synthetase	leucyl-tRNA synthetase, LeuS	leuS	Translation	Aminoacyl tRNA synthetases and tRNA modification	641611704	YP_001734939 SYNPCC7002_A1694 leucyl-tRNA synthetase [Synechococcus sp. PCC 7002]	CDS	9	cyt	21.7819	4	15.9506	4	5.83126
1725	SYNPCC7002_A1714	S-adenosylmethionine synthetase	S-adenosylmethionine synthetase, MetK	metK	Translation	Aminoacyl tRNA synthetases and tRNA modification	641611724	YP_001734959 SYNPCC7002_A1714 S-adenosylmethionine synthetase [Synechococcus sp. PCC 7002]	CDS	6	cyt	21.5206	4	17.0354	4	4.48523
1767	SYNPCC7002_A1756	isoleucyl-tRNA synthetase	isoleucyl-tRNA synthetase, IleS	ileS	Translation	Aminoacyl tRNA synthetases and tRNA modification	641611766	YP_001735001 SYNPCC7002_A1756 isoleucyl-tRNA synthetase [Synechococcus sp. PCC 7002]	CDS	11	cyt	21.3686	4	17.3038	4	4.06479
2336	SYNPCC7002_A2328	seryl-tRNA synthetase	seryl-tRNA synthetase, SerS	serS	Translation	Aminoacyl tRNA synthetases and tRNA modification	641612338	YP_001735561 SYNPCC7002_A2328 seryl-tRNA synthetase [Synechococcus sp. PCC 7002]	CDS	6	cyt	19.8798	4	15.9878	3	3.89203
2544	SYNPCC7002_A2536	aspartyl/glutamyl-tRNA(Asn/Gln) amidotransferase, B subunit	aspartyl/glutamyl-tRNA amidotransferase, subunit B, GatB	gatB	Translation	Aminoacyl tRNA synthetases and tRNA modification	641612546	YP_001735768 SYNPCC7002_A2536 aspartyl/glutamyl-tRNA(Asn/Gln) amidotransferase, B subunit [Synechococcus sp. PCC 7002]	CDS	6	cyt	24.5668	4	19.2569	4	5.30993
2712	SYNPCC7002_A2706	methionyl-tRNA synthetase	methionyl-tRNA synthetase, MetG	metG	Translation	Aminoacyl tRNA synthetases and tRNA modification	641612716	YP_001735937 SYNPCC7002_A2706 methionyl-tRNA synthetase [Synechococcus sp. PCC 7002]	CDS	7	cyt	18.7216	4	15.3462	4	3.3754
2715	SYNPCC7002_A2709	tRNA (5-methylaminomethyl-2-thiouridylate)-methyltransferase	tRNA (5-methylaminomethyl-2-thiouridylate)-methyltransferase, MnmA	mnmA	Translation	Aminoacyl tRNA synthetases and tRNA modification	641612719	YP_001735940 SYNPCC7002_A2709 tRNA (5-methylaminomethyl-2-thiouridylate)-methyltransferase [Synechococcus sp. PCC 7002]	CDS	7	cyt	20.9649	4	16.6001	4	4.36478
1014	SYNPCC7002_A1007	Metalloendopeptidase, probable O-sialoglycoprotein endopeptidase	essential endopeptidase, YgiD	ygjD	Translation	Degradation of proteins, peptides, and glycopeptides	641611017	YP_001734266 SYNPCC7002_A1007 Metalloendopeptidase, probable O-sialoglycoprotein endopeptidase [Synechococcus sp. PCC 7002]	CDS	9	cyt	20.8119	4	16.2882	4	4.52371
1203	SYNPCC7002_A1193	Clp protease	ATP-dependent protease, proteolytic subunit, ClpR	clpR	Translation	Degradation of proteins, peptides, and glycopeptides	641611203	YP_001734448 SYNPCC7002_A1193 Clp protease [Synechococcus sp. PCC 7002]	CDS	3	cyt	19.6703	4	15.9981	3	3.67218
1545	SYNPCC7002_A1534	ATP-dependent Clp protease, ATP-binding subunit ClpX	ATP-dependent protease, ATPase subunit, ClpX	clpX	Translation	Degradation of proteins, peptides, and glycopeptides	641611544	YP_001734781 SYNPCC7002_A1534 ATP-dependent Clp protease, ATP-binding subunit ClpX [Synechococcus sp. PCC 7002]	CDS	9	cyt	20.314	4	15.3911	3	4.92286
1279	SYNPCC7002_A1268	RNA-binding protein	RNA-binding protein		Translation	Nucleoproteins	641611278	YP_001734521 SYNPCC7002_A1268 RNA-binding protein [Synechococcus sp. PCC 7002]	CDS	1	cyt	22.1835	4	16.2878	3	5.89572
2156	SYNPCC7002_A2143	hypothetical protein	hypothetical protein		Translation	Nucleoproteins	641612153	YP_001735379 SYNPCC7002_A2143 hypothetical protein [Synechococcus sp. PCC 7002]	CDS	4	IM 1 TM	23.4254	4	19.5262	4	3.89919
216	SYNPCC7002_A0215	protein-methionine-S-oxide reductase	methionine sulfoxide reductase A, MsrA	msrA	Translation	Protein modification and translation factors	641610225	YP_001733484 SYNPCC7002_A0215 protein-methionine-S-oxide reductase [Synechococcus sp. PCC 7002]	CDS	4	cyt	21.2738	4	17.2588	4	4.01492
341	SYNPCC7002_A0341	translation elongation factor G	translation elongation factor G, FusA	fusA	Translation	Protein modification and translation factors	641610351	YP_001733607 SYNPCC7002_A0341 translation elongation factor G [Synechococcus sp. PCC 7002]	CDS	7	cyt	25.8139	4	21.4399	4	4.37404
712	SYNPCC7002_A0708	GTP-binding protein	GTP-binding protein, TypA	typA	Translation	Protein modification and translation factors	641610718	YP_001733969 SYNPCC7002_A0708 GTP-binding protein [Synechococcus sp. PCC 7002]	CDS	7	cyt	22.9338	4	18.6413	4	4.29245
760	SYNPCC7002_A0755	Translation initiation factor IF-2	translation initiation factor IF-2, InfB	infB	Translation	Protein modification and translation factors	641610765	YP_001734016 SYNPCC7002_A0755 Translation initiation factor IF-2 [Synechococcus sp. PCC 7002]	CDS	4	cyt	19.5381	4	16.0601	3	3.47797
1638	SYNPCC7002_A1626	peptidyl-prolyl cis-trans isomerase, cyclophilin-type	peptidyl-prolyl cis-trans isomerase, cyclophilin-type		Translation	Protein modification and translation factors	641611636	YP_001734872 SYNPCC7002_A1626 peptidyl-prolyl cis-trans isomerase, cyclophilin-type [Synechococcus sp. PCC 7002]	CDS	3	cyt	22.7133	4	17.2761	4	5.43717
1712	SYNPCC7002_A1701	peptide chain release factor 3	peptide chain release factor 3, PrfC	prfC	Translation	Protein modification and translation factors	641611711	YP_001734946 SYNPCC7002_A1701 peptide chain release factor 3 [Synechococcus sp. PCC 7002]	CDS	4	cyt	20.9328	4	16.3273	4	4.60552
1972	SYNPCC7002_A1958	translation elongation factor	elongation factor, Tsf	tsf	Translation	Protein modification and translation factors	641611968	YP_001735201 SYNPCC7002_A1958 translation elongation factor [Synechococcus sp. PCC 7002]	CDS	3	cyt	22.3752	4	18.9049	4	3.4703
2074	SYNPCC7002_A2061	translation elongation factor Tu	translation elongation factor Tu, TufA	tufA	Translation	Protein modification and translation factors	641612071	YP_001735303 SYNPCC7002_A2061 translation elongation factor Tu [Synechococcus sp. PCC 7002]	CDS	1	cyt	28.2163	4	23.1843	4	5.03199
2075	SYNPCC7002_A2062	translation elongation factor G	translation elongation factor G, FusA	fusA	Translation	Protein modification and translation factors	641612072	YP_001735304 SYNPCC7002_A2062 translation elongation factor G [Synechococcus sp. PCC 7002]	CDS	4	cyt	22.2511	4	18.2941	4	3.957
2468	SYNPCC7002_A2460	cytosol aminopeptidase	leucine aminopeptidase, PepA	pepA	Translation	Protein modification and translation factors	641612470	YP_001735693 SYNPCC7002_A2460 cytosol aminopeptidase [Synechococcus sp. PCC 7002]	CDS	4	cyt	19.5178	4	15.6765	4	3.84128
392	SYNPCC7002_A0391	30S ribosomal protein S14, RpsN	30S ribosomal protein S14, RpsN	rpsN	Translation	Ribosomal proteins: synthesis and modification	641610401	YP_001733657 SYNPCC7002_A0391 30S ribosomal protein S14, RpsN [Synechococcus sp. PCC 7002]	CDS	2	cyt	26.1902	4	21.5755	4	4.61466
890	SYNPCC7002_A0883	Ribosomal protein L25	50S ribosomal protein L25, RplY	rplY	Translation	Ribosomal proteins: synthesis and modification	641610893	YP_001734143 SYNPCC7002_A0883 Ribosomal protein L25 [Synechococcus sp. PCC 7002]	CDS	1	cyt	22.3541	4	19.297	4	3.05709
1034	SYNPCC7002_A1027	50S ribosomal protein L10	50S ribosomal protein L10, RplJ	rplJ	Translation	Ribosomal proteins: synthesis and modification	641611037	YP_001734286 SYNPCC7002_A1027 50S ribosomal protein L10 [Synechococcus sp. PCC 7002]	CDS	1	cyt	21.91	4	18.7157	4	3.19436
1037	SYNPCC7002_A1029	ribosomal protein L11	50S ribosomal protein L11, RplK	rplK	Translation	Ribosomal proteins: synthesis and modification	641611039	YP_001734288 SYNPCC7002_A1029 ribosomal protein L11 [Synechococcus sp. PCC 7002]	CDS	1	cyt	21.023	4	17.172	4	3.8511
1045	SYNPCC7002_A1037	ribosomal protein L31	50S ribosomal protein L31, RpmE	rpmE	Translation	Ribosomal proteins: synthesis and modification	641611047	YP_001734295 SYNPCC7002_A1037 ribosomal protein L31 [Synechococcus sp. PCC 7002]	CDS	1	cyt	21.817	4	17.9251	4	3.89188
1046	SYNPCC7002_A1038	ribosomal protein S9	30S ribosomal protein S9, RpsI	rpsI	Translation	Ribosomal proteins: synthesis and modification	641611048	YP_001734296 SYNPCC7002_A1038 ribosomal protein S9 [Synechococcus sp. PCC 7002]	CDS	2	cyt	23.9528	4	20.3654	4	3.58739
1051	SYNPCC7002_A1043	ribosomal protein S11	30S ribosomal protein S11, RpsK	rpsK	Translation	Ribosomal proteins: synthesis and modification	641611053	YP_001734301 SYNPCC7002_A1043 ribosomal protein S11 [Synechococcus sp. PCC 7002]	CDS	1	cyt	20.7354	4	17.9735	4	2.7619
1056	SYNPCC7002_A1048	ribosomal protein L15	50S ribosomal protein L15, RplO	rplO	Translation	Ribosomal proteins: synthesis and modification	641611058	YP_001734306 SYNPCC7002_A1048 ribosomal protein L15 [Synechococcus sp. PCC 7002]	CDS	2	cyt	21.649	4	18.4304	4	3.2186
1059	SYNPCC7002_A1051	50S ribosomal protein L6	50S ribosomal protein L6, RplF	rplF	Translation	Ribosomal proteins: synthesis and modification	641611061	YP_001734309 SYNPCC7002_A1051 50S ribosomal protein L6 [Synechococcus sp. PCC 7002]	CDS	1	cyt	21.0815	4	16.7294	4	4.3521
1063	SYNPCC7002_A1055	ribosomal protein L14	50S ribosomal protein L14, RplN	rplN	Translation	Ribosomal proteins: synthesis and modification	641611065	YP_001734313 SYNPCC7002_A1055 ribosomal protein L14 [Synechococcus sp. PCC 7002]	CDS	2	cyt	24.7714	4	20.081	4	4.69038
1068	SYNPCC7002_A1060	ribosomal protein L22	50S ribosomal protein L22, RplV	rplV	Translation	Ribosomal proteins: synthesis and modification	641611070	YP_001734318 SYNPCC7002_A1060 ribosomal protein L22 [Synechococcus sp. PCC 7002]	CDS	2	cyt	20.8012	4	17.0904	4	3.71085
1070	SYNPCC7002_A1062	ribosomal protein L2	50S ribosomal protein L2, RplB	rplB	Translation	Ribosomal proteins: synthesis and modification	641611072	YP_001734320 SYNPCC7002_A1062 ribosomal protein L2 [Synechococcus sp. PCC 7002]	CDS	2	cyt	21.3021	4	17.483	4	3.81901
1072	SYNPCC7002_A1064	ribosomal protein L4	50S ribosomal protein L4, RplD	rplD	Translation	Ribosomal proteins: synthesis and modification	641611074	YP_001734322 SYNPCC7002_A1064 ribosomal protein L4 [Synechococcus sp. PCC 7002]	CDS	1	cyt	20.7176	4	17.4551	4	3.26251
1073	SYNPCC7002_A1065	ribosomal protein L3	50S ribosomal protein L3, RplC	rplC	Translation	Ribosomal proteins: synthesis and modification	641611075	YP_001734323 SYNPCC7002_A1065 ribosomal protein L3 [Synechococcus sp. PCC 7002]	CDS	1	cyt	20.2725	4	16.8781	4	3.39438
1973	SYNPCC7002_A1959	30S ribosomal protein S2	30S ribosomal protein S2, RpsB	rpsB	Translation	Ribosomal proteins: synthesis and modification	641611969	YP_001735202 SYNPCC7002_A1959 30S ribosomal protein S2 [Synechococcus sp. PCC 7002]	CDS	3	cyt	24.4366	4	19.5206	4	4.91605
2073	SYNPCC7002_A2060	ribosomal protein S10	30S ribosomal protein S10, RpsJ	rpsJ	Translation	Ribosomal proteins: synthesis and modification	641612070	YP_001735302 SYNPCC7002_A2060 ribosomal protein S10 [Synechococcus sp. PCC 7002]	CDS	2	cyt	23.7739	4	19.6513	4	4.1226
2077	SYNPCC7002_A2064	30S ribosomal protein S12	30S ribosomal protein S12, RpsL	rpsL	Translation	Ribosomal proteins: synthesis and modification	641612074	YP_001735306 SYNPCC7002_A2064 30S ribosomal protein S12 [Synechococcus sp. PCC 7002]	CDS	2	cyt	21.0172	4	18.1934	4	2.82379
2096	SYNPCC7002_A2083	ribosomal protein S4	30S ribosomal protein S4, RpsD	rpsD	Translation	Ribosomal proteins: synthesis and modification	641612093	YP_001735324 SYNPCC7002_A2083 ribosomal protein S4 [Synechococcus sp. PCC 7002]	CDS	1	cyt	19.6574	4	16.8016	4	2.85576
2637	SYNPCC7002_A2630	hypothetical protein	hypothetical protein		Translation	Ribosomal proteins: synthesis and modification	641612640	YP_001735862 SYNPCC7002_A2630 hypothetical protein [Synechococcus sp. PCC 7002]	CDS	2	cyt	21.9912	4	18.1592	4	3.83205
878	SYNPCC7002_A0871	ABC transporter	FeIII ABC uptake system, ATPase component, FutC	futC	Transport and binding proteins		641610881	YP_001734131 SYNPCC7002_A0871 ABC transporter [Synechococcus sp. PCC 7002]	CDS	5	cyt-IM assoc	19.9043	4	16.7608	3	3.14347
1826	SYNPCC7002_A1814	FeS assembly protein SufB	FeS assembly protein, SufB	sufB	Transport and binding proteins		641611824	YP_001735058 SYNPCC7002_A1814 FeS assembly protein SufB [Synechococcus sp. PCC 7002]	CDS	7	cyt	19.7176	4	15.2541	3	4.46355
1909	SYNPCC7002_A1895	Phosphate import ATP-binding protein	phosphate ABC uptake system, ATPase component, PstB	pstB	Transport and binding proteins		641611905	YP_001735138 SYNPCC7002_A1895 Phosphate import ATP-binding protein [Synechococcus sp. PCC 7002]	CDS	5	cyt-IM assoc	22.7449	4	18.2522	4	4.49265
141	SYNPCC7002_A0140	conserved hypothetical protein	conserved hypothetical protein		Unknown		641610150	YP_001733410 SYNPCC7002_A0140 hypothetical protein [Synechococcus sp. PCC 7002]	CDS	2	cyt	24.1408	4	18.799	4	5.3418
2862	SYNPCC7002_A2859	conserved hypothetical protein (Von Willebrand factor type A domain)	outer membrane protein with vWA domain		Unknown		641612868	YP_001736082 SYNPCC7002_A2859 conserved hypothetical protein (Von Willebrand factor type A domain) [Synechococcus sp. PCC 7002]	CDS	1	OM	19.3214	4	17.3449	4	1.97655
3018	SYNPCC7002_F0044	Protein of unknown function (DUF324)	CRISPR-associated RAMP protein, Cmr7	cmr6	Unknown		641613016	YP_001736230 SYNPCC7002_F0044 Protein of unknown function (DUF324) [Synechococcus sp. PCC 7002]	CDS	10	cyt	20.4377	3	16.1852	3	4.25245

## Sheet: Sheet3
Order All	Locus Tag	Locus_Description	Curated Product Descriptor	Gene	Primary Category	Secondary Category	Protein	Description	type	protein localization	PepCount	QPRo	CLD_1	CLD_2	CLD_3	CLD_4	CLL_1	CLL_2	CLL_3	CLL_4	Number of Cys Residues	% Cysteine
2	SYNPCC7002_A0002	periplasmic solute-binding protein of ABC transporter	ABC transport system, substrate-binding component		DNA replication, restriction, modification, recombination, and repair		641610013	YP_001733276 SYNPCC7002_A0002 periplasmic solute-binding protein of ABC transporter [Synechococcus sp. PCC 7002]	CDS	cyt	4	0.478118	21.1046	21.3294	19.5524	19.9375	18.3223	21.8688	21.9498	21.9544	8	2.6%
14	SYNPCC7002_A0014	conserved hypothetical protein	protein of unknown function DUF1995		Hypothetical		641610025	YP_001733288 SYNPCC7002_A0014 hypothetical protein [Synechococcus sp. PCC 7002]	CDS	cyt	4	0.607501	21.6093	21.402	21.3761	20.724	23.4377	21.6132	22.2589	22.0606	4	1.6%
24	SYNPCC7002_A0024	cell division protein FtsZ	cell division protein, FtsZ	ftsZ	Cellular processes	Cell division	641610035	YP_001733298 SYNPCC7002_A0024 cell division protein FtsZ [Synechococcus sp. PCC 7002]	CDS	cyt - IM-assoc	6	0.472011	22.7691	23.4977	23.1912	23.1794	23.2541	22.5046	22.2824	22.4992	2	0.5%
35	SYNPCC7002_A0035	lysyl-tRNA synthetase	lysyl-tRNA synthetase, LysS	lysS	Translation	Aminoacyl tRNA synthetases and tRNA modification	641610046	YP_001733308 SYNPCC7002_A0035 lysyl-tRNA synthetase [Synechococcus sp. PCC 7002]	CDS	cyt	10	0.371757	20.5655	19.966	20.5537	19.4724	19.5684	19.7828	20.7818	20.011	2	0.4%
41	SYNPCC7002_A0040	ATP-dependent metalloprotease FtsH subfamily	essential ATP-dependent metalloprotease, FtsH3	ftsH3	Cellular processes	Cell division	641610051	YP_001733313 SYNPCC7002_A0040 ATP-dependent metalloprotease FtsH subfamily [Synechococcus sp. PCC 7002]	CDS	IM 2 TM	3	0.540069	20.2402	19.1642	19.9766	20.024	20.6707	21.5325	21.2134	21.9756	1	0.2%
46	SYNPCC7002_A0045	two component response regulator	positive phototaxis two component signal transduction system, response regulator, PixG	pixG	Regulatory functions		641610056	YP_001733318 SYNPCC7002_A0045 two component response regulator [Synechococcus sp. PCC 7002]	CDS	cyt-IM assoc	7	0.493488	23.0504	23.5516	22.5269	22.4684	23.6816	24.1556	24.8352	24.2716	5	1.2%
47	SYNPCC7002_A0046	two-component response regulator	positive phototaxis two component signal transduction system, response regulator, PixH	pixH	Regulatory functions		641610057	YP_001733319 SYNPCC7002_A0046 two-component response regulator [Synechococcus sp. PCC 7002]	CDS	cyt-IM assoc	4	0.515071	21.2581	23.4454	22.8983	23.2385	23.8816	21.6077	23.1164	21.0091	3	2.5%
49	SYNPCC7002_A0048	methyl-accepting chemotaxis protein	cyanophytochrome modulating positive phototaxis, PixJ1	pixJ1	Cellular processes	Chemotaxis	641610059	YP_001733321 SYNPCC7002_A0048 methyl-accepting chemotaxis protein [Synechococcus sp. PCC 7002]	CDS	cyt-IM assoc	39	0.625093	22.9134	23.3532	23.0779	22.8389	23.6809	23.5121	21.9702	23.5036	12	0.8%
50	SYNPCC7002_A0049	two-component hybrid sensor and regulator	positive phototaxis signal transduction system, hybrid histidine kinase / response regulator, PixL	pixL	Regulatory functions		641610060	YP_001733322 SYNPCC7002_A0049 two-component hybrid sensor and regulator [Synechococcus sp. PCC 7002]	CDS	cyt	22	0.5166	23.8282	23.3068	23.8184	23.855	24.7806	24.9097	24.6465	24.7728	8	0.8%
52	SYNPCC7002_A0051	transcriptional regulator, ArsR family	transcriptional regulator, ArsR family		Regulatory functions		641610062	YP_001733324 SYNPCC7002_A0051 transcriptional regulator, ArsR family [Synechococcus sp. PCC 7002]	CDS	cyt	3	0.648097	23.0127	23.3894	22.8597	23.5007		24.6308	25.4343	24.4239	3	2.6%
53	SYNPCC7002_A0052	acetyl-CoA carboxylase, biotin carboxyl carrier protein	acetyl-CoA carboxylase, biotin carboxyl carrier protein, AccB	accB	Fatty acid, phospholipid and sterol metabolism		641610063	YP_001733325 SYNPCC7002_A0052 acetyl-CoA carboxylase, biotin carboxyl carrier protein [Synechococcus sp. PCC 7002]	CDS	cyt	27	0.67634	27.9938	27.0952	27.7703	28.4766	31.5492	29.5289	27.3976	29.7332	1	0.6%
59	SYNPCC7002_A0058	acetyl-CoA carboxylase, carboxyl transferase, beta subunit	acetyl-CoA carboxylase, carboxyltransferase beta subunit, AccD	accD	Fatty acid, phospholipid and sterol metabolism		641610069	YP_001733331 SYNPCC7002_A0058 acetyl-CoA carboxylase, carboxyl transferase, beta subunit [Synechococcus sp. PCC 7002]	CDS	cyt	6	0.630407	21.3848	22.4772	21.4394	21.0081	20.0834		21.5009	21.8197	6	1.9%
71	SYNPCC7002_A0070	beta-hydroxyacyl-(acyl-carrier-protein) dehydratase FabZ	beta-hydroxyacyl-(acyl-carrier-protein) dehydratase, FabZ	fabZ	Fatty acid, phospholipid and sterol metabolism		641610081	YP_001733343 SYNPCC7002_A0070 beta-hydroxyacyl-(acyl-carrier-protein) dehydratase FabZ [Synechococcus sp. PCC 7002]	CDS	cyt	3	0.469324	23.5344	24.2353	23.6787	24.6509	24.0889	24.3507	25.299	24.0639	1	0.6%
74	SYNPCC7002_A0073	2-phosphopyruvate hydratase (enolase)	2-phosphopyruvate hydratase (enolase), Eno	eno	Energy metabolism	Glycolysis	641610084	YP_001733346 SYNPCC7002_A0073 2-phosphopyruvate hydratase (enolase) [Synechococcus sp. PCC 7002]	CDS	cyt	12	0.690218	22.3995	23.4886	22.5061	22.3386	23.1966	23.2172	25.6389	23.0779	1	0.2%
82	SYNPCC7002_A0081	copper-binding metallochaperone	copper-binding metallochaperone, Atx1	atx1	Transport and binding proteins		641610091	YP_001733353 SYNPCC7002_A0081 copper-binding metallochaperone [Synechococcus sp. PCC 7002]	CDS	cyt	3	0.598883	24.692	25.5835	25.5176	25.8173	24.7381	27.0172	19.0637	26.3939	2	3.1%
94	SYNPCC7002_A0093	conserved hypothetical protein	conserved hypothetical protein, Ycf54	ycf54	Hypothetical		641610103	YP_001733365 SYNPCC7002_A0093 hypothetical protein [Synechococcus sp. PCC 7002]	CDS	cyt	4	0.590695	21.0092	23.1262	21.5561	21.6664	19.2039	21.931	22.9993	21.6212	1	0.8%
96	SYNPCC7002_A0095	glucose-1-phosphate adenylyltransferase	glucose-1-phosphate adenylyltransferase, GlgC	glgC	Central intermediary metabolism	Polysaccharides and glycoproteins	641610105	YP_001733367 SYNPCC7002_A0095 glucose-1-phosphate adenylyltransferase [Synechococcus sp. PCC 7002]	CDS	cyt	10	0.655941	24.6813	25.1556	24.7884	24.928	25.9252	25.5906	26.3681	25.6748	5	1.2%
99	SYNPCC7002_A0097	diaminopimelate decarboxylase	diaminopimelate decarboxylase, LysA	lysA	Amino acid biosynthesis	Branched chain family	641610107	YP_001733369 SYNPCC7002_A0097 diaminopimelate decarboxylase [Synechococcus sp. PCC 7002]	CDS	cyt	6	0.641889	22.1837	22.2435	21.4661	21.8347	22.6003	22.137	23.5628	22.5068	12	2.6%
106	SYNPCC7002_A0105	UDP-N-acetylmuramate--alanine ligase	UDP-N-acetylmuramate-L-alanine ligase, MurC	murC	Cell envelope	Murein sacculus and peptidoglycan	641610115	YP_001733376 SYNPCC7002_A0105 UDP-N-acetylmuramate--alanine ligase [Synechococcus sp. PCC 7002]	CDS	IM 1 TM	7	0.657439	23.7795	22.6507	23.6479	24.275	24.8015	24.6942	24.7735	25.0628	8	1.6%
107	SYNPCC7002_A0106	glyceraldehyde-3-phosphate dehydrogenase, type I	NAD(P)-dependent glyceraldehyde-3-phosphate dehydrogenase, Gap2	gap2	Photosynthesis and respiration	CO2 fixation	641610116	YP_001733377 SYNPCC7002_A0106 glyceraldehyde-3-phosphate dehydrogenase, type I [Synechococcus sp. PCC 7002]	CDS	cyt	28	0.613917	27.4246	28.1438	27.338	27.6	27.9744	27.0027	29.1414	26.8566	6	1.8%
111	SYNPCC7002_A0110	dihydrolipoamide S-acetyltransferase; 2-oxo acid dehydrogenases acyltransferase (catalytic domain)	pyruvate dehydrogenase, dihydrolipoamide acetyltransferase E2 component, PdhC	pdhC	Energy metabolism	Pyruvate dehydrogenase	641610120	YP_001733381 SYNPCC7002_A0110 dihydrolipoamide S-acetyltransferase; 2-oxo acid dehydrogenases acyltransferase (catalytic domain) [Synechococcus sp. PCC 7002]	CDS	cyt	12	0.60289	25.2036	25.3036	24.9046	25.4846	27.0594	26.1777	26.3027	26.0256	1	0.2%
115	SYNPCC7002_A0114	conserved hypothetical protein	conserved hypothetical protein		Unknown		641610124	YP_001733385 SYNPCC7002_A0114 hypothetical protein [Synechococcus sp. PCC 7002]	CDS	cyt	4	0.412493	21.9581	22.2475	21.951	21.9808	22.0714	21.8048	22.759	21.8027	10	5.2%
116	SYNPCC7002_A0115	Glycosyl hydrolase family 57	glycoside hydrolase, family 57		Hypothetical		641610125	YP_001733386 SYNPCC7002_A0115 Glycosyl hydrolase family 57 [Synechococcus sp. PCC 7002]	CDS	cyt	6	0.73958	20.0155	18.6312	19.6825	19.5237	19.8046	20.3769	20.6893	19.9851	7	0.9%
118	SYNPCC7002_A0117	glutathione peroxidase	glutathione peroxidase, Gpo	gpo	Biosynthesis of cofactors, prosthetic groups, and carriers	Thioredoxin, glutaredoxin, and glutathione	641610127	YP_001733388 SYNPCC7002_A0117 glutathione peroxidase [Synechococcus sp. PCC 7002]	CDS	cyt	5	0.456562	25.9022	26.3085	25.4811	26.2068	25.2155	27.356	27.1543	27.0673	3	1.8%
119	SYNPCC7002_A0118	glutathione S-transferase	glutathione S-transferase, Gst	gst	Biosynthesis of cofactors, prosthetic groups, and carriers	Thioredoxin, glutaredoxin, and glutathione	641610128	YP_001733389 SYNPCC7002_A0118 glutathione S-transferase [Synechococcus sp. PCC 7002]	CDS	cyt	4	0.53475	21.2264	21.5459	21.2945		20.2283		20.5636	21.1853	1	0.4%
122	SYNPCC7002_A0121	UDP-N-acetylmuramoylalanyl-D-glutamate--2, 6-diaminopimelate ligase (UDP-N-acetylmuramyl-tripeptide synthetase) (Meso-diaminopimelate-adding enzyme) (UDP-MurNAc-tripeptide synthetase)	UDP-N-acetylmuramoylalanyl-D-glutamate--2,6-diaminopimelate ligase, MurE	murE	Cell envelope	Murein sacculus and peptidoglycan	641610131	YP_001733392 SYNPCC7002_A0121 UDP-N-acetylmuramoylalanyl-D-glutamate--2, 6-diaminopimelate ligase (UDP-N-acetylmuramyl-tripeptide synthetase) (Meso-diaminopimelate-adding enzyme) (UDP-MurNAc-tripeptide synthetase) [Synechococcus sp. PCC 7002]	CDS	cyt	6	0.794967	20.8119	20.1032	20.2315	19.9411	22.0423	21.8458	23.1896	21.8469	7	1.4%
130	SYNPCC7002_A0129	conserved hypothetical protein	CO2 responsive transcriptional repressor of low CO2-dependent gene expression, AbrB family		Hypothetical		641610139	YP_001733400 SYNPCC7002_A0129 hypothetical protein [Synechococcus sp. PCC 7002]	CDS	cyt	4	0.436106	20.9897	22.2255	21.1419	21.1862	21.3982	21.4386	22.8595	21.8147	1	0.8%
137	SYNPCC7002_A0136	6,7-dimethyl-8-ribityllumazine synthase (Riboflavin synthase beta chain)	6,7-dimethyl-8-ribityllumazine synthase, RibH	ribH	Biosynthesis of cofactors, prosthetic groups, and carriers	Riboflavin	641610146	YP_001733407 SYNPCC7002_A0136 6,7-dimethyl-8-ribityllumazine synthase (Riboflavin synthase beta chain) [Synechococcus sp. PCC 7002]	CDS	cyt	3	0.6384	21.2287	20.164	19.9691	21.329	22.3417	22.6077	21.5396	22.28	4	2.5%
141	SYNPCC7002_A0140	conserved hypothetical protein	conserved hypothetical protein		Unknown		641610150	YP_001733410 SYNPCC7002_A0140 hypothetical protein [Synechococcus sp. PCC 7002]	CDS	cyt	3	0.551084	23.8947	23.8896	24.0467	24.082	23.8064	25.3024	23.1444	25.1352	2	1.5%
142	SYNPCC7002_A0141	endopeptidase Clp, ATP-binding chain C, protease regulatory subunit	ATP-dependent Clp protease, ATPase subunit, ClpC	clpC	Translation	Degradation of proteins, peptides, and glycopeptides	641610151	YP_001733411 SYNPCC7002_A0141 endopeptidase Clp, ATP-binding chain C, protease regulatory subunit [Synechococcus sp. PCC 7002]	CDS	cyt	21	0.244805	23.8152	23.6261	23.9289	23.3034	23.5225	23.1985	22.9523	23.2669	1	0.1%
154	SYNPCC7002_A0153	conserved hypothetical protein	protein of unknown function, UPF0367 family		Hypothetical		641610163	YP_001733423 SYNPCC7002_A0153 hypothetical protein [Synechococcus sp. PCC 7002]	CDS	cyt	4	0.644432	23.9598	26.033	23.9376	24.3123	25.8502	25.8657	24.8944	25.3394	1	1.1%
163	SYNPCC7002_A0162	6-phosphofructokinase PfkA	6-phosphofructokinase, PfkA	pfkA	Energy metabolism	Glycolysis	641610172	YP_001733432 SYNPCC7002_A0162 6-phosphofructokinase PfkA [Synechococcus sp. PCC 7002]	CDS	cyt	7	0.509258	23.5389	23.3554	23.5708	23.3966	25.2032	24.3092	22.75	24.1362	8	2.2%
166	SYNPCC7002_A0165	phosphoglucomutase/phosphomannomutase	phosphoglucomutase/phosphomannomutase		Central intermediary metabolism	Polysaccharides and glycoproteins	641610175	YP_001733435 SYNPCC7002_A0165 phosphoglucomutase/phosphomannomutase [Synechococcus sp. PCC 7002]	CDS	cyt	8	0.760476	22.2821	21.7404	22.0352	22.1547	24.2867	23.819	22.759	23.247	5	1.0%
167	SYNPCC7002_A0166	ABC transporter, ATP-binding protein	ABC transport system, ATPase component		Transport and binding proteins		641610176	YP_001733436 SYNPCC7002_A0166 ABC transporter, ATP-binding protein [Synechococcus sp. PCC 7002]	CDS	cyt-IM assoc	3	0.601297	21.0291	20.8007	20.9719	21.3289	22.9412	22.2013	22.9288	22.87	4	1.2%
172	SYNPCC7002_A0171	transcription regulator of rubisco operon, RbcR (LysR family)	transcriptional regulator of high-affinity CO2 uptake, CcmR	ccmR	Regulatory functions		641610181	YP_001733441 SYNPCC7002_A0171 transcription regulator of rubisco operon, RbcR (LysR family) [Synechococcus sp. PCC 7002]	CDS	cyt	3	0.527897	21.8993	21.9297	21.8944	22.1776	20.2273	22.4787	22.8536	22.4003	2	0.6%
175	SYNPCC7002_A0174	CO2 hydration protein	CO2 hydration protein, CupA	cupA	Hypothetical		641610184	YP_001733444 SYNPCC7002_A0174 CO2 hydration protein [Synechococcus sp. PCC 7002]	CDS	CS	10	0.699344	23.058	22.2799	23.0247	23.311	22.9915	25.0984	24.7428	25.0148	3	0.7%
177	SYNPCC7002_A0176	DsbA-like thioredoxin domain protein	protein disulfide oxidoreductase, DsbA family		Hypothetical		641610186	YP_001733446 SYNPCC7002_A0176 DsbA-like thioredoxin domain protein [Synechococcus sp. PCC 7002]	CDS	LP IM	3	0.276427	20.6581	19.6467	20.812	21.6063	20.5733	22.1168	19.3917	22.6957	4	1.5%
178	SYNPCC7002_A0177	alanine:glyoxylate aminotransferase	bifunctional serine:pyruvate aminotransferase / alanine:glyoxylate aminotransferase		Other categories	Hydrogenase	641610187	YP_001733447 SYNPCC7002_A0177 alanine:glyoxylate aminotransferase [Synechococcus sp. PCC 7002]	CDS	cyt	7	0.537693	21.9377	21.7354	22.3692	21.8702	18.1005	20.0747	22.0599	20.8282	3	0.8%
184	SYNPCC7002_A0183	glycosyltransferase 2 fused to TPR-repeat domain	TPR repeat-containing glycosyl transferase		Other categories	Other	641610193	YP_001733452 SYNPCC7002_A0183 glycosyltransferase 2 fused to TPR-repeat domain [Synechococcus sp. PCC 7002]	CDS	cyt	4	0.473955	22.04	21.8337	22.1166	22.0843	21.6172	21.6309	20.5357	21.6187	3	0.8%
192	SYNPCC7002_A0191	PhoH-like protein	PhoH-like protein		Other categories	Adaptations and atypical conditions	641610201	YP_001733460 SYNPCC7002_A0191 PhoH-like protein [Synechococcus sp. PCC 7002]	CDS	cyt	5	0.456988	20.9133	20.5935	19.6684	19.4782	22.5123	21.017	21.4905	21.168	4	0.9%
194	SYNPCC7002_A0193	urease, alpha subunit	urease, alpha subunit, UreC	ureC	Central intermediary metabolism	Other	641610203	YP_001733462 SYNPCC7002_A0193 urease, alpha subunit [Synechococcus sp. PCC 7002]	CDS	cyt	11	0.360134	22.614	22.5757	22.8122	22.791	22.4934	22.354	22.7008	22.1348	8	1.4%
211	SYNPCC7002_A0210	light-dependent protochlorophyllide reductase	light-dependent protochlorophyllide oxidoreductase, Por	por	Biosynthesis of cofactors, prosthetic groups, and carriers	Cobalamin, heme, phycobilin and porphyrin	641610220	YP_001733479 SYNPCC7002_A0210 light-dependent protochlorophyllide reductase [Synechococcus sp. PCC 7002]	CDS	cyt	19	0.589613	26.1587	26.2695	25.9011	26.2091	26.2976	25.8874	28.3113	25.737	6	1.9%
216	SYNPCC7002_A0215	protein-methionine-S-oxide reductase	methionine sulfoxide reductase A, MsrA	msrA	Translation	Protein modification and translation factors	641610225	YP_001733484 SYNPCC7002_A0215 protein-methionine-S-oxide reductase [Synechococcus sp. PCC 7002]	CDS	cyt	6	0.669144	23.3844	22.2987	23.6303	23.8009	26.1708	24.7743	22.9062	24.575	4	1.8%
217	SYNPCC7002_A0216	conserved hypothetical protein (Ycf39)	chaperone-like protein Ycf39 for quinone binding in Photosystem II		Hypothetical		641610226	YP_001733485 SYNPCC7002_A0216 conserved hypothetical protein (Ycf39) [Synechococcus sp. PCC 7002]	CDS	cyt-TM assoc	6	0.722051	20.5811	21.1204	20.3929	20.4344	21.8382	21.7433	23.1965	21.7899	4	1.2%
222	SYNPCC7002_A0221	6-phosphogluconate dehydrogenase, decarboxylating	6-phosphogluconate dehydrogenase, Gnd	gnd	Energy metabolism	Pentose phosphate pathway	641610231	YP_001733490 SYNPCC7002_A0221 6-phosphogluconate dehydrogenase, decarboxylating [Synechococcus sp. PCC 7002]	CDS	cyt	12	0.644218	24.3973	24.568	24.7691	24.8625	22.754	22.5129	24.9819	22.5578	4	0.8%
226	SYNPCC7002_A0225	TPR-repeat protein	TPR repeat-containing protein		Hypothetical		641610235	YP_001733493 SYNPCC7002_A0225 TPR-repeat protein [Synechococcus sp. PCC 7002]	CDS	cyt	4	0.343877	20.4743	20.6414	20.7673	20.9278	21.673	20.6217	22.297	20.9503	2	1.4%
227	SYNPCC7002_A0226	FeS cluster assembly accessory/regulatory protein	putative redox sensory protein, SufA	sufA	Hypothetical		641610236	YP_001733494 SYNPCC7002_A0226 FeS cluster assembly accessory/regulatory protein [Synechococcus sp. PCC 7002]	CDS	cyt	4	0.631153	27.3244	27.1486	27.3695	28.1861	29.9557	28.0745	25.7879	27.9934	4	3.4%
236	SYNPCC7002_A0235	valine-pyruvate aminotransferase	valine--pyruvate transaminase, AvtA	avtA	Regulatory functions		641610245	YP_001733503 SYNPCC7002_A0235 valine-pyruvate aminotransferase [Synechococcus sp. PCC 7002]	CDS	cyt	5	0.707819	19.6656	19.3237	19.4158	18.8433	16.8976	19.0662	20.7581	18.9846	7	1.7%
237	SYNPCC7002_A0236	conserved hypothetical protein	hypothetical protein		DNA replication, restriction, modification, recombination, and repair		641610246	YP_001733504 SYNPCC7002_A0236 hypothetical protein [Synechococcus sp. PCC 7002]	CDS	cyt	3	0.481386	20.9987	19.5533	20.5981	20.4588	21.5054	20.8425	20.4134	20.892	5	1.2%
247	SYNPCC7002_A0246	glutamine synthetase type III	glutamine synthetase type III, GlnN	glnN	Amino acid biosynthesis	Glutamate family / Nitrogen assimilation	641610256	YP_001733513 SYNPCC7002_A0246 glutamine synthetase type III [Synechococcus sp. PCC 7002]	CDS	cyt	34	0.594551	26.768	28.6329	27.042	26.6905	28.2677	27.1014	28.7541	26.7319	6	0.8%
248	SYNPCC7002_A0247	cysteine synthase A	cysteine synthase, CysK	cysK	Amino acid biosynthesis	Serine family / Sulfur assimilation	641610257	YP_001733514 SYNPCC7002_A0247 cysteine synthase A [Synechococcus sp. PCC 7002]	CDS	cyt	4	0.650093	19.6166	20.9489	19.3871	19.4654	17.9691	20.3981	21.2755	20.527	4	1.3%
267	SYNPCC7002_A0266	IMP dehydrogenase family protein	inosine 5-monophosphate dehydrogenase, GuaB	guaB	Purines, pyrimidines, nucleosides, and nucleotides	Purine ribonucleotide biosynthesis	641610276	YP_001733532 SYNPCC7002_A0266 IMP dehydrogenase family protein [Synechococcus sp. PCC 7002]	CDS	cyt	24	0.522599	26.6147	26.858	26.7204	25.8694	28.6178	27.474	27.4736	27.4289	6	1.6%
269	SYNPCC7002_A0268	naphthoate synthase	1,4-dihydroxy-2-naphthoate synthase, MenB	menB	Biosynthesis of cofactors, prosthetic groups, and carriers	Menaquinone and ubiquinone	641610278	YP_001733534 SYNPCC7002_A0268 naphthoate synthase [Synechococcus sp. PCC 7002]	CDS	IM 1 TM	5	0.720701	21.6355	21.2776	22.0214	22.7986	23.89	23.5832	23.0587	22.8867	6	2.2%
270	SYNPCC7002_A0269	photosystem II manganese stabilizing protein PsbO	photosystem II manganese stabilizing protein, PsbO	psbO	Photosynthesis and respiration	Photosystem II	641610279	YP_001733535 SYNPCC7002_A0269 photosystem II manganese stabilizing protein PsbO [Synechococcus sp. PCC 7002]	CDS	LP - TM	5	0.572388	20.9196	20.1973	20.2517	21.1278	20.8586	21.6274	20.8024	21.4996	4	1.4%
280	SYNPCC7002_A0279	thiamine-phosphate pyrophosphorylase	thiamine-phosphate pyrophosphorylase, ThiE	thiE	Biosynthesis of cofactors, prosthetic groups, and carriers	Thiamin	641610289	YP_001733545 SYNPCC7002_A0279 thiamine-phosphate pyrophosphorylase [Synechococcus sp. PCC 7002]	CDS	cyt	5	0.632584	21.6364	21.2016	21.7795	22.0157	21.0279	22.7073	23.9993	21.8309	5	1.4%
286	SYNPCC7002_A0285	ThiS family domain protein	ThiS domain-containing protein		Hypothetical		641610295	YP_001733551 SYNPCC7002_A0285 ThiS family domain protein [Synechococcus sp. PCC 7002]	CDS	cyt	4	0.302224	27.8618	28.6818	27.9153	28.2159	30.0837	27.8317	28.7914	28.2077	3	3.3%
287	SYNPCC7002_A0286	threonine synthase-II	threonine synthase, ThrCII	thrCII	Amino acid biosynthesis	Aspartate family	641610296	YP_001733552 SYNPCC7002_A0286 threonine synthase-II [Synechococcus sp. PCC 7002]	CDS	cyt	6	0.626364	20.6082	20.8466	20.7244	19.794	22.2373	21.0667	21.0598	21.1911	9	2.1%
288	SYNPCC7002_A0287	circadian clock protein KaiC	circadian clock oscillator protein, KaiC	kaiC	Other categories	Other	641610297	YP_001733553 SYNPCC7002_A0287 circadian clock protein KaiC [Synechococcus sp. PCC 7002]	CDS	cyt	4	0.599824	19.232	19.4066	19.469	20.923	20.7405	20.4832	20.1864	20.6233	3	0.6%
290	SYNPCC7002_A0289	circadian clock protein KaiA	circadian clock oscillator protein, KaiA	kaiA	Other categories	Other	641610299	YP_001733555 SYNPCC7002_A0289 circadian clock protein KaiA [Synechococcus sp. PCC 7002]	CDS	cyt	6	0.651205	20.9118	20.0604	21.3055	21.9603	23.9351	22.7552	21.624	22.817	6	2.0%
294	SYNPCC7002_A0293	Thioredoxin family protein	x-type thioredoxin, TrxB	trxB	Biosynthesis of cofactors, prosthetic groups, and carriers	Thioredoxin, glutaredoxin, and glutathione	641610303	YP_001733559 SYNPCC7002_A0293 Thioredoxin family protein [Synechococcus sp. PCC 7002]	CDS	cyt	9	0.665571	24.1459	23.2241	24.0838	24.7185	20.6405	25.4692	22.5206	25.3914	3	2.8%
297	SYNPCC7002_A0296	tryptophan synthase, beta subunit	tryptophan synthase, beta subunit, TrpB	trpB	Amino acid biosynthesis	Aromatic amino acid family	641610306	YP_001733562 SYNPCC7002_A0296 tryptophan synthase, beta subunit [Synechococcus sp. PCC 7002]	CDS	cyt	13	0.280572	23.3534	23.3265	23.5807	24.0571	23.5542	24.1713	24.2591	24.1563	6	1.4%
310	SYNPCC7002_A0309	biotin synthase	biotin synthase, BioB	bioB	Biosynthesis of cofactors, prosthetic groups, and carriers	Biotin	641610319	YP_001733575 SYNPCC7002_A0309 biotin synthase [Synechococcus sp. PCC 7002]	CDS	cyt	4	0.649806	21.5824	20.5293	21.5859	20.8553	24.1053	23.0947	23.5322	23.3212	12	3.3%
318	SYNPCC7002_A0317	phosphoribosylaminoimidazole-succinocarboxamide synthase	phosphoribosylaminoimidazole-succinocarboxamide synthase, PurC	purC	Purines, pyrimidines, nucleosides, and nucleotides	Purine ribonucleotide biosynthesis	641610327	YP_001733583 SYNPCC7002_A0317 phosphoribosylaminoimidazole-succinocarboxamide synthase [Synechococcus sp. PCC 7002]	CDS	cyt	7	0.578643	24.5403	25.7547	24.972	24.7024	25.6147	25.4689	26.5925	24.7034	4	1.6%
320	SYNPCC7002_A0319	UDP-3-0-acyl N-acetylglucosamine deacetylase	UDP-3-O-[3-hydroxymyristoyl] N-acetylglucosamine deacetylase, LpxC	lpxC	Cell envelope	Surface polysaccharides, lipopolysaccharides and antigens	641610329	YP_001733585 SYNPCC7002_A0319 UDP-3-0-acyl N-acetylglucosamine deacetylase [Synechococcus sp. PCC 7002]	CDS	cyt	4	0.659501	20.4771	22.2819	21.5973	20.5518	19.3413	19.5528	22.6665	21.463	2	0.7%
321	SYNPCC7002_A0320	AhpC/TSA family	thioredoxin-dependent peroxidase, 1-Cys family		Other categories	Drug and analog sensitivity	641610330	YP_001733586 SYNPCC7002_A0320 AhpC/TSA family [Synechococcus sp. PCC 7002]	CDS	cyt	6	0.594109	26.4142	26.5555	27.1237	26.9109	28.2229	27.2052	27.8958	26.8858	2	0.9%
324	SYNPCC7002_A0324	ribulose-phosphate 3-epimerase	ribulose-phosphate 3-epimerase, Rpe	rpe	Energy metabolism	Pentose phosphate pathway	641610334	YP_001733590 SYNPCC7002_A0324 ribulose-phosphate 3-epimerase [Synechococcus sp. PCC 7002]	CDS	cyt	8	0.776253	25.2334	25.293	25.2204	24.9439	25.4521	26.412	27.7994	25.6292	3	1.3%
327	SYNPCC7002_A0327	conserved hypothetical protein, radical SAM superfamily	B12-dependent chill-light tolerance protein, Crr-1	crr-1	Hypothetical		641610337	YP_001733593 SYNPCC7002_A0327 conserved hypothetical protein, radical SAM superfamily [Synechococcus sp. PCC 7002]	CDS	cyt	9	0.70495	24.5127	22.0873	23.7152	23.7398	25.8735	24.893	24.3683	25.0658	8	1.5%
329	SYNPCC7002_A0329	fructose-1,6-bisphosphatase	fructose-1,6-bisphosphatase, Fbp	fbp	Energy metabolism	Glycolysis	641610339	YP_001733595 SYNPCC7002_A0329 fructose-1,6-bisphosphatase [Synechococcus sp. PCC 7002]	CDS	cyt	3	0.647749	18.6008	20.6478	17.9532	16.4608		22.2857	19.3612	22.2726	3	0.9%
330	SYNPCC7002_A0330	4-alpha-glucanotransferase	4-alpha-glucanotransferase, MalQ	malQ	Central intermediary metabolism	Polysaccharides and glycoproteins	641610340	YP_001733596 SYNPCC7002_A0330 4-alpha-glucanotransferase [Synechococcus sp. PCC 7002]	CDS	cyt	6	0.578999	21.5533	20.6722	21.6458	21.822	23.2398	22.6192	22.5496	22.8064	8	1.8%
332	SYNPCC7002_A0332	conserved hypothetical protein; probable ATPase involved in chromosome partitioning	ATPase involved in chromosome partitioning		Hypothetical		641610342	YP_001733598 SYNPCC7002_A0332 conserved hypothetical protein; probable ATPase involved in chromosome partitioning [Synechococcus sp. PCC 7002]	CDS	cyt	15	0.471572	24.6588	24.707	24.7296	24.8907	25.5189	24.7536	26.1826	24.9339	2	0.4%
333	SYNPCC7002_A0333	conserved hypothetical protein	conserved hypothetical protein		Unknown		641610343	YP_001733599 SYNPCC7002_A0333 hypothetical protein [Synechococcus sp. PCC 7002]	CDS	cyt	3	0.574592	19.9748	20.6319	19.9158	20.7018	18.9839	21.1153	21.0648	21.0982	2	0.9%
341	SYNPCC7002_A0341	translation elongation factor G	translation elongation factor G, FusA	fusA	Translation	Protein modification and translation factors	641610351	YP_001733607 SYNPCC7002_A0341 translation elongation factor G [Synechococcus sp. PCC 7002]	CDS	cyt	42	0.323117	27.6071	27.9394	27.6741	27.5428	28.4783	27.2928	28.9718	27.2477	7	1.0%
345	SYNPCC7002_A0345	phosphoribosylformylglycinamidine cyclo-ligase	phosphoribosylaminoimidazole synthetase, PurM	purM	Purines, pyrimidines, nucleosides, and nucleotides	Purine ribonucleotide biosynthesis	641610355	YP_001733611 SYNPCC7002_A0345 phosphoribosylformylglycinamidine cyclo-ligase [Synechococcus sp. PCC 7002]	CDS	cyt	4	0.511907	21.9189	23.2855	22.4217	21.6515	21.3395	22.2526	22.3787	22.0534	6	1.8%
354	SYNPCC7002_A0353	pyruvate dehydrogenase E1 component, alpha chain	pyruvate dehydrogenase E1 component, alpha subunit, PdhA	pdhA	Energy metabolism	Pyruvate dehydrogenase	641610363	YP_001733619 SYNPCC7002_A0353 pyruvate dehydrogenase E1 component, alpha chain [Synechococcus sp. PCC 7002]	CDS	cyt	12	0.631446	21.4345	21.9291	21.6799	21.535	23.1475	22.1863	20.6306	22.1372	4	1.2%
361	SYNPCC7002_A0360	AAA ATPase family protein; Magnesium chelatase-related protein (ChlI-related)	Mg chelatase, ATPase subunit, ChlI	chlI	Cellular processes	Transformation	641610370	YP_001733626 SYNPCC7002_A0360 AAA ATPase family protein; Magnesium chelatase-related protein (ChlI-related) [Synechococcus sp. PCC 7002]	CDS	cyt	3	0.555662	21.6184	21.9162	21.6437	20.5648	21.1212	22.2766	23.6171	22.1655	7	1.4%
364	SYNPCC7002_A0363	ThiF/MoeZ/MoeB family, with rhodanese domain	sulfur carrier protein adenylyltransferase, ThiF	thiF	Biosynthesis of cofactors, prosthetic groups, and carriers	Molybdopterin	641610373	YP_001733629 SYNPCC7002_A0363 ThiF/MoeZ/MoeB family, with rhodanese domain [Synechococcus sp. PCC 7002]	CDS	cyt	17	0.492481	25.4116	25.5747	25.681	25.9727	28.5793	26.6715	26.2358	26.6881	6	1.5%
372	SYNPCC7002_A0371	sigma factor SibG regulation protein RsbU	serine phosphatase modulating sigma factor SibG, RsbU	rsbU	Hypothetical		641610381	YP_001733637 SYNPCC7002_A0371 sigma factor SibG regulation protein RsbU [Synechococcus sp. PCC 7002]	CDS	cyt	4	0.607411	19.5305	18.0415	19.6279	21.0194	20.6344	21.8799	19.1931	21.9066	10	2.1%
383	SYNPCC7002_A0382	ribonucleoside-diphosphate reductase, beta subunit	ribonucleoside-diphosphate reductase, beta subunit, NrdB	nrdB	Purines, pyrimidines, nucleosides, and nucleotides	Purine ribonucleotide biosynthesis	641610392	YP_001733648 SYNPCC7002_A0382 ribonucleoside-diphosphate reductase, beta subunit [Synechococcus sp. PCC 7002]	CDS	cyt	3	0.554209	21.8412	20.4554	21.5724	21.874	22.0218	20.6477	20.8726	21.7517	4	1.1%
388	SYNPCC7002_A0387	glycyl-tRNA synthetase, alpha subunit	glycyl-tRNA synthetase, alpha subunit, GlyQ	glyQ	Translation	Aminoacyl tRNA synthetases and tRNA modification	641610397	YP_001733653 SYNPCC7002_A0387 glycyl-tRNA synthetase, alpha subunit [Synechococcus sp. PCC 7002]	CDS	cyt	7	0.254379	23.2387	23.3059	23.1583	23.0827	23.7765	24.4187	24.2469	24.221	7	2.4%
392	SYNPCC7002_A0391	30S ribosomal protein S14, RpsN	30S ribosomal protein S14, RpsN	rpsN	Translation	Ribosomal proteins: synthesis and modification	641610401	YP_001733657 SYNPCC7002_A0391 30S ribosomal protein S14, RpsN [Synechococcus sp. PCC 7002]	CDS	cyt	4	0.573348	23.1021	26.0861	24.2546	23.6592		24.3463	24.561	24.0912	2	2.0%
395	SYNPCC7002_A0394	conserved hypothetical protein, TIGR00268	adenine nucleotide alpha hydrolase, TIGR00268 family		Hypothetical		641610404	YP_001733660 SYNPCC7002_A0394 conserved hypothetical protein, TIGR00268 [Synechococcus sp. PCC 7002]	CDS	cyt	4	0.715248	22.7676	21.2092	21.9593	22.4891	24.6287	23.737	21.7906	23.649	4	1.4%
423	SYNPCC7002_A0422	aspartyl-tRNA synthetase	aspartyl-tRNA synthetase, AspS	aspS	Translation	Aminoacyl tRNA synthetases and tRNA modification	641610432	YP_001733688 SYNPCC7002_A0422 aspartyl-tRNA synthetase [Synechococcus sp. PCC 7002]	CDS	cyt	7	0.484713	21.4816	21.745	21.5127	20.9141	18.861	20.8439	22.0198	21.0933	6	1.0%
427	SYNPCC7002_A0426	recA protein (recombinase A)	recombinase, RecA	recA	DNA replication, restriction, modification, recombination, and repair		641610436	YP_001733692 SYNPCC7002_A0426 recA protein (recombinase A) [Synechococcus sp. PCC 7002]	CDS	cyt	12	0.612733	24.0792	24.474	24.3011	24.3848	23.615	24.1554	26.4394	23.8474	2	0.6%
428	SYNPCC7002_A0427	GTP cyclohydrolase II / 3,4-dihydroxy-2-butanone 4-phosphate synthase	bifunctional 3,4-dihydroxy-2-butanone 4-phosphate synthase/GTP cyclohydrolase II/unknown domain fusion protein, RibAB	ribAB	Biosynthesis of cofactors, prosthetic groups, and carriers	Riboflavin	641610437	YP_001733693 SYNPCC7002_A0427 GTP cyclohydrolase II / 3,4-dihydroxy-2-butanone 4-phosphate synthase [Synechococcus sp. PCC 7002]	CDS	cyt	13	0.574016	24.3138	24.2169	24.2461	24.5858	25.09	24.9821	25.8965	24.8794	7	1.3%
435	SYNPCC7002_A0434	Peptidase family M3	oligopeptidase A, PrlC	prlC	Translation	Degradation of proteins, peptides, and glycopeptides	641610444	YP_001733700 SYNPCC7002_A0434 Peptidase family M3 [Synechococcus sp. PCC 7002]	CDS	cyt	8	0.488137	20.0132	20.0655	19.7331	21.1545	19.5491	20.7576	20.898	20.6158	4	0.6%
436	SYNPCC7002_A0435	aminopeptidase	alanine aminopeptidase, Ape2	ape2	Translation	Degradation of proteins, peptides, and glycopeptides	641610445	YP_001733701 SYNPCC7002_A0435 aminopeptidase [Synechococcus sp. PCC 7002]	CDS	cyt	5	0.641244	20.2319	18.3015	20.0754	20.2457	19.7539	20.2739	20.0941	20.0491	6	0.7%
448	SYNPCC7002_A0447	phenylalanyl-tRNA synthetase, beta subunit	phenylalanyl-tRNA synthetase, beta subunit, PheT	pheT	Translation	Aminoacyl tRNA synthetases and tRNA modification	641610457	YP_001733711 SYNPCC7002_A0447 phenylalanyl-tRNA synthetase, beta subunit [Synechococcus sp. PCC 7002]	CDS	cyt	16	0.448251	22.8621	23.7656	22.993	23.0711	23.9819	23.1284	22.8876	23.2268	6	0.7%
449	SYNPCC7002_A0448	malic enzyme	decarboxylating NADP(+)-dependent malic enzyme		Energy metabolism	Pyruvate and acetyl-CoA metabolism	641610458	YP_001733712 SYNPCC7002_A0448 malic enzyme [Synechococcus sp. PCC 7002]	CDS	cyt	6	0.702792	23.178	23.5223	23.3629	22.7071	23.9926	23.2983	22.0128	23.7189	6	1.3%
451	SYNPCC7002_A0450	phosphoglucosamine mutase	phosphoglucosamine mutase, GlmM	glmM	Other categories	Other	641610460	YP_001733714 SYNPCC7002_A0450 phosphoglucosamine mutase [Synechococcus sp. PCC 7002]	CDS	cyt	6	0.79635	20.8789	19.1992	20.5524	20.6225	23.1924	23.3908	21.8556	23.4709	7	1.5%
454	SYNPCC7002_A0453	protein phosphatase 2C	Mn++ or Mg++ dependent protein serine/threonine phosphatase		Regulatory functions		641610463	YP_001733717 SYNPCC7002_A0453 protein phosphatase 2C [Synechococcus sp. PCC 7002]	CDS	cyt	3	0.653664	20.3876	18.2529	20.0425	21.273	20.9535	21.718	19.3757	21.5865	4	1.6%
474	SYNPCC7002_A0472	conserved hypothetical protein	conserved hypothetical protein, SbtB	sbtB	Hypothetical		641610482	YP_001733736 SYNPCC7002_A0472 hypothetical protein [Synechococcus sp. PCC 7002]	CDS	cyt	3	0.573159	22.764	23.2834	22.8688	23.0268	21.6841	24.3649	22.7959	24.6137	1	1.0%
481	SYNPCC7002_A0479	conserved hypothetical protein	VWA domain protein		Hypothetical		641610489	YP_001733743 SYNPCC7002_A0479 hypothetical protein [Synechococcus sp. PCC 7002]	CDS	cyt	3	0.489447	23.197	23.0594	21.7173	23.2046	23.1799	20.8598	23.263	22.1361	2	1.0%
483	SYNPCC7002_A0481	glycogen phosphorylase	glycogen phosphorylase, GlgP	glgP	Central intermediary metabolism	Polysaccharides and glycoproteins	641610491	YP_001733745 SYNPCC7002_A0481 glycogen phosphorylase [Synechococcus sp. PCC 7002]	CDS	cyt	46	0.656628	25.8752	23.7852	25.4239	25.927	26.1336	25.6074	26.2546	25.7737	9	1.1%
490	SYNPCC7002_A0488	Phosphoribosyl-AMP cyclohydrolase and Phosphoribosyl-ATP pyrophosphatase	bifunctional phosphoribosyl-AMP cyclohydrolase/phosphoribosyl-ATP pyrophosphatase, HisIE	hisIE	Amino acid biosynthesis	Aromatic amino acid family	641610498	YP_001733751 SYNPCC7002_A0488 Phosphoribosyl-AMP cyclohydrolase and Phosphoribosyl-ATP pyrophosphatase [Synechococcus sp. PCC 7002]	CDS	cyt	5	0.628088	22.6726	22.8562	23.0403	22.5434	19.9771	21.8016	23.8817	22.5991	4	1.9%
495	SYNPCC7002_A0493	phenylalanyl-tRNA synthetase, alpha subunit	phenylalanyl-tRNA synthetase, alpha subunit, PheS	pheS	Translation	Aminoacyl tRNA synthetases and tRNA modification	641610503	YP_001733756 SYNPCC7002_A0493 phenylalanyl-tRNA synthetase, alpha subunit [Synechococcus sp. PCC 7002]	CDS	cyt	3	0.574823	20.9783	20.8152	21.0835	21.4119	19.7966	21.493	18.7704	21.3659	1	0.3%
516	SYNPCC7002_A0514	septum site-determining protein, MinD	septum site-determining protein, MinD	minD	Cellular processes	Cell division	641610524	YP_001733777 SYNPCC7002_A0514 septum site-determining protein, MinD [Synechococcus sp. PCC 7002]	CDS	cyt	9	0.67951	23.752	24.7137	24.2235	24.4093	24.8255	24.5854	25.9375	24.4281	2	0.8%
519	SYNPCC7002_A0517	4-hydroxy-3-methylbut-2-enyl diphosphate reductase	4-hydroxy-3-methylbut-2-enyl diphosphate reductase, IspH	ispH	Hypothetical		641610527	YP_001733780 SYNPCC7002_A0517 4-hydroxy-3-methylbut-2-enyl diphosphate reductase [Synechococcus sp. PCC 7002]	CDS	cyt	6	0.728479	20.8735	20.2877	20.8267	21.2536	21.5039	21.1925	22.1447	21.402	4	1.0%
528	SYNPCC7002_A0525	beta-ketoacyl-acyl carrier protein synthase III	beta-ketoacyl-acyl carrier protein synthase III, FabH	fabH	Fatty acid, phospholipid and sterol metabolism		641610535	YP_001733788 SYNPCC7002_A0525 beta-ketoacyl-acyl carrier protein synthase III [Synechococcus sp. PCC 7002]	CDS	cyt	7	0.480256	22.6086	23.0594	22.646	22.6021	23.0878	23.4035	22.6036	23.212	4	1.2%
529	SYNPCC7002_A0526	fatty acid/phospholipid synthesis protein PlsX	glycerol-3-phosphate acyltransferase, PlsX	plsX	Fatty acid, phospholipid and sterol metabolism		641610536	YP_001733789 SYNPCC7002_A0526 fatty acid/phospholipid synthesis protein PlsX [Synechococcus sp. PCC 7002]	CDS	cyt	11	0.570836	24.2705	21.9286	23.4676	24.9577	26.276	25.0346	23.4496	25.1851	3	0.8%
533	SYNPCC7002_A0530	conserved hypothetical protein	conserved hypothetical protein		Hypothetical		641610540	YP_001733793 SYNPCC7002_A0530 hypothetical protein [Synechococcus sp. PCC 7002]	CDS	cyt	6	0.566068	25.4671	24.9742	25.9085	25.8722	26.3873	26.3098	25.4994	26.4344	2	1.4%
548	SYNPCC7002_A0545	glutaredoxin-related protein	monothiol glutaredoxin, Grx4 family, Ycf64	ycf64	Biosynthesis of cofactors, prosthetic groups, and carriers	Thioredoxin, glutaredoxin, and glutathione	641610555	YP_001733808 SYNPCC7002_A0545 glutaredoxin-related protein [Synechococcus sp. PCC 7002]	CDS	cyt	7	0.410151	24.4499	24.662	24.7302	24.6888	29.6131	24.8381	24.1097	24.9797	1	0.9%
550	SYNPCC7002_A0547	orotidine 5'-phosphate decarboxylase	orotidine 5'-phosphate decarboxylase, PyrF	pyrF	Purines, pyrimidines, nucleosides, and nucleotides	Pyrimidine ribonucleotide biosynthesis	641610557	YP_001733810 SYNPCC7002_A0547 orotidine 5'-phosphate decarboxylase [Synechococcus sp. PCC 7002]	CDS	cyt	3	0.416721	18.4704	18.9243	17.7553	18.9836	19.2891	19.6704	19.8761	20.5945	5	2.2%
553	SYNPCC7002_A0550	amidophosphoribosyltransferase	amidophosphoribosyltransferase, PurF	purF	Purines, pyrimidines, nucleosides, and nucleotides	Purine ribonucleotide biosynthesis	641610560	YP_001733813 SYNPCC7002_A0550 amidophosphoribosyltransferase [Synechococcus sp. PCC 7002]	CDS	cyt	16	0.66266	26.0534	24.9102	25.8387	26.2624	27.9119	26.6887	25.6185	26.5445	9	1.8%
560	SYNPCC7002_A0557	23S rRNA (uracil-5-)-methyltransferase RumA	23S rRNA (uracil1939-C5)-methyltransferase, RumA	rumA	Translation	Ribosomal proteins: synthesis and modification	641610567	YP_001733820 SYNPCC7002_A0557 23S rRNA (uracil-5-)-methyltransferase RumA [Synechococcus sp. PCC 7002]	CDS	cyt	3	0.540397	20.5293	18.1725	19.9552	20.9507	21.8268	20.6194	19.3749	20.575	10	2.2%
561	SYNPCC7002_A0558	Alkyl hydroperoxide reductase; peroxiredoxin	thioredoxin-dependent peroxidase, 2-cys family		Cellular processes	Detoxification	641610568	YP_001733821 SYNPCC7002_A0558 Alkyl hydroperoxide reductase; peroxiredoxin [Synechococcus sp. PCC 7002]	CDS	cyt	4	0.604471	23.3249	23.9735	23.8703	21.978	25.5478	24.6863	23.4231	24.2536	2	1.0%
565	SYNPCC7002_A0562	tryptophan synthase, alpha subunit	tryptophan synthase, alpha subunit, TrpA	trpA	Amino acid biosynthesis	Aromatic amino acid family	641610572	YP_001733825 SYNPCC7002_A0562 tryptophan synthase, alpha subunit [Synechococcus sp. PCC 7002]	CDS	cyt	3	0.481903	22.5928	23.8328	22.721	23.2238	22.0577	22.9416	23.2682	22.4657	2	0.8%
567	SYNPCC7002_A0564	conserved hypothetical protein	bifunctional protein disulfide isomerase / oxidoreductase, DsbAB	dsbAB	Hypothetical		641610574	YP_001733827 SYNPCC7002_A0564 hypothetical protein [Synechococcus sp. PCC 7002]	CDS	IM 5 TM	5	0.602767	24.1828	22.647	24.0007	25.2485	25.0092	26.2531	23.3746	26.369	8	2.4%
570	SYNPCC7002_A0567	possible ATLS1-like light-inducible protein	ATLS1-like light-inducible protein		Amino acid biosynthesis	Glutamate family / Nitrogen assimilation	641610577	YP_001733830 SYNPCC7002_A0567 possible ATLS1-like light-inducible protein [Synechococcus sp. PCC 7002]	CDS	cyt	3	0.581621	23.5867	23.0725	23.4391	23.4618	24.2134	24.6942	25.6414	23.5874	2	1.7%
577	SYNPCC7002_A0574	ribonuclease II	ribonuclease II, RnB	rnb	Transcription	Degradation of RNA	641610584	YP_001733837 SYNPCC7002_A0574 ribonuclease II [Synechococcus sp. PCC 7002]	CDS	cyt	4	0.417837	22.0448	21.4501	22.1315	22.0201	21.5883	21.8964	22.3711	22.1674	5	0.7%
582	SYNPCC7002_A0579	glutamate racemase	glutamate racemase, MurI	murI	Cell envelope	Murein sacculus and peptidoglycan	641610589	YP_001733842 SYNPCC7002_A0579 glutamate racemase [Synechococcus sp. PCC 7002]	CDS	cyt	5	0.710207	20.0315	16.8067	19.4998	20.1223	23.5319	22.3987	20.8863	22.6953	5	1.8%
586	SYNPCC7002_A0583	aldehyde dehydrogenase (NAD) family protein	gamma-glutamyl phosphate reductase, ProA	proA	Amino acid biosynthesis	Glutamate family / Nitrogen assimilation	641610593	YP_001733846 SYNPCC7002_A0583 aldehyde dehydrogenase (NAD) family protein [Synechococcus sp. PCC 7002]	CDS	cyt	4	0.533037	22.3199	21.7539	22.1449	22.3237	22.1832	23.2723	22.8437	23.3875	10	2.4%
599	SYNPCC7002_A0596	magnesium chelatase ATPase subunit D (Mg-protoporphyrin IX chelatase subunit D)	Mg-protoporphyrin IX chelatase, ATPase subunit, ChlD	chlD	Biosynthesis of cofactors, prosthetic groups, and carriers	Cobalamin, heme, phycobilin and porphyrin	641610606	YP_001733859 SYNPCC7002_A0596 magnesium chelatase ATPase subunit D (Mg-protoporphyrin IX chelatase subunit D) [Synechococcus sp. PCC 7002]	CDS	cyt	8	0.39694	22.2654	21.82	21.7317	22.0491	20.9295	21.3843	22.5451	21.8706	3	0.4%
600	SYNPCC7002_A0597	Dihydropteroate synthase	pterin-binding enzyme		Hypothetical		641610607	YP_001733860 SYNPCC7002_A0597 Dihydropteroate synthase [Synechococcus sp. PCC 7002]	CDS	cyt	8	0.569426	24.498	24.5583	24.4615	24.8668	24.3741	25.9046	25.3261	25.9452	3	2.4%
602	SYNPCC7002_A0599	arginyl-tRNA synthetase	arginyl-tRNA synthetase, ArgS	argS	Translation	Aminoacyl tRNA synthetases and tRNA modification	641610609	YP_001733862 SYNPCC7002_A0599 arginyl-tRNA synthetase [Synechococcus sp. PCC 7002]	CDS	cyt	3	0.498797	21.0303	20.0537	20.3782	20.7711	22.1378	21.3758	19.8004	21.4141	5	0.9%
622	SYNPCC7002_A0619	tRNA modifying enzyme MiaB-like protein	ribosomal protein S12 methylthiotransferase, RimO	rimO	Hypothetical		641610629	YP_001733881 SYNPCC7002_A0619 tRNA modifying enzyme MiaB-like protein [Synechococcus sp. PCC 7002]	CDS	cyt	4	0.545224	21.1095	19.158	20.9484	20.829	22.0369	22.4727	20.3592	22.1232	7	1.6%
629	SYNPCC7002_A0626	ABC transporter ATP binding protein	ABC transport system, ATPase component		Transport and binding proteins		641610636	YP_001733887 SYNPCC7002_A0626 ABC transporter ATP binding protein [Synechococcus sp. PCC 7002]	CDS	cyt-IM assoc	7	0.702474	22.0529	20.4699	21.1548	22.2826	22.8681	22.1367	22.6425	22.3837	3	0.5%
631	SYNPCC7002_A0628	threonyl-tRNA synthetase	threonyl-tRNA synthetase, ThrS	thrS	Translation	Aminoacyl tRNA synthetases and tRNA modification	641610638	YP_001733889 SYNPCC7002_A0628 threonyl-tRNA synthetase [Synechococcus sp. PCC 7002]	CDS	cyt	13	0.494387	23.4161	23.1508	23.1242	23.744	24.0167	23.0977	24.1923	23.2337	2	0.3%
645	SYNPCC7002_A0641	transcriptional regulator protein, LuxR family	photosynthetic acitivity responsive transcriptional regulator, PedR	pedR	Regulatory functions		641610651	YP_001733902 SYNPCC7002_A0641 transcriptional regulator protein, LuxR family [Synechococcus sp. PCC 7002]	CDS	cyt	5	0.68467	20.0242	20.96	20.7727	20.1537	22.3663	22.0509	17.738	22.0641	3	3.3%
656	SYNPCC7002_A0652	dihydroxy-acid dehydratase	dihydroxy-acid dehydratase, IlvD	ilvD	Amino acid biosynthesis	Branched chain family	641610662	YP_001733913 SYNPCC7002_A0652 dihydroxy-acid dehydratase [Synechococcus sp. PCC 7002]	CDS	cyt	23	0.580599	25.8657	24.9085	25.4952	26.1189	28.5123	27.8096	26.3797	27.721	8	1.4%
659	SYNPCC7002_A0655	pyruvate dehydrogenase E1 beta chain	pyruvate dehydrogenase, E1 component, beta subunit, PdhB	pdhB	Energy metabolism	Pyruvate dehydrogenase	641610665	YP_001733916 SYNPCC7002_A0655 pyruvate dehydrogenase E1 beta chain [Synechococcus sp. PCC 7002]	CDS	cyt	7	0.519653	21.2521	22.1025	21.25	20.2679	20.026	22.2862	21.8541	22.8757	3	0.9%
677	SYNPCC7002_A0672	methionine-R-sulfoxide reductase	methionine-R-sulfoxide reductase, MsrB	msrB	Hypothetical		641610682	YP_001733933 SYNPCC7002_A0672 methionine-R-sulfoxide reductase [Synechococcus sp. PCC 7002]	CDS	cyt	3	0.476581	21.3469	21.5411	21.2887	21.0405		21.2634	22.7915	21.6214	6	4.5%
679	SYNPCC7002_A0674	ornithine carbamoyltransferase	ornithine carbamoyltransferase, ArgF	argF	Amino acid biosynthesis	Glutamate family / Nitrogen assimilation	641610684	YP_001733935 SYNPCC7002_A0674 ornithine carbamoyltransferase [Synechococcus sp. PCC 7002]	CDS	cyt	7	0.713955	23.0966	22.5894	23.0435	23.3429	25.2063	24.0532	25.9653	24.3814	5	1.6%
686	SYNPCC7002_A0681	anthranilate synthetase alpha-subunit	anthranilate synthetase, alpha subunit, TrpE	trpE	Amino acid biosynthesis	Aromatic amino acid family	641610691	YP_001733942 SYNPCC7002_A0681 anthranilate synthetase alpha-subunit [Synechococcus sp. PCC 7002]	CDS	cyt	6	0.545823	20.6361	21.199	20.8586	20.381	23.0343	21.1523	23.0234	21.822	8	1.6%
687	SYNPCC7002_A0682	photosystem I subunit II	photosystem I subunit II, PsaD	psaD	Photosynthesis and respiration	Photosystem I	641610692	YP_001733943 SYNPCC7002_A0682 photosystem I subunit II [Synechococcus sp. PCC 7002]	CDS	cyt-TM assoc	8	0.558339	23.9933	24.8269	24.4128	24.2897	25.4383	24.7022	24.7381	25.3367	1	0.7%
699	SYNPCC7002_A0694	chaperone protein DnaK, Heat shock 70 kDa protein 1	molecular chaperone, DnaK	dnaK	Cellular processes	Chaperones	641610704	YP_001733955 SYNPCC7002_A0694 chaperone protein DnaK, Heat shock 70 kDa protein 1 [Synechococcus sp. PCC 7002]	CDS	cyt	3	0.617081	19.8551	19.0019	20.9171	19.8737	20.0432	19.2539	22.9075	20.9008	2	0.3%
700	SYNPCC7002_A0695	heat shock protein	heat shock protein, GrpE	grpE	Cellular processes	Chaperones	641610705	YP_001733956 SYNPCC7002_A0695 heat shock protein [Synechococcus sp. PCC 7002]	CDS	cyt	6	0.603498	24.7399	25.2674	25.0878	23.9651	24.2386	24.3568	25.6205	23.3224	1	0.4%
702	SYNPCC7002_A0697	twitching motility protein	twitching motility protein, PilT	pilT	Cellular processes	Chemotaxis	641610708	YP_001733959 SYNPCC7002_A0697 twitching motility protein [Synechococcus sp. PCC 7002]	CDS	cyt-IM assoc	3	0.318863	22.6724	21.5188	22.7061	22.7757	22.6068	22.8239	23.0765	22.7312	4	1.1%
711	SYNPCC7002_A0707	magnesium-protoporphyrin IX monomethyl ester aerobic oxidative cyclase (oxygen-dependent)	oxygen-dependent Mg protoporphyrin IX monomethyl ester oxidative cyclase, AcsF1	acsF1	Hypothetical		641610717	YP_001733968 SYNPCC7002_A0707 magnesium-protoporphyrin IX monomethyl ester aerobic oxidative cyclase (oxygen-dependent) [Synechococcus sp. PCC 7002]	CDS	cyt	12	0.874747	22.5326	21.7364	22.1419	22.6951	23.5546	24.4026	26.5755	24.6586	4	1.1%
712	SYNPCC7002_A0708	GTP-binding protein	GTP-binding protein, TypA	typA	Translation	Protein modification and translation factors	641610718	YP_001733969 SYNPCC7002_A0708 GTP-binding protein [Synechococcus sp. PCC 7002]	CDS	cyt	14	0.815839	22.7197	22.3006	22.9749	22.9219	26.3581	25.4033	24.6162	25.435	7	1.2%
728	SYNPCC7002_A0724	dehydrogenase subunit-like protein	FAD-dependent oxidoreductase, glucose-methanol-choline oxidoreductase family		Hypothetical		641610734	YP_001733985 SYNPCC7002_A0724 dehydrogenase subunit-like protein [Synechococcus sp. PCC 7002]	CDS	cyt	4	0.692225	19.8446	20.0984	19.3943		23.1337	20.3862	18.7739	20.3423	5	1.0%
736	SYNPCC7002_A0732	conserved hypothetical protein	photosystem II biogeneis protein, Psp29	psp29	Hypothetical		641610742	YP_001733993 SYNPCC7002_A0732 hypothetical protein [Synechococcus sp. PCC 7002]	CDS	cyt	9	0.592104	23.2242	24.4841	22.6942	22.8868	23.6706	23.7112	24.2862	23.681	3	1.2%
737	SYNPCC7002_A0733	ATP synthase F1, gamma subunit	F1 ATP synthase complex, gamma subunit, AtpG	atpG	Photosynthesis and respiration	ATP synthase	641610743	YP_001733994 SYNPCC7002_A0733 ATP synthase F1, gamma subunit [Synechococcus sp. PCC 7002]	CDS	cyt-TM assoc	11	0.31164	24.4621	25.3626	25.2255	24.7555	25.6592	25.4309	25.7363	25.457	2	0.6%
738	SYNPCC7002_A0734	ATP synthase F1, alpha subunit	F1 ATP synthase complex, alpha subunit, AtpA	atpA	Photosynthesis and respiration	ATP synthase	641610744	YP_001733995 SYNPCC7002_A0734 ATP synthase F1, alpha subunit [Synechococcus sp. PCC 7002]	CDS	cyt-TM assoc	16	0.679052	23.8654	23.1451	23.3135	23.7553	23.8515	24.9791	23.8535	24.9506	1	0.2%
739	SYNPCC7002_A0735	ATP synthase F1, delta subunit	F1 ATP synthase complex, delta subunit, AtpH	atpH	Photosynthesis and respiration	ATP synthase	641610745	YP_001733996 SYNPCC7002_A0735 ATP synthase F1, delta subunit [Synechococcus sp. PCC 7002]	CDS	cyt-TM assoc	5	0.708694	23.5671	24.5549	23.6038	23.8113	22.5678	25.658	23.8317	24.7411	3	1.6%
748	SYNPCC7002_A0743	4-hydroxy-3-methylbut-2-en-1-yl diphosphate synthase	1-hydroxy-2-methyl-2-(E)-butenyl 4-diphosphate synthase, IspG	ispG	Other categories	Other	641610753	YP_001734004 SYNPCC7002_A0743 4-hydroxy-3-methylbut-2-en-1-yl diphosphate synthase [Synechococcus sp. PCC 7002]	CDS	cyt	17	0.593065	23.6695	23.4534	23.3746	23.8676	22.6285	23.6981	25.1703	23.6951	6	1.5%
749	SYNPCC7002_A0744	DRTGG domain protein	DRTGG domain-containing protein		Hypothetical		641610754	YP_001734005 SYNPCC7002_A0744 DRTGG domain protein [Synechococcus sp. PCC 7002]	CDS	cyt	7	0.401627	22.9669	22.891	23.0049	22.723	22.3855	23.0827	23.62	22.9756	2	0.6%
754	SYNPCC7002_A0749	ATP synthase beta chain	F1 ATP synthase complex, beta subunit, AtpD	atpD	Photosynthesis and respiration	ATP synthase	641610759	YP_001734010 SYNPCC7002_A0749 ATP synthase beta chain [Synechococcus sp. PCC 7002]	CDS	cyt-TM assoc	22	0.415471	24.4048	24.5304	24.0314	23.9343	24.9325	25.1525	24.8327	24.9792	1	0.2%
758	SYNPCC7002_A0753	transcription termination factor NusA	transcription elongation factor, NusA	nusA	Transcription	RNA synthesis, modification, and DNA transcription	641610763	YP_001734014 SYNPCC7002_A0753 transcription termination factor NusA [Synechococcus sp. PCC 7002]	CDS	cyt	15	0.503506	24.0242	24.2148	24.1522	23.9816	24.6596	23.18	23.5015	24.1953	1	0.2%
760	SYNPCC7002_A0755	Translation initiation factor IF-2	translation initiation factor IF-2, InfB	infB	Translation	Protein modification and translation factors	641610765	YP_001734016 SYNPCC7002_A0755 Translation initiation factor IF-2 [Synechococcus sp. PCC 7002]	CDS	cyt	8	0.294687	21.3053	21.9756	21.2185	21.2234	23.109	21.6205	21.3432	21.8212	4	0.4%
779	SYNPCC7002_A0773	Glutamate/Leucine/Phenylalanine/Valine dehydrogenase	glutamate dehydrogenase (NADP+), GdhA	gdhA	Amino acid biosynthesis	Glutamate family / Nitrogen assimilation	641610783	YP_001734034 SYNPCC7002_A0773 Glutamate/Leucine/Phenylalanine/Valine dehydrogenase [Synechococcus sp. PCC 7002]	CDS	cyt	6	0.747242	21.0701	19.2104	21.0453	21.0565	20.4568	21.6217	20.0389	22.182	5	1.2%
791	SYNPCC7002_A0785	lipoic acid synthetase	lipoyl synthase, LipA1	lipA1	Biosynthesis of cofactors, prosthetic groups, and carriers	Lipoate	641610795	YP_001734045 SYNPCC7002_A0785 lipoic acid synthetase [Synechococcus sp. PCC 7002]	CDS	cyt	6	0.722996	21.582	20.7327	21.6328	22.7844	24.006	22.3044	22.1975	22.7573	9	3.0%
794	SYNPCC7002_A0788	ribonuclease E	ribonuclease E, Rne	rne	Transcription	Degradation of RNA	641610798	YP_001734048 SYNPCC7002_A0788 ribonuclease E [Synechococcus sp. PCC 7002]	CDS	cyt	3	0.228535	20.3197	20.6677	20.3104	20.1902	19.3857	20.2018	19.3153	19.79	2	0.3%
795	SYNPCC7002_A0789	MazG family protein	nucleoside triphosphate pyrophosphohydrolase, MazG	mazG	Regulatory functions		641610799	YP_001734049 SYNPCC7002_A0789 MazG family protein [Synechococcus sp. PCC 7002]	CDS	cyt	3	0.568249	22.1142	21.1464	21.3318	23.3745	25.1562	23.0632	22.1574	23.338	1	0.4%
798	SYNPCC7002_A0792	probable Thioredoxin reductase	thioredoxin reductase, TrxB	trxB	Biosynthesis of cofactors, prosthetic groups, and carriers	Thioredoxin, glutaredoxin, and glutathione	641610802	YP_001734052 SYNPCC7002_A0792 probable Thioredoxin reductase [Synechococcus sp. PCC 7002]	CDS	cyt	3	0.6362	22.2888	20.8843	21.8838	22.7863	23.0894	22.7392	19.987	22.3271	3	1.1%
799	SYNPCC7002_A0793	AhpC/TSA family protein	thioredoxin-dependent peroxidase, PrxII family		Other categories	Other	641610803	YP_001734053 SYNPCC7002_A0793 AhpC/TSA family protein [Synechococcus sp. PCC 7002]	CDS	cyt	13	0.397315	27.1608	28.5959	27.5875	27.2608	30.1672	28.7916	27.4079	28.5926	3	1.6%
806	SYNPCC7002_A0800	conserved hypothetical protein	hypothetical protein		Hypothetical		641610810	YP_001734060 SYNPCC7002_A0800 hypothetical protein [Synechococcus sp. PCC 7002]	CDS	cyt	3	0.450501	19.1985	19.6279	20.0139	18.0085	18.0225	19.7882	17.892	20.1213	3	1.1%
817	SYNPCC7002_A0811	Phycobilisome rod-core linker polypeptide cpcG (L-RC 28.5)	phycobilisome rod-core linker polypeptide, CpcG (L-RC 28.5)	cpcG	Photosynthesis and respiration	Phycobilisome	641610821	YP_001734071 SYNPCC7002_A0811 Phycobilisome rod-core linker polypeptide cpcG (L-RC 28.5) [Synechococcus sp. PCC 7002]	CDS	cyt-TM assoc	31	0.325149	28.6515	29.9475	28.9936	28.8216	29.8919	29.346	28.812	29.0963	3	1.2%
824	SYNPCC7002_A0818	1-deoxy-D-xylulose 5-phosphate reductoisomerase	1-deoxy-D-xylulose 5-phosphate reductoisomerase, IspC	ispC	Other categories	Other	641610828	YP_001734078 SYNPCC7002_A0818 1-deoxy-D-xylulose 5-phosphate reductoisomerase [Synechococcus sp. PCC 7002]	CDS	cyt	5	0.615189	22.2801	23.2176	22.6559	21.9822	23.4044	23.3515	24.1467	23.4547	4	1.0%
829	SYNPCC7002_A0823	uroporphyrinogen decarboxylase	uroporphyrinogen decarboxylase, HemE	hemE	Biosynthesis of cofactors, prosthetic groups, and carriers	Cobalamin, heme, phycobilin and porphyrin	641610833	YP_001734083 SYNPCC7002_A0823 uroporphyrinogen decarboxylase [Synechococcus sp. PCC 7002]	CDS	cyt	12	0.749644	23.6466	23.219	24.094	23.973	26.5954	25.6721	23.691	25.5682	3	0.9%
832	SYNPCC7002_A0826	DNA gyrase, A subunit	DNA gyrase subunit A, GyrA	gyrA	DNA replication, restriction, modification, recombination, and repair		641610836	YP_001734086 SYNPCC7002_A0826 DNA gyrase, A subunit [Synechococcus sp. PCC 7002]	CDS	cyt	11	0.376345	22.5766	22.848	22.5865	22.0936	22.9047	22.8346	22.4261	22.9627	4	0.5%
838	SYNPCC7002_A0831	thiamine biosynthesis protein ThiC	thiamine biosynthesis protein, ThiC	thiC	Biosynthesis of cofactors, prosthetic groups, and carriers	Thiamin	641610841	YP_001734091 SYNPCC7002_A0831 thiamine biosynthesis protein ThiC [Synechococcus sp. PCC 7002]	CDS	cyt	24	0.679337	26.3166	25.9028	26.1205	26.876	29.1965	27.3289	26.1429	27.2659	8	1.7%
845	SYNPCC7002_A0838	isocitrate dehydrogenase, NADP-dependent	isocitrate dehydrogenase, NADP-dependent, Icd	icd	Hypothetical		641610848	YP_001734098 SYNPCC7002_A0838 isocitrate dehydrogenase, NADP-dependent [Synechococcus sp. PCC 7002]	CDS	cyt	4	0.588862	19.781	19.7005	19.7414			21.0611	18.9193	20.7861	5	0.7%
846	SYNPCC7002_A0839	hypothetical protein	hypothetical protein		Cellular processes	Detoxification	641610849	YP_001734099 SYNPCC7002_A0839 hypothetical protein [Synechococcus sp. PCC 7002]	CDS	cyt	8	0.572389	23.3148	22.2195	23.3794	23.2459	23.1493	23.9725	23.9076	23.6612	1	0.4%
854	SYNPCC7002_A0847	NAD dependent epimerase/dehydratase family protein	UDP-sulfoquinovose synthase, SqdB	sqdB	Fatty acid, phospholipid and sterol metabolism		641610857	YP_001734107 SYNPCC7002_A0847 NAD dependent epimerase/dehydratase family protein [Synechococcus sp. PCC 7002]	CDS	cyt	31	0.291515	25.879	25.8258	25.5601	26.0504	26.8404	26.0852	26.7923	26.0764	6	1.5%
860	SYNPCC7002_A0853	ferredoxin-NADP reductase	ferredoxin--NADP+ reductase, PetH	petH	Photosynthesis and respiration	Soluble electron carriers	641610863	YP_001734113 SYNPCC7002_A0853 ferredoxin-NADP reductase [Synechococcus sp. PCC 7002]	CDS	cyt-TM assoc	27	0.620482	26.2828	27.2704	26.5706	26.1788	27.7507	27.0606	25.9529	26.665	5	1.2%
875	SYNPCC7002_A0868	alcohol dehydrogenase, zinc-binding dehydrogenase family protein	S-(hydroxymethyl)glutathione dehydrogenase, AdhC	adhC	Other categories	Other	641610878	YP_001734128 SYNPCC7002_A0868 alcohol dehydrogenase, zinc-binding dehydrogenase family protein [Synechococcus sp. PCC 7002]	CDS	cyt	4	0.634743	21.8677	21.9444	21.807	21.5665	18.3931	20.7528	21.5897	21.201	10	2.7%
876	SYNPCC7002_A0869	Putative esterase	S-formylglutathione hydrolase		Other categories	Other	641610879	YP_001734129 SYNPCC7002_A0869 Putative esterase [Synechococcus sp. PCC 7002]	CDS	cyt	4	0.561425	21.8909	20.3861	22.0332	21.3065	24.5478	23.4713	22.2419	22.9945	6	2.1%
878	SYNPCC7002_A0871	ABC transporter	FeIII ABC uptake system, ATPase component, FutC	futC	Transport and binding proteins		641610881	YP_001734131 SYNPCC7002_A0871 ABC transporter [Synechococcus sp. PCC 7002]	CDS	cyt-IM assoc	9	0.728914	22.3352	21.2398	22.3342	22.8601	23.6578	24.0386	23.5004	24.3266	5	1.4%
888	SYNPCC7002_A0881	dihydrodipicolinate reductase	dihydrodipicolinate reductase, DapB	dapB	Amino acid biosynthesis	Aspartate family	641610891	YP_001734141 SYNPCC7002_A0881 dihydrodipicolinate reductase [Synechococcus sp. PCC 7002]	CDS	cyt	5	0.503986	22.6277	24.1146	22.4463	23.3471	24.7617	22.0663	24.7677	22.4305	2	0.7%
889	SYNPCC7002_A0882	adenylosuccinate synthetase (IMP--aspartate ligase)	adenylosuccinate synthetase, PurA	purA	Purines, pyrimidines, nucleosides, and nucleotides	Purine ribonucleotide biosynthesis	641610892	YP_001734142 SYNPCC7002_A0882 adenylosuccinate synthetase (IMP--aspartate ligase) [Synechococcus sp. PCC 7002]	CDS	cyt	21	0.561357	24.3101	25.0181	24.2158	24.2074	25.7398	25.2085	26.5354	24.7955	8	1.8%
890	SYNPCC7002_A0883	Ribosomal protein L25	50S ribosomal protein L25, RplY	rplY	Translation	Ribosomal proteins: synthesis and modification	641610893	YP_001734143 SYNPCC7002_A0883 Ribosomal protein L25 [Synechococcus sp. PCC 7002]	CDS	cyt	6	0.736667	21.476	23.2669	21.7277	21.4883	22.0239	22.0716	22.5065	21.7309	1	1.0%
911	SYNPCC7002_A0904	conserved hypothetical protein	protein of unknown function DUF2996		Hypothetical		641610914	YP_001734164 SYNPCC7002_A0904 hypothetical protein [Synechococcus sp. PCC 7002]	CDS	cyt	5	0.469694	22.9132	25.0292	23.4642	22.7872	18.7162	24.0531	23.8922	23.2786	1	0.7%
915	SYNPCC7002_A0908	magnesium protoporphyrin O-methyltransferase	Mg-protoporphyrin O-methyltransferase, ChlM	chlM	Biosynthesis of cofactors, prosthetic groups, and carriers	Cobalamin, heme, phycobilin and porphyrin	641610918	YP_001734168 SYNPCC7002_A0908 magnesium protoporphyrin O-methyltransferase [Synechococcus sp. PCC 7002]	CDS	cyt	3	0.531268	19.9846	19.1383	20.4065		20.9231	21.4751	20.6616	21.4383	3	1.3%
921	SYNPCC7002_A0914	ATPases involved in chromosome partitioning	ATPases involved in chromosome partitioning		Other categories	Drug and analog sensitivity	641610924	YP_001734174 SYNPCC7002_A0914 ATPases involved in chromosome partitioning [Synechococcus sp. PCC 7002]	CDS	cyt	8	0.816342	23.424	23.7256	23.4812	23.3717	24.6224	24.0584	25.9336	24.0147	3	0.8%
929	SYNPCC7002_A0922	conserved hypothetical protein (glyco-hydrolase domain, family 57)	conserved hypothetical protein		Hypothetical		641610932	YP_001734182 SYNPCC7002_A0922 conserved hypothetical protein (glyco-hydrolase domain, family 57) [Synechococcus sp. PCC 7002]	CDS	cyt	4	0.431116	20.9955	20.1243	21.2307	21.4196	20.2741	19.4288	19.8232	20.1926	9	1.8%
932	SYNPCC7002_A0925	NADH-plastoquinone oxidoreductase, I subunit	NADH dehydrogenase, subunit I, NdhI	ndhI	Photosynthesis and respiration	NADH dehydrogenase	641610935	YP_001734185 SYNPCC7002_A0925 NADH-plastoquinone oxidoreductase, I subunit [Synechococcus sp. PCC 7002]	CDS	cyt-TM assoc	4	0.491616	21.5594	20.4597	21.5922	21.6053	21.975	24.3082	22.4098	23.5275	9	4.4%
933	SYNPCC7002_A0926	NADH dehydrogenase subunit A	NADH dehydrogenase, subunit H, NdhA	ndhA	Photosynthesis and respiration	NADH dehydrogenase	641610936	YP_001734186 SYNPCC7002_A0926 NADH dehydrogenase subunit A [Synechococcus sp. PCC 7002]	CDS	TM 8 IM	4	0.735441	22.2875	20.2782	21.0945	22.3756	23.6044	24.1874	22.7374	24.3052	1	0.3%
948	SYNPCC7002_A0941	UDP-3-O-[3-hydroxymyristoyl] glucosamine N-acyltransferase	UDP-3-O-[3-hydroxymyristoyl] glucosamine N-acyltransferase, LpxD	lpxD	Fatty acid, phospholipid and sterol metabolism		641610951	YP_001734201 SYNPCC7002_A0941 UDP-3-O-[3-hydroxymyristoyl] glucosamine N-acyltransferase [Synechococcus sp. PCC 7002]	CDS	cyt	5	0.588036	20.6808	22.0054	20.729	21.3244	20.795	20.8062	19.8383	20.9431	5	1.5%
960	SYNPCC7002_A0953	uridylate kinase	uridylate kinase, PyrH	pyrH	Purines, pyrimidines, nucleosides, and nucleotides	Pyrimidine ribonucleotide biosynthesis	641610963	YP_001734212 SYNPCC7002_A0953 uridylate kinase [Synechococcus sp. PCC 7002]	CDS	cyt	9	0.535862	24.3285	24.6864	24.5643	24.4378	21.8037	24.9939	25.5689	25.0941	2	0.8%
983	SYNPCC7002_A0976	cysteine synthase	cysteine synthase, CysM	cysM	Amino acid biosynthesis	Serine family / Sulfur assimilation	641610986	YP_001734235 SYNPCC7002_A0976 cysteine synthase [Synechococcus sp. PCC 7002]	CDS	cyt	5	0.372568	22.0573	22.6706	22.1586	22.3803	21.158	21.6299	22.2356	22.1842	5	1.5%
986	SYNPCC7002_A0979	Two-component DNA binding response regulator	two component signal transduction system, response regulator of photosystem I, RpaB	rpaB	Regulatory functions		641610989	YP_001734238 SYNPCC7002_A0979 Two-component DNA binding response regulator [Synechococcus sp. PCC 7002]	CDS	cyt-IM assoc	11	0.516445	24.5189	25.3036	24.9075	24.412	24.2113	23.737	25.0355	24.1207	1	0.4%
993	SYNPCC7002_A0986	nicotinamide nucleotide transhydrogenase, chain alpha , part 1	nicotinamide nucleotide transhydrogenase, alpha chain part 1, PntA	pntA	Biosynthesis of cofactors, prosthetic groups, and carriers	Nicotinate and nicotinamide	641610996	YP_001734245 SYNPCC7002_A0986 nicotinamide nucleotide transhydrogenase, chain alpha , part 1 [Synechococcus sp. PCC 7002]	CDS	cyt	3	0.410563	21.8053	21.5915	21.9538	21.458			21.914	20.3039	3	0.8%
1001	SYNPCC7002_A0994	ATPase, AAA+ family domain protein	ATPase, AAA family, Ycf46	ycf46	Hypothetical		641611004	YP_001734253 SYNPCC7002_A0994 ATPase, AAA family domain protein [Synechococcus sp. PCC 7002]	CDS	cyt	5	0.452224	20.7566	20.1777	20.8973	21.1219	20.6116	21.3484	21.0501	21.6094	3	0.6%
1018	SYNPCC7002_A1011	conserved hypothetical protein	protein of unknown function DUF3086		Hypothetical		641611021	YP_001734270 SYNPCC7002_A1011 hypothetical protein [Synechococcus sp. PCC 7002]	CDS	cyt	3	0.453681	20.4751	20.4013	20.1782	19.8749	19.3415	20.2486	19.5051	20.7677	1	0.3%
1022	SYNPCC7002_A1015	FHA domain protein	FHA domain-containing protein		Hypothetical		641611025	YP_001734274 SYNPCC7002_A1015 FHA domain protein [Synechococcus sp. PCC 7002]	CDS	cyt	4	0.460547	20.1601	20.5357	20.5238	20.4528	21.3717	20.6691	19.268	21.1934	2	0.5%
1025	SYNPCC7002_A1018	magnesium protoporphyrin IX chelatase, subunit H	Mg-protoporphyrin IX chelatase, subunit H, ChlH	chlH	Biosynthesis of cofactors, prosthetic groups, and carriers	Cobalamin, heme, phycobilin and porphyrin	641611028	YP_001734277 SYNPCC7002_A1018 magnesium protoporphyrin IX chelatase, subunit H [Synechococcus sp. PCC 7002]	CDS	cyt	7	0.659529	20.4532	19.0435	20.5531	20.8645	20.4624	21.2066	20.5477	21.2044	10	0.8%
1029	SYNPCC7002_A1022	transketolase	transketolase, Tkt	tkt	Energy metabolism	Pentose phosphate pathway	641611032	YP_001734281 SYNPCC7002_A1022 transketolase [Synechococcus sp. PCC 7002]	CDS	cyt	31	0.65606	26.0047	26.1598	25.8801	25.8242	25.735	25.7836	28.1745	25.6981	6	0.9%
1030	SYNPCC7002_A1023	3-oxoacyl-[acyl-carrier-protein] synthase II	3-oxoacyl-(acyl carrier protein) synthase II, FabF	fabF	Fatty acid, phospholipid and sterol metabolism		641611033	YP_001734282 SYNPCC7002_A1023 3-oxoacyl-[acyl-carrier-protein] synthase II [Synechococcus sp. PCC 7002]	CDS	cyt	13	0.640697	24.7545	26.5603	24.9636	24.9496	24.5181	24.9146	27.1889	25.0445	7	1.7%
1032	SYNPCC7002_A1025	glutamyl-tRNA(Gln) amidotransferase, A subunit	aspartyl/glutamyl-tRNA amidotransferase, subunit A, GatA	gatA	Translation	Aminoacyl tRNA synthetases and tRNA modification	641611035	YP_001734284 SYNPCC7002_A1025 glutamyl-tRNA(Gln) amidotransferase, A subunit [Synechococcus sp. PCC 7002]	CDS	cyt	10	0.648653	21.8692	23.3441	22.1013	22.0492	20.9997	22.0999	22.0098	22.1249	6	1.2%
1034	SYNPCC7002_A1027	50S ribosomal protein L10	50S ribosomal protein L10, RplJ	rplJ	Translation	Ribosomal proteins: synthesis and modification	641611037	YP_001734286 SYNPCC7002_A1027 50S ribosomal protein L10 [Synechococcus sp. PCC 7002]	CDS	cyt	7	0.514659	23.8925	25.5973	24.0515	23.7127	24.8646	23.6557	24.2428	24.4925	1	0.6%
1037	SYNPCC7002_A1029	ribosomal protein L11	50S ribosomal protein L11, RplK	rplK	Translation	Ribosomal proteins: synthesis and modification	641611039	YP_001734288 SYNPCC7002_A1029 ribosomal protein L11 [Synechococcus sp. PCC 7002]	CDS	cyt	7	0.73324	25.6012	27.4724	26.067	25.5212	25.9719	26.302	26.4202	25.9152	1	0.7%
1038	SYNPCC7002_A1030	transcription termination/antitermination factor NusG	transcription antitermination protein, NusG	nusG	Regulatory functions		641611040	YP_001734289 SYNPCC7002_A1030 transcription termination/antitermination factor NusG [Synechococcus sp. PCC 7002]	CDS	cyt	5	0.453967	22.1229	22.9982	22.6386	22.1836	19.9469	21.5522	23.6365	21.6357	1	0.5%
1042	SYNPCC7002_A1034	conserved hypothetical protein	porin, OprB family		Cell envelope	Membranes, lipoproteins, and porins	641611044	YP_001734292 SYNPCC7002_A1034 hypothetical protein [Synechococcus sp. PCC 7002]	CDS	OM	5	0.740386	21.7783	19.4787	21.0557	21.4795	21.3557	21.0116	20.1924	21.054	2	0.3%
1044	SYNPCC7002_A1036	peptide chain release factor 1	peptide chain release factor 1, PrfA	prfA	Translation	Protein modification and translation factors	641611046	YP_001734294 SYNPCC7002_A1036 peptide chain release factor 1 [Synechococcus sp. PCC 7002]	CDS	cyt	8	0.709691	22.0294	22.4991	22.2411	20.8894	21.2792	21.2934	23.2559	21.5116	2	0.6%
1046	SYNPCC7002_A1038	ribosomal protein S9	30S ribosomal protein S9, RpsI	rpsI	Translation	Ribosomal proteins: synthesis and modification	641611048	YP_001734296 SYNPCC7002_A1038 ribosomal protein S9 [Synechococcus sp. PCC 7002]	CDS	cyt	7	0.39418	21.1198	22.9973	22.0276	20.8954	21.7348	23.0043	22.2996	22.955	2	1.5%
1050	SYNPCC7002_A1042	DNA-directed RNA polymerase, alpha subunit	DNA-directed RNA polymerase, alpha subunit, RpoA	rpoA	Transcription	RNA synthesis, modification, and DNA transcription	641611052	YP_001734300 SYNPCC7002_A1042 DNA-directed RNA polymerase, alpha subunit [Synechococcus sp. PCC 7002]	CDS	cyt	19	0.474884	25.5357	26.6411	25.5897	25.4813	27.0511	25.975	26.4874	26.078	2	0.6%
1051	SYNPCC7002_A1043	ribosomal protein S11	30S ribosomal protein S11, RpsK	rpsK	Translation	Ribosomal proteins: synthesis and modification	641611053	YP_001734301 SYNPCC7002_A1043 ribosomal protein S11 [Synechococcus sp. PCC 7002]	CDS	cyt	3	0.619131	20.8214	23.4219	21.2023		21.3577	22.2289	21.9259	21.4979	1	0.8%
1054	SYNPCC7002_A1046	adenylate kinase	adenylate kinase, Adk	adk	Purines, pyrimidines, nucleosides, and nucleotides	Purine ribonucleotide biosynthesis	641611056	YP_001734304 SYNPCC7002_A1046 adenylate kinase [Synechococcus sp. PCC 7002]	CDS	cyt	7	0.766586	23.4635	24.4041	23.7688	23.4643	24.4828	24.6471	28.1819	24.9287	2	1.1%
1056	SYNPCC7002_A1048	ribosomal protein L15	50S ribosomal protein L15, RplO	rplO	Translation	Ribosomal proteins: synthesis and modification	641611058	YP_001734306 SYNPCC7002_A1048 ribosomal protein L15 [Synechococcus sp. PCC 7002]	CDS	cyt	3	0.546362	23.4089	24.2735	23.7102	22.9102	23.5272	25.043	24.5954	24.2278	2	1.4%
1059	SYNPCC7002_A1051	50S ribosomal protein L6	50S ribosomal protein L6, RplF	rplF	Translation	Ribosomal proteins: synthesis and modification	641611061	YP_001734309 SYNPCC7002_A1051 50S ribosomal protein L6 [Synechococcus sp. PCC 7002]	CDS	cyt	5	0.718546	21.5728	21.3887	21.8817	21.9732	21.9596	23.0022	22.3166	22.5643	1	0.6%
1060	SYNPCC7002_A1052	ribosomal protein S8	30S ribosomal protein S8, RpsH	rpsH	Translation	Ribosomal proteins: synthesis and modification	641611062	YP_001734310 SYNPCC7002_A1052 ribosomal protein S8 [Synechococcus sp. PCC 7002]	CDS	cyt	4	0.396923	24.2486	24.9498	24.4478	23.4887	23.0798	23.6438	24.7998	24.9146	2	1.5%
1063	SYNPCC7002_A1055	ribosomal protein L14	50S ribosomal protein L14, RplN	rplN	Translation	Ribosomal proteins: synthesis and modification	641611065	YP_001734313 SYNPCC7002_A1055 ribosomal protein L14 [Synechococcus sp. PCC 7002]	CDS	cyt	5	0.59496	24.8897	25.3366	25.0272	25.4541	25.3164	26.4248	25.3994	26.2409	2	1.6%
1068	SYNPCC7002_A1060	ribosomal protein L22	50S ribosomal protein L22, RplV	rplV	Translation	Ribosomal proteins: synthesis and modification	641611070	YP_001734318 SYNPCC7002_A1060 ribosomal protein L22 [Synechococcus sp. PCC 7002]	CDS	cyt	5	0.611172	22.083	23.3971	22.468	22.7771	24.8566	24.9234	24.6399	24.3877	2	1.7%
1070	SYNPCC7002_A1062	ribosomal protein L2	50S ribosomal protein L2, RplB	rplB	Translation	Ribosomal proteins: synthesis and modification	641611072	YP_001734320 SYNPCC7002_A1062 ribosomal protein L2 [Synechococcus sp. PCC 7002]	CDS	cyt	9	0.381861	21.5329	20.7569	21.4229	21.0952	20.8531	21.8795	21.2377	22.0226	2	0.7%
1072	SYNPCC7002_A1064	ribosomal protein L4	50S ribosomal protein L4, RplD	rplD	Translation	Ribosomal proteins: synthesis and modification	641611074	YP_001734322 SYNPCC7002_A1064 ribosomal protein L4 [Synechococcus sp. PCC 7002]	CDS	cyt	8	0.188375	21.7661	22.0277	21.6925	21.3708	22.2311	22.2099	22.2859	22.5593	1	0.5%
1073	SYNPCC7002_A1065	ribosomal protein L3	50S ribosomal protein L3, RplC	rplC	Translation	Ribosomal proteins: synthesis and modification	641611075	YP_001734323 SYNPCC7002_A1065 ribosomal protein L3 [Synechococcus sp. PCC 7002]	CDS	cyt	4	0.448595	21.5242	20.5285	21.4047	21.875	22.792	23.2809	22.4707	22.3165	1	0.5%
1074	SYNPCC7002_A1066	polyribonucleotide nucleotidyltransferase	polynucleotide phosphorylase/polyadenylase, PnpA	pnpA	Transcription	RNA synthesis, modification, and DNA transcription	641611076	YP_001734324 SYNPCC7002_A1066 polyribonucleotide nucleotidyltransferase [Synechococcus sp. PCC 7002]	CDS	cyt	18	0.258165	23.6914	22.8959	23.3408	23.6008	23.3222	23.3632	22.9791	23.2777	2	0.3%
1090	SYNPCC7002_A1082	glycine cleavage T-protein (aminomethyltransferase)	folate-binding protein, YgfZ	ygfZ	Hypothetical		641611092	YP_001734340 SYNPCC7002_A1082 glycine cleavage T-protein (aminomethyltransferase) [Synechococcus sp. PCC 7002]	CDS	cyt	3	0.542583	21.241	20.4901	21.1216	20.8412		23.4634	20.6299	23.1357	7	2.0%
1093	SYNPCC7002_A1085	geranylgeranyl pyrophosphate synthase	geranylgeranyl diphosphate synthase, type II, CrtE	crtE	Biosynthesis of cofactors, prosthetic groups, and carriers	Carotenoid	641611095	YP_001734343 SYNPCC7002_A1085 geranylgeranyl pyrophosphate synthase [Synechococcus sp. PCC 7002]	CDS	cyt	5	0.652822	22.8479	22.0726	23.0173	22.8968	24.3772	23.1818	22.3293	23.3923	4	1.3%
1098	SYNPCC7002_A1090	L-asparaginase II (thermolabile)	L-asparaginase II (thermolabile), AnsA2	ansA2	Hypothetical		641611100	YP_001734348 SYNPCC7002_A1090 L-asparaginase II (thermolabile) [Synechococcus sp. PCC 7002]	CDS	cyt	6	0.788307	23.2519	24.464	23.705	23.5977	23.5944	23.434	25.7243	23.5859	8	2.5%
1103	SYNPCC7002_A1095	AbrB family transciptional regulator	AbrB family transciptional regulator, CalA	calA	Hypothetical		641611105	YP_001734353 SYNPCC7002_A1095 AbrB family transciptional regulator [Synechococcus sp. PCC 7002]	CDS	cyt	6	0.673662	24.6807	26.0831	25.0626	25.392	26.678	25.312	26.1884	25.0518	1	0.8%
1121	SYNPCC7002_A1113	3-octaprenyl-4-hydroxybenzoate carboxy-lyase	3-octaprenyl-4-hydroxybenzoate carboxy-lyase, UbiD	ubiD	Other categories	Other	641611123	YP_001734369 SYNPCC7002_A1113 3-octaprenyl-4-hydroxybenzoate carboxy-lyase [Synechococcus sp. PCC 7002]	CDS	cyt	5	0.442908	21.2931	21.5004	21.6417	20.7249	20.5465	21.4795	19.8713	21.5956	6	1.2%
1130	SYNPCC7002_A1122	conserved hypothetical protein (DUF1092)	protein of unknown function DUF1092		Hypothetical		641611132	YP_001734378 SYNPCC7002_A1122 conserved hypothetical protein (DUF1092) [Synechococcus sp. PCC 7002]	CDS	cyt	9	0.16717	21.3969	21.1272	21.5048	21.3633	20.3661	20.6802	21.0248	21.141	3	1.1%
1134	SYNPCC7002_A1126	dihydrolipoamide dehydrogenase	dihydrolipoamide dehydrogenase, IpdA	ipdA	Energy metabolism	Pyruvate dehydrogenase	641611136	YP_001734382 SYNPCC7002_A1126 dihydrolipoamide dehydrogenase [Synechococcus sp. PCC 7002]	CDS	cyt	18	0.143481	23.6741	24.6237	23.6293	23.7702	25.2317	24.7022	24.0247	24.8144	7	1.5%
1138	SYNPCC7002_A1130	arginine biosynthesis bifunctional protein ArgJ	bifunctional ornithine acetyltransferase/N-acetylglutamate synthase protein, ArgJ	argJ	Amino acid biosynthesis	Glutamate family / Nitrogen assimilation	641611140	YP_001734386 SYNPCC7002_A1130 arginine biosynthesis bifunctional protein ArgJ [Synechococcus sp. PCC 7002]	CDS	cyt	3	0.461572	20.4149	19.7858	21.385	20.7251	20.324	21.8541	21.496	21.6348	11	2.7%
1151	SYNPCC7002_A1143	conserved hypothetical protein	NADH dehydrogenase, subunit N, NdhN	ndhN	Hypothetical		641611153	YP_001734399 SYNPCC7002_A1143 hypothetical protein [Synechococcus sp. PCC 7002]	CDS	cyt-TM assoc	6	0.714913	23.3936	24.5506	23.6972	23.9557	24.3315	25.4373	24.1097	25.4268	1	0.6%
1154	SYNPCC7002_A1146	3-dehydroquinate synthase	3-dehydroquinate synthase, AroB	aroB	Amino acid biosynthesis	Aromatic amino acid family	641611156	YP_001734402 SYNPCC7002_A1146 3-dehydroquinate synthase [Synechococcus sp. PCC 7002]	CDS	cyt	8	0.736213	23.5522	23.8516	23.6015	23.4957	25.674	24.4329	24.8208	24.6015	3	0.8%
1155	SYNPCC7002_A1147	glutathione synthase	glutathione synthetase, GshB	gshB	Biosynthesis of cofactors, prosthetic groups, and carriers	Thioredoxin, glutaredoxin, and glutathione	641611157	YP_001734403 SYNPCC7002_A1147 glutathione synthase [Synechococcus sp. PCC 7002]	CDS	cyt	3	0.480441	21.2991	21.5619	21.372	21.1997	21.485	21.7935	21.8255	21.9745	1	0.3%
1158	SYNPCC7002_A1150	glucosamine--fructose-6-phosphate aminotransferase, isomerizing	glucosamine--fructose-6-phosphate aminotransferase, isomerizing, GlmS	glmS	Central intermediary metabolism	Amino sugars	641611160	YP_001734406 SYNPCC7002_A1150 glucosamine--fructose-6-phosphate aminotransferase, isomerizing [Synechococcus sp. PCC 7002]	CDS	cyt	8	0.442618	22.0397	21.1915	21.9175	22.0921	22.3429	22.0313	22.7025	21.9411	4	0.6%
1162	SYNPCC7002_A1154	putative lysine decarboxylase	putative lysine decarboxylase		Hypothetical		641611164	YP_001734410 SYNPCC7002_A1154 putative lysine decarboxylase [Synechococcus sp. PCC 7002]	CDS	cyt	3	0.622862	22.5203	22.1861	21.3306	23.0361	25.1161	23.8805	22.6268	24.0357	3	1.4%
1177	SYNPCC7002_A1169	Single-stranded DNA-binding protein	single-stranded DNA-binding protein, Ssb	ssb	Hypothetical		641611179	YP_001734424 SYNPCC7002_A1169 Single-stranded DNA-binding protein [Synechococcus sp. PCC 7002]	CDS	cyt	3	0.631916	19.9213	21.1709	20.7333	20.219		20.8489	22.5624	20.7655	1	0.7%
1180	SYNPCC7002_A1172	1-deoxy-D-xylulose-5-phosphate synthase	1-deoxy-D-xylulose-5-phosphate synthase, Dxs	dxs	Other categories	Other	641611182	YP_001734427 SYNPCC7002_A1172 1-deoxy-D-xylulose-5-phosphate synthase [Synechococcus sp. PCC 7002]	CDS	cyt	9	0.197266	22.3983	22.3367	22.5423	22.4243	22.4533	22.3414	21.813	22.0371	6	0.9%
1189	SYNPCC7002_A1181	ATPase, AAA family domain protein	ATPase, AAA family		Hypothetical		641611191	YP_001734436 SYNPCC7002_A1181 ATPase, AAA family domain protein [Synechococcus sp. PCC 7002]	CDS	cyt	4	0.596937	21.5075	21.5646	21.8373	21.5165	22.0193	21.3956	20.5727	23.2485	2	0.4%
1191	SYNPCC7002_A1183	conserved hypothetical protein	signal transduction protein with FIST sensory domain		Hypothetical		641611193	YP_001734438 SYNPCC7002_A1183 hypothetical protein [Synechococcus sp. PCC 7002]	CDS	cyt	3	0.577971		21.788	25.37	21.5954	26.6056	23.4296	22.7468	23.5597	7	1.6%
1203	SYNPCC7002_A1193	Clp protease	ATP-dependent protease, proteolytic subunit, ClpR	clpR	Translation	Degradation of proteins, peptides, and glycopeptides	641611203	YP_001734448 SYNPCC7002_A1193 Clp protease [Synechococcus sp. PCC 7002]	CDS	cyt	5	0.664717	25.2671	26.0926	24.8166	25.0202	24.4267	24.6954	25.6602	24.7921	3	1.3%
1208	SYNPCC7002_A1198	LysR transcriptional regulator	transcriptional regulator of RuBisCO operon, RbcR	rbcR	Regulatory functions		641611208	YP_001734453 SYNPCC7002_A1198 LysR transcriptional regulator [Synechococcus sp. PCC 7002]	CDS	cyt	17	0.800639	24.8215	24.5635	24.6181	25.3019	26.9813	26.3727	25.402	26.3527	5	1.5%
1213	SYNPCC7002_A1203	aspartate aminotransferase	L,L-diaminopimelate aminotransferase, DapL	dapL	Other categories	Other	641611213	YP_001734458 SYNPCC7002_A1203 aspartate aminotransferase [Synechococcus sp. PCC 7002]	CDS	cyt	10	0.784239	21.816	21.6789	21.44	21.2241	24.2989	23.8472	24.2855	23.8956	7	1.7%
1216	SYNPCC7002_A1206	orotate phosphoribosyltransferase	orotate phosphoribosyltransferase, PyrE	pyrE	Purines, pyrimidines, nucleosides, and nucleotides	Pyrimidine ribonucleotide biosynthesis	641611216	YP_001734461 SYNPCC7002_A1206 orotate phosphoribosyltransferase [Synechococcus sp. PCC 7002]	CDS	cyt	5	0.593116	21.7303	21.691	21.5088	21.3342	18.2999	22.9562	23.1575	22.8112	1	0.5%
1226	SYNPCC7002_A1216	valyl-tRNA synthetase	valyl-tRNA synthetase, ValS	valS	Translation	Aminoacyl tRNA synthetases and tRNA modification	641611226	YP_001734470 SYNPCC7002_A1216 valyl-tRNA synthetase [Synechococcus sp. PCC 7002]	CDS	cyt	20	0.544808	23.8154	22.655	23.6044	24.3923	23.9974	23.4276	23.3788	23.1719	9	1.0%
1239	SYNPCC7002_A1228	inorganic pyrophosphatase	inorganic pyrophosphatase, Ppa	ppa	Central intermediary metabolism	Phosphorus compounds	641611238	YP_001734482 SYNPCC7002_A1228 inorganic pyrophosphatase [Synechococcus sp. PCC 7002]	CDS	cyt	3	0.23646	19.0795	19.2301	20.0451	18.8595	20.2563	18.719	20.6608	20.014	3	1.8%
1257	SYNPCC7002_A1246	D-3-phosphoglycerate dehydrogenase	D-3-phosphoglycerate dehydrogenase, SerA	serA	Amino acid biosynthesis	Serine family / Sulfur assimilation	641611256	YP_001734500 SYNPCC7002_A1246 D-3-phosphoglycerate dehydrogenase [Synechococcus sp. PCC 7002]	CDS	cyt	22	0.714516	25.352	26.2928	25.6098	25.1684	24.8285	24.4337	27.4704	24.4893	2	0.4%
1270	SYNPCC7002_A1259	preprotein translocase, SecA subunit	preprotein translocase subunit, SecA	secA	Cellular processes	Protein and peptide secretion	641611269	YP_001734513 SYNPCC7002_A1259 preprotein translocase, SecA subunit [Synechococcus sp. PCC 7002]	CDS	cyt	15	0.486786	21.555	21.2972	21.3341	21.1073	21.9515	21.9044	21.1627	22.2136	3	0.3%
1278	SYNPCC7002_A1267	aspartate kinase	aspartate kinase, LysC	lysC	Energy metabolism	Amino acids and amines	641611277	YP_001734520 SYNPCC7002_A1267 aspartate kinase [Synechococcus sp. PCC 7002]	CDS	cyt	5	0.629238	21.2791	21.1367	21.3365	20.9186		22.1981	22.9047	22.1053	8	1.3%
1279	SYNPCC7002_A1268	RNA-binding protein	RNA-binding protein		Translation	Nucleoproteins	641611278	YP_001734521 SYNPCC7002_A1268 RNA-binding protein [Synechococcus sp. PCC 7002]	CDS	cyt	3	0.557064	21.6685	23.9361	22.0277	21.7536	21.823	22.1591	23.5284	22.6873	1	0.7%
1284	SYNPCC7002_A1273	conserved hypothetical protein TIGR00649	RNA-metabolising metallo-beta-lactamase		Hypothetical		641611283	YP_001734526 SYNPCC7002_A1273 conserved hypothetical protein TIGR00649 [Synechococcus sp. PCC 7002]	CDS	cyt	7	0.578945	21.9451	21.6157	22.1306	22.4434	20.4898	21.8067	23.5103	22.2474	3	0.5%
1285	SYNPCC7002_A1274	dihydrodipicolinate synthase	dihydrodipicolinate synthase, DapA	dapA	Amino acid biosynthesis	Aspartate family	641611284	YP_001734527 SYNPCC7002_A1274 dihydrodipicolinate synthase [Synechococcus sp. PCC 7002]	CDS	cyt	4	0.715553	22.4867	21.4509	22.1124	22.6351	22.2183	23.0577	24.8215	23.6343	6	2.0%
1286	SYNPCC7002_A1275	aspartate-semialdehyde dehydrogenase	aspartate-semialdehyde dehydrogenase, Asd	asd	Amino acid biosynthesis	Aspartate family	641611285	YP_001734528 SYNPCC7002_A1275 aspartate-semialdehyde dehydrogenase [Synechococcus sp. PCC 7002]	CDS	cyt	10	0.560989	22.777	23.444	23.2245	22.7641	23.4792	22.8541	25.4248	23.0502	4	1.2%
1289	SYNPCC7002_A1278	ketol-acid reductoisomerase	ketol-acid reductoisomerase, IlvC	ilvC	Amino acid biosynthesis	Branched chain family	641611288	YP_001734531 SYNPCC7002_A1278 ketol-acid reductoisomerase [Synechococcus sp. PCC 7002]	CDS	cyt	13	0.539128	23.7802	24.2177	23.3868	23.8277	22.3219	23.0639	24.3223	23.2672	2	0.6%
1302	SYNPCC7002_A1291	flavodoxin	iron-stress flavodoxin, IsiB	isiB	Photosynthesis and respiration	Soluble electron carriers	641611301	YP_001734544 SYNPCC7002_A1291 flavodoxin [Synechococcus sp. PCC 7002]	CDS	cyt-TM assoc	3	0.636041	19.6792	19.7887	19.345	18.7207	15.876	22.4253	19.7261	22.1833	1	0.6%
1308	SYNPCC7002_A1297	Dienelactone hydrolase family protein	dienelactone hydrolase family protein		Other categories	Other	641611307	YP_001734550 SYNPCC7002_A1297 Dienelactone hydrolase family protein [Synechococcus sp. PCC 7002]	CDS	peri	11	0.778849	25.2321	23.505	24.593	25.6926	27.3205	26.1905	24.6752	26.1239	1	0.4%
1311	SYNPCC7002_A1300	WD-repeat protein	WD repeat-containing protein		Other categories	WD repeat proteins	641611310	YP_001734553 SYNPCC7002_A1300 WD-repeat protein [Synechococcus sp. PCC 7002]	CDS	cyt	3	0.619745	22.5882	21.0832	22.5239	23.3767	24.6941	23.8	22.7193	23.8365	8	1.5%
1312	SYNPCC7002_A1301	Bacterial fructose-1,6-bisphosphatase, glpX-encoded superfamily	bifunctional fructose-1,6-bisphosphatase / Sedoheptulose-1,7-bisphosphatase, GlpX	glpX	Other categories	Other	641611311	YP_001734554 SYNPCC7002_A1301 Bacterial fructose-1,6-bisphosphatase, glpX-encoded superfamily [Synechococcus sp. PCC 7002]	CDS	cyt	15	0.546517	24.6196	24.3589	24.5059	24.4526	26.6113	26.7567	23.4944	26.6604	7	2.0%
1313	SYNPCC7002_A1302	glutamyl-tRNA reductase	glutamyl-tRNA reductase, HemA	hemA	Translation	Aminoacyl tRNA synthetases and tRNA modification	641611312	YP_001734555 SYNPCC7002_A1302 glutamyl-tRNA reductase [Synechococcus sp. PCC 7002]	CDS	cyt	18	0.638769	23.6871	21.7432	23.1594	23.7766	24.8743	25.2158	22.6724	24.9273	3	0.7%
1319	SYNPCC7002_A1308	two-component response regulator	osmotic stress-responsive two component signal transduction system, response regulator of energy transfer from phycobilisomes to photosystems, RpaA	rpaA	Regulatory functions		641611318	YP_001734561 SYNPCC7002_A1308 two-component response regulator [Synechococcus sp. PCC 7002]	CDS	cyt-IM assoc	12	0.339562	21.1165	21.5402	21.6872	21.5187	20.6816	21.3508	22.2804	21.3879	3	1.2%
1320	SYNPCC7002_A1309	thymidylate synthase	thymidylate synthase, ThyX	thyX	DNA replication, restriction, modification, recombination, and repair		641611319	YP_001734562 SYNPCC7002_A1309 thymidylate synthase [Synechococcus sp. PCC 7002]	CDS	cyt	3	0.502447	21.5542	21.8353	21.0464	22.359	22.9624	21.6854	22.2151	22.3216	18	2.6%
1332	SYNPCC7002_A1321	flavoprotein	NAD(P)H:oxygen oxidoreductase, Flv3	flv3	Other categories	Other	641611331	YP_001734574 SYNPCC7002_A1321 flavoprotein [Synechococcus sp. PCC 7002]	CDS	cyt	9	0.677717	21.3036	21.5504	21.7106	21.8114	23.4593	22.7031	23.4928	22.2526	6	1.0%
1334	SYNPCC7002_A1323	conserved hypothetical protein	toxin-antitoxin system toxin, HepN family		Unknown		641611333	YP_001734576 SYNPCC7002_A1323 hypothetical protein [Synechococcus sp. PCC 7002]	CDS	cyt	4	0.702647	20.7377	19.2495	21.023	22.0175	19.2171	22.2496	19.2523	22.6277	1	0.8%
1339	SYNPCC7002_A1328	CobQ/CobB/MinD/ParA nucleotide binding domain protein	CobQ/CobB/MinD/ParA nucleotide binding domain-containing protein		Hypothetical		641611338	YP_001734581 SYNPCC7002_A1328 CobQ/CobB/MinD/ParA nucleotide binding domain protein [Synechococcus sp. PCC 7002]	CDS	cyt	3	0.629545	19.8269	20.2371	21.1035	21.9263	22.6171	22.4507	22.4586	21.3838	1	0.5%
1343	SYNPCC7002_A1332	soluble hydrogenase 42 kD subunit DHSS	serine--glyoxylate aminotransferase		Other categories	Hydrogenase	641611342	YP_001734585 SYNPCC7002_A1332 soluble hydrogenase 42 kD subunit DHSS [Synechococcus sp. PCC 7002]	CDS	cyt	8	0.412912	23.256	23.0683	23.1293	23.2444	25.182	24.2232	23.7298	24.1184	3	0.8%
1346	SYNPCC7002_A1335	conserved hypothetical protein	hypothetical protein		Hypothetical		641611345	YP_001734588 SYNPCC7002_A1335 hypothetical protein [Synechococcus sp. PCC 7002]	CDS	cyt	3	0.462018	21.2693	21.7554	21.2992	20.8746			22.4983	21.0633	3	0.9%
1354	SYNPCC7002_A1343	DNA gyrase, B subunit	DNA gyrase, subunit B, GyrB	gyrB	DNA replication, restriction, modification, recombination, and repair		641611353	YP_001734595 SYNPCC7002_A1343 DNA gyrase, B subunit [Synechococcus sp. PCC 7002]	CDS	cyt	13	0.260197	21.675	22.0438	21.6793	21.7713	22.3162	21.6671	21.936	21.8956	6	0.9%
1355	SYNPCC7002_A1344	sulfate adenylyltransferase	sulfate adenylyltransferase, Sat	sat	Amino acid biosynthesis	Serine family / Sulfur assimilation	641611354	YP_001734596 SYNPCC7002_A1344 sulfate adenylyltransferase [Synechococcus sp. PCC 7002]	CDS	cyt	15	0.61865	24.2891	25.7402	24.3701	24.3403	23.7803	24.0751	24.6372	23.7664	4	1.0%
1359	SYNPCC7002_A1348	indole-3-glycerol phosphate synthase	indole-3-glycerol-phosphate synthase, TrpC	trpC	Amino acid biosynthesis	Aromatic amino acid family	641611358	YP_001734600 SYNPCC7002_A1348 indole-3-glycerol phosphate synthase [Synechococcus sp. PCC 7002]	CDS	cyt	3	0.296825	22.8271	22.2598	22.7402	22.017	21.2992	22.2802	21.4462	22.2786	2	0.7%
1361	SYNPCC7002_A1350	ribonucleotide reductase subunit alpha	ribonucleotide reductase, alpha subunit, NrdA	nrdA	Purines, pyrimidines, nucleosides, and nucleotides	Purine ribonucleotide biosynthesis	641611360	YP_001734602 SYNPCC7002_A1350 ribonucleotide reductase subunit alpha [Synechococcus sp. PCC 7002]	CDS	cyt	4	0.724766	18.8031	17.7581	20.932		19.4881	20.0945	17.9174	20.1928	15	1.9%
1363	SYNPCC7002_A1352	fructose-bisphosphate aldolase, class II, Calvin cycle subtype	fructose-1,6-bisphosphate aldolase, Fba	fba	Energy metabolism	Glycolysis	641611362	YP_001734604 SYNPCC7002_A1352 fructose-bisphosphate aldolase, class II, Calvin cycle subtype [Synechococcus sp. PCC 7002]	CDS	cyt	25	0.394265	27.5951	28.5863	28.2659	27.4114	29.2929	27.9569	28.5919	28.1367	4	1.1%
1364	SYNPCC7002_A1353	3-isopropylmalate dehydratase, large subunit	3-isopropylmalate dehydratase, large subunit, LeuC	leuC	Amino acid biosynthesis	Branched chain family	641611363	YP_001734605 SYNPCC7002_A1353 3-isopropylmalate dehydratase, large subunit [Synechococcus sp. PCC 7002]	CDS	cyt	14	0.639929	24.6131	25.4315	24.8079	24.9088	24.7713	25.1824	26.9309	24.753	7	1.5%
1367	SYNPCC7002_A1356	2-isopropylmalate synthase	2-isopropylmalate synthase, LeuA	leuA	Amino acid biosynthesis	Branched chain family	641611366	YP_001734608 SYNPCC7002_A1356 2-isopropylmalate synthase [Synechococcus sp. PCC 7002]	CDS	cyt	12	0.226398	22.6646	23.5231	23.2445	23.0523	22.6649	22.6996	22.7426	22.8632	3	0.6%
1373	SYNPCC7002_A1362	GMP synthetase	GMP synthase, GuaA	guaA	Purines, pyrimidines, nucleosides, and nucleotides	Purine ribonucleotide biosynthesis	641611372	YP_001734614 SYNPCC7002_A1362 GMP synthetase [Synechococcus sp. PCC 7002]	CDS	cyt	7	0.689955	21.6744	21.2133	21.8319	21.9381	22.4217	22.8584	21.466	22.79	7	1.3%
1385	SYNPCC7002_A1374	two-component system response regulator	two component signal transduction system, response regulator, PilH	pilH	Regulatory functions		641611384	YP_001734626 SYNPCC7002_A1374 two-component system response regulator [Synechococcus sp. PCC 7002]	CDS	cyt-IM assoc	6	0.751209	23.7525	25.3369	24.3891	23.6058	22.3593	23.4313	24.9396	23.0747	2	1.5%
1396	SYNPCC7002_A1385	NAD dependent epimerase/dehydratase family	NAD-dependent epimerase/dehydratase family protein, Ycf39	ycf39	Hypothetical		641611395	YP_001734637 SYNPCC7002_A1385 NAD dependent epimerase/dehydratase family [Synechococcus sp. PCC 7002]	CDS	cyt	4	0.313485	21.1961	19.0539	19.5762	20.9105	20.3733	18.8268	19.0964	19.6671	4	1.8%
1400	SYNPCC7002_A1389	sugar-phosphate nucleotidyl transferase	mannose-1-phosphate guanyltransferase		Energy metabolism	Sugars	641611399	YP_001734641 SYNPCC7002_A1389 sugar-phosphate nucleotidyl transferase [Synechococcus sp. PCC 7002]	CDS	cyt	9	0.710373	22.3597	22.3072	21.9944	23.1184	25.5671	24.2463	23.1493	23.9481	6	1.5%
1417	SYNPCC7002_A1406	phosphoribosylamine--glycine ligase	phosphoribosylamine--glycine ligase, PurD	purD	Purines, pyrimidines, nucleosides, and nucleotides	Purine ribonucleotide biosynthesis	641611416	YP_001734653 SYNPCC7002_A1406 phosphoribosylamine--glycine ligase [Synechococcus sp. PCC 7002]	CDS	cyt	6	0.672363	21.5077	21.3499	21.3194	22.5556	21.0807	22.1974	23.9422	23.1769	7	1.7%
1423	SYNPCC7002_A1412	HEAT-like repeat Protein	IscA FeS stabilizing protein, IaiH	iaiH	Hypothetical		641611422	YP_001734659 SYNPCC7002_A1412 HEAT-like repeat Protein [Synechococcus sp. PCC 7002]	CDS	cyt	5	0.455056	22.3728	21.4401	21.4934	22.8352		23.0718	22.2506	22.4541	5	2.0%
1424	SYNPCC7002_A1413	NifU like protein	iron-sulfur cluster assembly scaffold protein, NifU	nifU	Amino acid biosynthesis	Glutamate family / Nitrogen assimilation	641611423	YP_001734660 SYNPCC7002_A1413 NifU like protein [Synechococcus sp. PCC 7002]	CDS	cyt	6	0.658055	26.8725	27.4396	26.9858	26.9028	29.2692	28.8645	26.2322	28.8338	2	2.6%
1425	SYNPCC7002_A1414	phosphoenolpyruvate carboxylase	phosphoenolpyruvate carboxylase, Ppc	ppc	Energy metabolism	Pyruvate and acetyl-CoA metabolism	641611424	YP_001734661 SYNPCC7002_A1414 phosphoenolpyruvate carboxylase [Synechococcus sp. PCC 7002]	CDS	cyt	13	0.593547	21.0234	20.767	20.8652	20.719	19.8943	22.1473	20.8085	22.0534	9	0.9%
1431	SYNPCC7002_A1420	CTP synthase	CTP synthetase, PyrG	pyrG	Purines, pyrimidines, nucleosides, and nucleotides	Pyrimidine ribonucleotide biosynthesis	641611430	YP_001734667 SYNPCC7002_A1420 CTP synthase [Synechococcus sp. PCC 7002]	CDS	cyt	10	0.590997	21.7406	20.5579	21.4717	22.0834	22.1598	22.3953	22.4192	22.0221	5	0.9%
1438	SYNPCC7002_A1427	phosphopantothenoylcysteine decarboxylase/phosphopantothenate--cysteine ligase	bifunctional phosphopantothenoylcysteine decarboxylase/phosphopantothenate synthase, CoaBC	coaBC	Biosynthesis of cofactors, prosthetic groups, and carriers	Pantothenate	641611437	YP_001734674 SYNPCC7002_A1427 phosphopantothenoylcysteine decarboxylase/phosphopantothenate--cysteine ligase [Synechococcus sp. PCC 7002]	CDS	cyt	3	0.586575	21.7124	20.2516	22.0311	22.5792	22.5723	23.6195	20.6506	23.0589	4	1.0%
1451	SYNPCC7002_A1440	HEAT-like repeat protein	phycocyanin alpha phycocyanobilin lyase related protein, NblB	nblB	Hypothetical		641611450	YP_001734687 SYNPCC7002_A1440 HEAT-like repeat protein [Synechococcus sp. PCC 7002]	CDS	cyt	10	0.6403	23.0045	22.5867	23.0615	23.6688	24.4156	23.9179	24.7495	24.0497	1	0.5%
1469	SYNPCC7002_A1458	Putative OxPP cycle protein opcA	allosteric effector of glucose-6-phosphate dehydrogenase, OpcA	opcA	Energy metabolism	Pentose phosphate pathway	641611468	YP_001734705 SYNPCC7002_A1458 Putative OxPP cycle protein opcA [Synechococcus sp. PCC 7002]	CDS	cyt	14	0.61358	23.2913	22.6832	23.2026	23.5293	24.7377	23.4303	22.1366	23.7851	13	2.9%
1471	SYNPCC7002_A1460	transaldolase	transaldolase, TalA	talA	Energy metabolism	Pentose phosphate pathway	641611470	YP_001734707 SYNPCC7002_A1460 transaldolase [Synechococcus sp. PCC 7002]	CDS	cyt	10	0.778213	22.686	23.1744	22.9397	22.9067	24.1989	22.6366	20.7082	22.8688	3	0.8%
1474	SYNPCC7002_A1463	radical SAM domain protein	radical SAM domain-containing protein DUF3641		Hypothetical		641611473	YP_001734710 SYNPCC7002_A1463 radical SAM domain protein [Synechococcus sp. PCC 7002]	CDS	cyt	4	0.684229	22.4111	20.2749	22.011	22.5925	23.7312	23.928	20.9116	24.0785	10	3.0%
1475	SYNPCC7002_A1464	SAM-dependent methyltransferase	methyltransferase type 11		Hypothetical		641611474	YP_001734711 SYNPCC7002_A1464 SAM-dependent methyltransferase [Synechococcus sp. PCC 7002]	CDS	cyt	8	0.692158	21.4188	19.9986	21.3625	21.5097	22.4919	22.5129	20.5496	22.6476	14	3.5%
1485	SYNPCC7002_A1474	aldo/keto reductase family	methylglyoxal reductase, SakR1	sakR1	Hypothetical		641611484	YP_001734721 SYNPCC7002_A1474 aldo/keto reductase family [Synechococcus sp. PCC 7002]	CDS	cyt	4	0.551819	21.405	21.5616	21.4738	21.3269	21.2807	21.2654	20.4808	21.0835	3	0.9%
1489	SYNPCC7002_A1478	conserved hypothetical protein	hypothetical protein		Unknown		641611488	YP_001734725 SYNPCC7002_A1478 hypothetical protein [Synechococcus sp. PCC 7002]	CDS	cyt	3	0.523736	18.1143	17.7432	18.2151	18.6937	19.0395	19.3877	18.7678	20.2445	1	1.0%
1505	SYNPCC7002_A1494	adenylylsulfate kinase	adenylylsulfate kinase, ApsK	apsK	Amino acid biosynthesis	Serine family / Sulfur assimilation	641611504	YP_001734741 SYNPCC7002_A1494 adenylylsulfate kinase [Synechococcus sp. PCC 7002]	CDS	cyt	4	0.496796	24.8085	26.5515	24.8763	24.8691	26.781	25.2215	27.6871	24.9535	3	1.7%
1508	SYNPCC7002_A1497	phosphoadenosine phosphosulfate reductase	phosphoadenosine phosphosulfate reductase,CysH	cysH	Amino acid biosynthesis	Serine family / Sulfur assimilation	641611507	YP_001734744 SYNPCC7002_A1497 phosphoadenosine phosphosulfate reductase [Synechococcus sp. PCC 7002]	CDS	cyt	3	0.626753	20.4499	20.3058	19.9785	20.4119	24.7459	22.0075	21.2092	21.9779	1	0.4%
1514	SYNPCC7002_A1503	glycosyl transferase, group 1 family protein	glycosyl transferase, group 1 family protein		Other categories	Other	641611513	YP_001734750 SYNPCC7002_A1503 glycosyl transferase, group 1 family protein [Synechococcus sp. PCC 7002]	CDS	cyt	4	0.622743	22.1167	20.7621	21.8741	22.3989	24.3674	23.5519	23.2371	23.4138	8	1.8%
1516	SYNPCC7002_A1505	ABC-type multidrug/protein/lipid transport system, ATPase component	lipid ABC transport system, permease and ATPase components, MsbA family		Transport and binding proteins		641611515	YP_001734752 SYNPCC7002_A1505 ABC-type multidrug/protein/lipid transport system, ATPase component [Synechococcus sp. PCC 7002]	CDS	IM 5 TM	6	0.771114	22.4499	20.7492	21.8439	23.1144	23.6423	23.7491	21.8266	23.7109	2	0.3%
1519	SYNPCC7002_A1508	putative sulfotransferase	putative sulfotransferase		Other categories	Other	641611518	YP_001734755 SYNPCC7002_A1508 putative sulfotransferase [Synechococcus sp. PCC 7002]	CDS	cyt	4	0.709241	22.2905	21.6162	22.497	23.8771	26.2606	23.382	23.1165	24.2984	3	1.0%
1522	SYNPCC7002_A1511	conserved hypothetical protein	hypothetical protein		Photosynthesis and respiration	Photosystem II	641611521	YP_001734758 SYNPCC7002_A1511 hypothetical protein [Synechococcus sp. PCC 7002]	CDS	cyt	3	0.635614	21.4296	21.0293	21.5343	22.0633	23.6072	23.1128	22.6362	22.9421	6	2.0%
1531	SYNPCC7002_A1520	putative acetyltransferase	putative colanic acid biosynthesis acetyltransferase, WcaF	wcaF	Unknown		641611530	YP_001734767 SYNPCC7002_A1520 putative acetyltransferase [Synechococcus sp. PCC 7002]	CDS	cyt	3	0.587348	20.2646	19.5709	19.8796	21.1733	20.0378	22.2986	19.9834	22.0182	5	2.6%
1532	SYNPCC7002_A1521	GTP binding protein	GTP-binding protein, ObgE	obgE	Regulatory functions		641611531	YP_001734768 SYNPCC7002_A1521 GTP binding protein [Synechococcus sp. PCC 7002]	CDS	cyt	4	0.447539	20.3505	19.7573	20.257	20.0532	20.5511	20.5544	21.4636	19.6693	3	0.8%
1536	SYNPCC7002_A1525	cell shape determining protein, MreB/Mrl family subfamily	cell shape-determining protein, MreB	mreB	Cellular processes	Chaperones	641611535	YP_001734772 SYNPCC7002_A1525 cell shape determining protein, MreB/Mrl family subfamily [Synechococcus sp. PCC 7002]	CDS	cyt	10	0.736488	24.7163	25.792	24.8667	24.697	24.1163	24.6894	27.3909	24.708	1	0.3%
1545	SYNPCC7002_A1534	ATP-dependent Clp protease, ATP-binding subunit ClpX	ATP-dependent protease, ATPase subunit, ClpX	clpX	Translation	Degradation of proteins, peptides, and glycopeptides	641611544	YP_001734781 SYNPCC7002_A1534 ATP-dependent Clp protease, ATP-binding subunit ClpX [Synechococcus sp. PCC 7002]	CDS	cyt	10	0.556173	20.9411	20.8503	20.783	20.2944	21.8645	20.5369	21.661	21.0171	9	2.0%
1546	SYNPCC7002_A1535	Clp protease	ATP-dependent protease, proteolytic subunit, ClpP2	clpP2	Translation	Degradation of proteins, peptides, and glycopeptides	641611545	YP_001734782 SYNPCC7002_A1535 Clp protease [Synechococcus sp. PCC 7002]	CDS	cyt	4	0.487543	22.4627	22.8376	22.1032	23.1341	23.0377	22.1766	22.5921	22.0012	2	1.0%
1547	SYNPCC7002_A1536	conserved hypothetical protein	hypothetical protein		Hypothetical		641611546	YP_001734783 SYNPCC7002_A1536 hypothetical protein [Synechococcus sp. PCC 7002]	CDS	cyt	3	0.577308	20.9334	21.0841	19.9929	20.568	22.2287	21.7279	20.2983	21.7732	4	1.8%
1552	SYNPCC7002_A1541	conserved hypothetical protein	protein of unknown function DUF1824		Hypothetical		641611551	YP_001734788 SYNPCC7002_A1541 hypothetical protein [Synechococcus sp. PCC 7002]	CDS	cyt	3	0.628014	22.8857	23.506	23.2415	22.1135		22.4624	23.8942	23.5279	3	2.2%
1554	SYNPCC7002_A1543	exoribonuclease	ribonuclease R, Zam	zam	Other categories	Drug and analog sensitivity	641611553	YP_001734790 SYNPCC7002_A1543 exoribonuclease [Synechococcus sp. PCC 7002]	CDS	cyt	17	0.343342	23.2924	23.0141	23.6198	23.3274	23.3029	23.6576	22.9359	23.4568	9	1.2%
1556	SYNPCC7002_A1545	phosphoribosylformylglycinamidine synthase I	phosphoribosylformylglycinamidine synthase, glutamine amidotransferase subunit, PurQ	purQ	Purines, pyrimidines, nucleosides, and nucleotides	Purine ribonucleotide biosynthesis	641611555	YP_001734792 SYNPCC7002_A1545 phosphoribosylformylglycinamidine synthase I [Synechococcus sp. PCC 7002]	CDS	cyt	4	0.537768	22.928	22.9404	23.2052	23.2952	24.1987	23.682	24.6522	23.6819	5	2.2%
1560	SYNPCC7002_A1549	glycine dehydrogenase	glycine dehydrogenase [decarboxylating], GcvP	gcvP	Energy metabolism	Amino acids and amines	641611559	YP_001734796 SYNPCC7002_A1549 glycine dehydrogenase [Synechococcus sp. PCC 7002]	CDS	cyt	13	0.81886	22.0821	20.8645	21.6424	21.9401	22.4739	21.767	23.829	21.9487	23	2.3%
1570	SYNPCC7002_A1559	photosystem II 44 kDa subunit reaction center protein	photosystem II 44 kDa subunit reaction center protein, PsbC	psbC	Photosynthesis and respiration	Photosystem II	641611569	YP_001734806 SYNPCC7002_A1559 photosystem II 44 kDa subunit reaction center protein [Synechococcus sp. PCC 7002]	CDS	TM 7 TM	9	0.860121	22.2854	20.2627	22.0338	22.1252	25.1912	24.6729	21.2679	24.9348	3	0.6%
1577	SYNPCC7002_A1565	glutamyl-tRNA (Gln) amidotransferase chain C	aspartyl/glutamyl-tRNA amidotransferase, subunit C, GatC	gatC	Translation	Aminoacyl tRNA synthetases and tRNA modification	641611575	YP_001734812 SYNPCC7002_A1565 glutamyl-tRNA (Gln) amidotransferase chain C [Synechococcus sp. PCC 7002]	CDS	cyt	4	0.665842	22.0962	23.8096	22.2873	20.9398		22.8567	23.3656	22.1399	1	1.0%
1596	SYNPCC7002_A1584	D-alanyl-D-alanine ligase	D-alanine--D-alanine ligase, DdlA	ddl	Cell envelope	Murein sacculus and peptidoglycan	641611594	YP_001734831 SYNPCC7002_A1584 D-alanyl-D-alanine ligase [Synechococcus sp. PCC 7002]	CDS	cyt	7	0.788673	22.7507	20.9869	22.2444	22.6297	25.538	25.5667	21.2271	25.4891	4	1.1%
1597	SYNPCC7002_A1585	phosphoglycerate kinase	phosphoglycerate kinase, Pgk	pgk	Energy metabolism	Glycolysis	641611595	YP_001734832 SYNPCC7002_A1585 phosphoglycerate kinase [Synechococcus sp. PCC 7002]	CDS	cyt	25	0.590558	27.2979	29.0848	27.3691	27.6396	25.2841	25.8229	29.6856	25.9872	4	1.0%
1605	SYNPCC7002_A1593	conserved hypothetical protein	hypothetical protein		Hypothetical		641611603	YP_001734840 SYNPCC7002_A1593 hypothetical protein [Synechococcus sp. PCC 7002]	CDS	cyt	3	0.427277	24.4865	23.4886	24.8064	23.5203	24.6118	25.4849	24.5153	25.8438	3	2.9%
1608	SYNPCC7002_A1596	acetyltransferase, GNAT family	acetyltransferase, Ycf52	yct52	Hypothetical		641611606	YP_001734843 SYNPCC7002_A1596 acetyltransferase, GNAT family [Synechococcus sp. PCC 7002]	CDS	cyt	3	0.473376	19.8672	19.917	20.319	20.5569	21.586	20.7585	22.9854	21.1298	2	1.2%
1622	SYNPCC7002_A1610	porphobilinogen deaminase	porphobilinogen deaminase, HemC	hemC	Biosynthesis of cofactors, prosthetic groups, and carriers	Cobalamin, heme, phycobilin and porphyrin	641611620	YP_001734856 SYNPCC7002_A1610 porphobilinogen deaminase [Synechococcus sp. PCC 7002]	CDS	cyt	13	0.533369	23.7189	25.4628	24.45	23.4489	24.359	24.1207	24.558	24.1425	4	1.2%
1626	SYNPCC7002_A1614	thioredoxin	m-type thioredoxin, TrxA	trxA	Biosynthesis of cofactors, prosthetic groups, and carriers	Thioredoxin, glutaredoxin, and glutathione	641611624	YP_001734860 SYNPCC7002_A1614 thioredoxin [Synechococcus sp. PCC 7002]	CDS	cyt	18	0.600372	29.9854	30.3119	30.0813	30.3713	32.1254	31.6691	26.4212	31.6848	2	1.9%
1628	SYNPCC7002_A1616	threonine ammonia-lyase, biosynthetic	biosynthetic threonine dehydratase, IlvA	ilvA	Amino acid biosynthesis	Branched chain family	641611626	YP_001734862 SYNPCC7002_A1616 threonine ammonia-lyase, biosynthetic [Synechococcus sp. PCC 7002]	CDS	cyt	16	0.761459	23.1321	22.05	22.7965	22.9428	25.7301	24.2214	23.3601	24.4228	8	1.6%
1646	SYNPCC7002_A1636	imidazoleglycerol phosphate synthase, cyclase subunit	imidazole glycerol phosphate synthase, cyclase subunit, HisF	hisF	Amino acid biosynthesis	Aromatic amino acid family	641611645	YP_001734881 SYNPCC7002_A1636 imidazoleglycerol phosphate synthase, cyclase subunit [Synechococcus sp. PCC 7002]	CDS	cyt	3	0.570617	20.9818	21.6005	21.3919	21.3564	19.3041		22.1125	20.4703	2	0.8%
1651	SYNPCC7002_A1641	two-component hybrid sensor and regulator	two component signal transduction system, histidine kinase with GAF sensory domain		Hypothetical		641611651	YP_001734887 SYNPCC7002_A1641 two-component hybrid sensor and regulator [Synechococcus sp. PCC 7002]	CDS	cyt-IM assoc	5	0.563902	21.4585	20.9579	20.7977	21.8248	23.5539	22.2057	22.1427	22.7328	7	1.7%
1652	SYNPCC7002_A1642	diaminopimelate epimerase	diaminopimelate epimerase, DapF	dapF	Amino acid biosynthesis	Aspartate family	641611652	YP_001734888 SYNPCC7002_A1642 diaminopimelate epimerase [Synechococcus sp. PCC 7002]	CDS	cyt	9	0.5028	23.0233	21.7212	22.6136	23.5922	24.8675	22.9878	22.8739	23.2904	10	3.6%
1659	SYNPCC7002_A1649	ferric uptake regulator	iron responsive transcriptional regulator of iron homeostasis, Fur	fur	Regulatory functions		641611659	YP_001734895 SYNPCC7002_A1649 ferric uptake regulator [Synechococcus sp. PCC 7002]	CDS	cyt	4	0.65361	22.2063	21.7527	22.5774	23.0828	24.5881	23.7154	22.384	23.377	6	3.5%
1660	SYNPCC7002_A1650	possible cobyric acid synthase; glutamine amidotransferase domain	cobyric acid synthase, glutamine amidotransferase subunit, CobQ	cobQ	Biosynthesis of cofactors, prosthetic groups, and carriers	Cobalamin, heme, phycobilin and porphyrin	641611660	YP_001734896 SYNPCC7002_A1650 possible cobyric acid synthase; glutamine amidotransferase domain [Synechococcus sp. PCC 7002]	CDS	cyt	4	0.647035	20.3862	19.5415	20.3212	20.5452	21.7672	21.4942	20.7676	21.7749	7	1.4%
1662	SYNPCC7002_A1652	light-independent protochlorophyllide reductase, B subunit	light-independent protochlorophyllide reductase, subunit B, ChlB	chlB	Biosynthesis of cofactors, prosthetic groups, and carriers	Cobalamin, heme, phycobilin and porphyrin	641611662	YP_001734898 SYNPCC7002_A1652 light-independent protochlorophyllide reductase, B subunit [Synechococcus sp. PCC 7002]	CDS	cyt	6	0.720057	23.1653	22.2215	23.1511	23.724	24.695	23.8722	23.3331	24.1335	6	1.2%
1666	SYNPCC7002_A1656	prolyl-tRNA synthetase	prolyl-tRNA synthetase, ProS	proS	Translation	Aminoacyl tRNA synthetases and tRNA modification	641611666	YP_001734902 SYNPCC7002_A1656 prolyl-tRNA synthetase [Synechococcus sp. PCC 7002]	CDS	cyt	16	0.583052	24.883	23.7544	23.9362	24.7926	26.118	25.0058	23.6833	24.8296	7	1.2%
1668	SYNPCC7002_A1658	pyruvate kinase	pyruvate kinase, Pyk	pyk	Energy metabolism	Glycolysis	641611668	YP_001734904 SYNPCC7002_A1658 pyruvate kinase [Synechococcus sp. PCC 7002]	CDS	cyt	10	0.225094	22.9694	23.3048	23.0811	23.1577	22.4575	22.9468	23.4589	23.0902	3	0.5%
1677	SYNPCC7002_A1667	phosphoribosylformylglycinamidine synthase II	phosphoribosylformylglycinamidine synthase II, PurL	purL	Purines, pyrimidines, nucleosides, and nucleotides	Purine ribonucleotide biosynthesis	641611677	YP_001734912 SYNPCC7002_A1667 phosphoribosylformylglycinamidine synthase II [Synechococcus sp. PCC 7002]	CDS	cyt	15	0.69263	23.7808	22.811	23.4748	23.6685	25.0399	24.4868	25.1527	24.0693	16	2.1%
1682	SYNPCC7002_A1672	alanyl-tRNA synthetase	alanyl-tRNA synthetase, AlaS	alaS	Translation	Aminoacyl tRNA synthetases and tRNA modification	641611682	YP_001734917 SYNPCC7002_A1672 alanyl-tRNA synthetase [Synechococcus sp. PCC 7002]	CDS	cyt	16	0.542421	22.7499	23.3832	23.1745	22.6937	23.8509	22.9457	23.7092	22.8726	8	0.9%
1686	SYNPCC7002_A1676	enoyl-[acyl-carrier-protein] reductase	NADH-dependent enoyl-[acyl-carrier-protein] reductase, FabI	fabI	Fatty acid, phospholipid and sterol metabolism		641611686	YP_001734921 SYNPCC7002_A1676 enoyl-[acyl-carrier-protein] reductase [Synechococcus sp. PCC 7002]	CDS	cyt	8	0.573794	25.1461	26.2992	25.4374	25.1654	26.5037	25.7631	26.2638	25.6441	3	1.2%
1693	SYNPCC7002_A1683	aconitate hydratase 2	bifunctional aconitate hydratase 2/2-methylisocitrate dehydratase, AcnB	acnB	Other categories	Other	641611693	YP_001734928 SYNPCC7002_A1683 aconitate hydratase 2 [Synechococcus sp. PCC 7002]	CDS	cyt	25	0.641314	23.7585	24.2898	23.4308	23.4227	23.4626	23.7925	25.2335	23.7528	14	1.6%
1702	SYNPCC7002_A1691	bifunctional purine biosynthesis protein PurH	bifunctional phosphoribosylaminoimidazolecarboxamide formyltransferase/IMP cyclohydrolase, PurH	purH	Purines, pyrimidines, nucleosides, and nucleotides	Purine ribonucleotide biosynthesis	641611701	YP_001734936 SYNPCC7002_A1691 bifunctional purine biosynthesis protein PurH [Synechococcus sp. PCC 7002]	CDS	cyt	10	0.452109	20.4861	20.4423	21.0669	20.7625	19.7232	21.3257	21.9426	21.1696	6	1.2%
1705	SYNPCC7002_A1694	leucyl-tRNA synthetase	leucyl-tRNA synthetase, LeuS	leuS	Translation	Aminoacyl tRNA synthetases and tRNA modification	641611704	YP_001734939 SYNPCC7002_A1694 leucyl-tRNA synthetase [Synechococcus sp. PCC 7002]	CDS	cyt	14	0.478246	22.215	21.027	22.182	21.977	22.0192	22.533	22.5188	22.2781	9	1.1%
1712	SYNPCC7002_A1701	peptide chain release factor 3	peptide chain release factor 3, PrfC	prfC	Translation	Protein modification and translation factors	641611711	YP_001734946 SYNPCC7002_A1701 peptide chain release factor 3 [Synechococcus sp. PCC 7002]	CDS	cyt	7	0.52051	21.1907	20.5651	21.4216	21.3779	20.8576	21.1449	22.6125	21.1633	4	0.7%
1717	SYNPCC7002_A1706	ribonuclease H	ribonuclease H, RnhA	rnhA	Hypothetical		641611716	YP_001734951 SYNPCC7002_A1706 ribonuclease H [Synechococcus sp. PCC 7002]	CDS	cyt	4	0.385552	21.1068	21.1505	21.4296	20.6327	20.0295	19.9263	21.1168	21.085	3	1.0%
1725	SYNPCC7002_A1714	S-adenosylmethionine synthetase	S-adenosylmethionine synthetase, MetK	metK	Translation	Aminoacyl tRNA synthetases and tRNA modification	641611724	YP_001734959 SYNPCC7002_A1714 S-adenosylmethionine synthetase [Synechococcus sp. PCC 7002]	CDS	cyt	10	0.834339	24.6069	25.4245	24.8757	24.6763	24.3836	23.6341	27.5805	23.5187	6	1.4%
1728	SYNPCC7002_A1717	conserved hypothetical protein	DUF1292 and DUF3727 domain protein		Hypothetical		641611727	YP_001734962 SYNPCC7002_A1717 hypothetical protein [Synechococcus sp. PCC 7002]	CDS	cyt	7	0.283889	22.2122	23.2947	22.8035	21.4594	23.0865		23.4107	21.3097	1	0.6%
1739	SYNPCC7002_A1728	GTP-binding protein	GTP-binding protein, YchF	ychF	Other categories	Other	641611738	YP_001734973 SYNPCC7002_A1728 GTP-binding protein [Synechococcus sp. PCC 7002]	CDS	cyt	18	0.439394	24.5482	25.3314	24.7786	24.8126	25.9148	25.5707	26.4402	25.492	4	1.1%
1743	SYNPCC7002_A1732	yrdC domain protein	YrdC domain-containing protein		Unknown		641611742	YP_001734977 SYNPCC7002_A1732 yrdC domain protein [Synechococcus sp. PCC 7002]	CDS	cyt-IM assoc	8	0.815113	25.9675	27.2254	25.9869	25.6654	26.524	26.1545	29.1093	25.8333	2	0.9%
1754	SYNPCC7002_A1743	flavin reductase like domain protein	flavodiiron protein 1, Flv1	flv1	Other categories	Other	641611753	YP_001734988 SYNPCC7002_A1743 flavin reductase like domain protein [Synechococcus sp. PCC 7002]	CDS	cyt	15	0.297818	23.8279	23.6628	23.539	23.2962	25.1116	23.7107	23.986	23.6464	11	1.8%
1758	SYNPCC7002_A1747	hydrogenase accessory protein HypB	Ni2+-binding GTPase involved in maturation of NiFe hydrogenase and urease, HypA	hypA	Other categories	Hydrogenase	641611757	YP_001734992 SYNPCC7002_A1747 hydrogenase accessory protein HypB [Synechococcus sp. PCC 7002]	CDS	cyt	3	0.528408	20.8954	21.4229	21.2526	20.4602	22.4557	22.3341	19.7687	22.0677	5	2.2%
1764	SYNPCC7002_A1753	delta-aminolevulinic acid dehydratase	delta-aminolevulinic acid dehydratase, HemB	hemB	Biosynthesis of cofactors, prosthetic groups, and carriers	Cobalamin, heme, phycobilin and porphyrin	641611763	YP_001734998 SYNPCC7002_A1753 delta-aminolevulinic acid dehydratase [Synechococcus sp. PCC 7002]	CDS	cyt	21	0.370467	27.0399	27.2558	27.1682	27.1136	28.1962	28.1624	28.0562	28.1648	4	1.2%
1767	SYNPCC7002_A1756	isoleucyl-tRNA synthetase	isoleucyl-tRNA synthetase, IleS	ileS	Translation	Aminoacyl tRNA synthetases and tRNA modification	641611766	YP_001735001 SYNPCC7002_A1756 isoleucyl-tRNA synthetase [Synechococcus sp. PCC 7002]	CDS	cyt	17	0.210775	23.0787	23.5722	23.0573	23.0013	22.9921	23.6565	23.1444	23.7899	11	1.1%
1770	SYNPCC7002_A1759	photosystem II protein	photosystem II CP47 chlorophyll protein, PsbB	psbB	Photosynthesis and respiration	Photosystem II	641611769	YP_001735004 SYNPCC7002_A1759 photosystem II protein [Synechococcus sp. PCC 7002]	CDS	TM 7 TM	6	0.609078	20.8925	17.9128	20.053	19.697	19.6002	22.2058	18.52	21.9309	1	0.2%
1784	SYNPCC7002_A1773	CRISPR-associated regulatory protein, DevR family	CRISPR-associated autoregulator, DevR family		Hypothetical		641611783	YP_001735018 SYNPCC7002_A1773 CRISPR-associated regulatory protein, DevR family [Synechococcus sp. PCC 7002]	CDS	cyt	4	0.52664	20.7775	21.4905	20.6725	20.1641	18.0894		19.6223	20.4369	4	1.4%
1809	SYNPCC7002_A1796	Ribulose bisphosphate carboxylase, small subunit	ribulose bisphosphate carboxylase, small subunit, RbcS	rbcS	Photosynthesis and respiration	CO2 fixation	641611806	YP_001735040 SYNPCC7002_A1796 Ribulose bisphosphate carboxylase, small subunit [Synechococcus sp. PCC 7002]	CDS	CL	15	0.745774	29.0685	31.9039	30.1057	28.5592	29.5551	28.6953	31.1235	28.3545	3	2.7%
1811	SYNPCC7002_A1798	ribulose-1,5-bisphosphate carboxylase, large subunit	ribulose bisophosphate carboxylase, large subunit, RbcL	rbcL	Photosynthesis and respiration	CO2 fixation	641611808	YP_001735042 SYNPCC7002_A1798 ribulose-1,5-bisphosphate carboxylase, large subunit [Synechococcus sp. PCC 7002]	CDS	CL	42	0.377491	29.4449	30.6864	29.3644	29.0369	29.2341	29.3486	29.7597	29.2705	11	2.3%
1813	SYNPCC7002_A1800	carbon dioxide concentrating mechanism protein	carboxysome structural protein, CcmM	ccmM	Photosynthesis and respiration	CO2 fixation	641611810	YP_001735044 SYNPCC7002_A1800 carbon dioxide concentrating mechanism protein [Synechococcus sp. PCC 7002]	CDS	CS	20	0.668313	26.8125	27.5752	27.4573	26.7765	26.7889	26.0074	28.7346	26.0047	9	1.4%
1821	SYNPCC7002_A1808	arginine decarboxylase	biosynthetic arginine decarboxylase, SpeA	speA	Energy metabolism	Amino acids and amines	641611818	YP_001735052 SYNPCC7002_A1808 arginine decarboxylase [Synechococcus sp. PCC 7002]	CDS	cyt	5	0.570495	22.6299	21.3236	22.2383	23.0646	24.3185	23.2467	21.7189	23.3213	10	1.6%
1824	SYNPCC7002_A1812	FeS assembly protein SufD	FeS assembly protein, SufD	sufD	Hypothetical		641611822	YP_001735056 SYNPCC7002_A1812 FeS assembly protein SufD [Synechococcus sp. PCC 7002]	CDS	cyt	14	0.712892	24.0972	23.2417	23.8714	24.6775	25.414	25.3112	24.1634	25.2477	7	1.5%
1826	SYNPCC7002_A1814	FeS assembly protein SufB	FeS assembly protein, SufB	sufB	Transport and binding proteins		641611824	YP_001735058 SYNPCC7002_A1814 FeS assembly protein SufB [Synechococcus sp. PCC 7002]	CDS	cyt	3	0.616527	20.5634	20.6438	19.9935	20.4157	22.2168	20.9432	19.6724	20.1094	7	1.5%
1828	SYNPCC7002_A1816	formamidopyrimidine-DNA glycosylase	formamidopyrimidine-DNA glycosylase, MutM	mutM	DNA replication, restriction, modification, recombination, and repair		641611826	YP_001735060 SYNPCC7002_A1816 formamidopyrimidine-DNA glycosylase [Synechococcus sp. PCC 7002]	CDS	cyt	5	0.499707	21.8105	21.7626	21.3493	21.2872	22.4762	22.4997	23.28	22.525	5	1.8%
1834	SYNPCC7002_A1822	conserved hypothetical protein	bilin lyase subunit, CpcS	cpcS	Hypothetical		641611832	YP_001735066 SYNPCC7002_A1822 hypothetical protein [Synechococcus sp. PCC 7002]	CDS	cyt	8	0.393745	21.7403	21.1159	21.3765	21.8693	21.4072	21.6659	22.3325	21.7174	2	1.0%
1837	SYNPCC7002_A1825	phospho-2-dehydro-3-deoxyheptonate aldolase	3-deoxy-7-phosphoheptulonate synthase, AroF	aroF	Photosynthesis and respiration	CO2 fixation	641611835	YP_001735069 SYNPCC7002_A1825 phospho-2-dehydro-3-deoxyheptonate aldolase [Synechococcus sp. PCC 7002]	CDS	cyt	7	0.756115	23.139	23.183	23.2541	23.2161	21.5655	23.9011	25.7496	24.2355	2	0.6%
1838	SYNPCC7002_A1826	bifunctional glycine oxidase (ThiO) and thiazole biosynthesis protein ThiG	bifunctional glycine oxidase/thiazole biosynthesis protein, ThiOG	thiOG	Biosynthesis of cofactors, prosthetic groups, and carriers	Thiamin	641611836	YP_001735070 SYNPCC7002_A1826 bifunctional glycine oxidase (ThiO) and thiazole biosynthesis protein ThiG [Synechococcus sp. PCC 7002]	CDS	cyt	4	0.629847	20.0477	20.358	20.5308	20.0784	20.3718	21.3253	19.1381	21.3648	8	1.2%
1840	SYNPCC7002_A1828	coproporphyrinogen III oxidase, aerobic	oxygen-dependent coproporphyrinogen III oxidase, HemF	hemF	Biosynthesis of cofactors, prosthetic groups, and carriers	Cobalamin, heme, phycobilin and porphyrin	641611838	YP_001735072 SYNPCC7002_A1828 coproporphyrinogen III oxidase, aerobic [Synechococcus sp. PCC 7002]	CDS	cyt	9	0.422342	22.9132	23.6159	22.7193	22.5438	23.1466	22.9418	22.7652	22.6551	4	1.2%
1850	SYNPCC7002_A1838	acetate--CoA ligase	acetyl-CoA synthetase, AcsA	acsA	Energy metabolism	Pyruvate and acetyl-CoA metabolism	641611848	YP_001735082 SYNPCC7002_A1838 acetate--CoA ligase [Synechococcus sp. PCC 7002]	CDS	cyt	15	0.551886	22.2991	22.0254	22.2586	22.4202	22.7887	23.3379	21.8693	23.0773	7	1.1%
1859	SYNPCC7002_A1847	ATP-dependent Clp protease, proteolytic subunit ClpP	ATP-dependent protease, proteolytic subunit, ClpP1	clpP1	Translation	Degradation of proteins, peptides, and glycopeptides	641611857	YP_001735091 SYNPCC7002_A1847 ATP-dependent Clp protease, proteolytic subunit ClpP [Synechococcus sp. PCC 7002]	CDS	cyt	3	0.580248	20.7552	20.1529	21.2874		22.5132	20.9068	20.1557	21.4303	2	1.0%
1871	SYNPCC7002_A1859	sensory box/GGDEF family protein	bifunctional diguanylate cyclase/phosphodiesterase		Regulatory functions		641611869	YP_001735103 SYNPCC7002_A1859 sensory box/GGDEF family protein [Synechococcus sp. PCC 7002]	CDS	IM 2 TM	7	0.742305	21.5548	20.5188	20.6457	21.4912	22.2607	23.0016	22.2134	22.698	5	0.9%
1875	SYNPCC7002_A1863	branched-chain amino acid aminotransferase	branched-chain amino acid aminotransferase, IlvE	ilvE	Amino acid biosynthesis	Branched chain family	641611873	YP_001735107 SYNPCC7002_A1863 branched-chain amino acid aminotransferase [Synechococcus sp. PCC 7002]	CDS	cyt	6	0.553365	22.3112	23.1122	22.3078	22.1751	22.1002	23.0091	24.1152	22.6994	3	1.0%
1877	SYNPCC7002_A1865	1,4-alpha-glucan branching enzyme	alpha-1,4-glucan:alpha-1,4-glucan 6-glycosyltransferase, GlgB	glgB	Central intermediary metabolism	Polysaccharides and glycoproteins	641611875	YP_001735109 SYNPCC7002_A1865 1,4-alpha-glucan branching enzyme [Synechococcus sp. PCC 7002]	CDS	cyt	5	0.514691	21.9342	21.8946	22.0536	21.5039	21.7982	22.3192	22.7466	21.9226	6	0.8%
1904	SYNPCC7002_A1890	phosphorybosilformimino-5-amino-phosphorybosil- 4-imidazolecarboxamideisomerase	1-(5-phosphoribosyl)-5-[(5-phosphoribosylamino)methylideneamino] imidazole-4-carboxamide isomerase, HisA	hisA	Amino acid biosynthesis	Aromatic amino acid family	641611900	YP_001735133 SYNPCC7002_A1890 phosphorybosilformimino-5-amino-phosphorybosil- 4-imidazolecarboxamideisomerase [Synechococcus sp. PCC 7002]	CDS	cyt	8	0.708499	22.378	23.3523	23.0631	22.2833	21.514	20.0798	21.811	21.8656	2	0.8%
1906	SYNPCC7002_A1892	carotenoid cis-trans isomerase	carotenoid cis-trans isomerase, CrtH	crtH	Hypothetical		641611902	YP_001735135 SYNPCC7002_A1892 carotenoid cis-trans isomerase [Synechococcus sp. PCC 7002]	CDS	cyt-TM assoc	4	0.603864	20.4336	20.5345	20.2876	21.5644	21.6988	21.6487	20.6197	21.1258	8	1.6%
1909	SYNPCC7002_A1895	Phosphate import ATP-binding protein	phosphate ABC uptake system, ATPase component, PstB	pstB	Transport and binding proteins		641611905	YP_001735138 SYNPCC7002_A1895 Phosphate import ATP-binding protein [Synechococcus sp. PCC 7002]	CDS	cyt-IM assoc	9	0.740441	23.0684	23.636	23.4495	23.6216	25.5465	24.8904	25.0767	24.7432	5	1.9%
1916	SYNPCC7002_A1902	heat shock protein	heat shock protein 90, molecular chaperone, HtpG	htpG	Cellular processes	Chaperones	641611912	YP_001735145 SYNPCC7002_A1902 heat shock protein [Synechococcus sp. PCC 7002]	CDS	cyt	12	0.508477	22.0371	21.9913	22.1915	21.9365	21.7075	22.321	21.4219	22.2843	6	0.9%
1918	SYNPCC7002_A1904	Heptosyltransferase family protein	heptosyltransferase family protein		Hypothetical		641611914	YP_001735147 SYNPCC7002_A1904 Heptosyltransferase family protein [Synechococcus sp. PCC 7002]	CDS	cyt	6	0.563849	22.1091	22.8636	21.7342	21.3472	20.0206	22.9332	22.4818	22.7593	3	0.9%
1919	SYNPCC7002_A1905	2-C-methyl-D-erythritol 4-phosphate cytidylyltransferase	2-C-methyl-D-erythritol 4-phosphate cytidylyltransferase, IspD	ispD	Other categories	Other	641611915	YP_001735148 SYNPCC7002_A1905 2-C-methyl-D-erythritol 4-phosphate cytidylyltransferase [Synechococcus sp. PCC 7002]	CDS	cyt	3	0.618831	21.2618	22.2803	21.6616	20.935	21.0572	20.1991	19.9786	20.5439	5	2.2%
1929	SYNPCC7002_A1915	tRNA-i(6)A37 thiotransferase enzyme	tRNA-i(6)A37 thiotransferase enzyme, MiaB	miaB	Hypothetical		641611925	YP_001735158 SYNPCC7002_A1915 tRNA-i(6)A37 thiotransferase enzyme [Synechococcus sp. PCC 7002]	CDS	cyt	5	0.602483	21.2756	19.7909	21.1033	21.0003	22.3261	22.6896	21.8281	22.5799	8	1.8%
1932	SYNPCC7002_A1918	Protein of unknown function (DUF552)	cell division protein, SepF	sepF	Hypothetical		641611928	YP_001735161 SYNPCC7002_A1918 Protein of unknown function (DUF552) [Synechococcus sp. PCC 7002]	CDS	cyt-TM assoc	9	0.586188	23.5353	22.2745	24.2893	23.7809	25.3555	23.8814	23.8979	24.0446	2	1.0%
1942	SYNPCC7002_A1928	allophycocyanin-associated phycobilisome 7.8-kDa core-linker polypeptide	allophycocyanin-associated phycobilisome core-linker polypeptide, ApcC	apcC	Photosynthesis and respiration	Phycobilisome	641611938	YP_001735171 SYNPCC7002_A1928 allophycocyanin-associated phycobilisome 7.8-kDa core-linker polypeptide [Synechococcus sp. PCC 7002]	CDS	cyt-TM assoc	3	0.521768	26.2697	26.5636	26.2989	26.3635	27.9819	27.2076	27.7285	27.1517	1	1.5%
1943	SYNPCC7002_A1929	allophycocyanin, beta subunit	allophycocyanin, beta subunit, ApcB	apcB	Photosynthesis and respiration	Phycobilisome	641611939	YP_001735172 SYNPCC7002_A1929 allophycocyanin, beta subunit [Synechococcus sp. PCC 7002]	CDS	cyt-TM assoc	18	0.675643	27.2979	28.3917	27.3825	27.9024	29.9462	29.515	28.7942	29.036	2	1.2%
1944	SYNPCC7002_A1930	allophycocyanin alpha subunit	allophycocyanin, alpha subunit, ApcA	apcA	Photosynthesis and respiration	Phycobilisome	641611940	YP_001735173 SYNPCC7002_A1930 allophycocyanin alpha subunit [Synechococcus sp. PCC 7002]	CDS	cyt-TM assoc	8	0.713664	25.3776	25.1079	25.6981	25.0407	27.8131	27.3417	26.6714	26.8631	1	0.6%
1948	SYNPCC7002_A1934	universal stress protein family domain protein	universal stress protein		Hypothetical		641611944	YP_001735177 SYNPCC7002_A1934 universal stress protein family domain protein [Synechococcus sp. PCC 7002]	CDS	cyt	7	0.699798	23.9845	23.5698	23.7668	24.0493	25.9722	25.2997	24.6203	25.2636	6	2.1%
1949	SYNPCC7002_A1935	phytoene dehydrogenase	phytoene dehydrogenase, CrtP	crtP	Biosynthesis of cofactors, prosthetic groups, and carriers	Carotenoid	641611945	YP_001735178 SYNPCC7002_A1935 phytoene dehydrogenase [Synechococcus sp. PCC 7002]	CDS	cyt-TM assoc	8	0.53089	21.2837	20.9566	21.4991	21.3659	20.8257	20.8508	22.2856	21.2508	3	0.6%
1964	SYNPCC7002_A1951	conserved hypothetical protein	hypothetical protein		Hypothetical		641611961	YP_001735194 SYNPCC7002_A1951 hypothetical protein [Synechococcus sp. PCC 7002]	CDS	cyt	4	0.478516	21.8115	21.7276	21.7115	21.9245	21.8869	22.3957	22.4006	22.4278	4	1.4%
1966	SYNPCC7002_A1953	CbbY family protein	CbbY family protein		Hypothetical		641611963	YP_001735196 SYNPCC7002_A1953 CbbY family protein [Synechococcus sp. PCC 7002]	CDS	cyt	13	0.559813	20.2972	21.4945	19.6977	19.5155	16.6169	21.9551	23.3676	22.7154	2	0.8%
1970	SYNPCC7002_A1955	two-component response regulator	two component signal transduction system, response regulator, LuxR family		Regulatory functions		641611966	YP_001735199 SYNPCC7002_A1955 two-component response regulator [Synechococcus sp. PCC 7002]	CDS	cyt-IM assoc	3	0.235905	22.4939	22.7973	22.26	22.1559	22.4024	23.2484	24.0027	23.0579	5	2.0%
1972	SYNPCC7002_A1958	translation elongation factor	elongation factor, Tsf	tsf	Translation	Protein modification and translation factors	641611968	YP_001735201 SYNPCC7002_A1958 translation elongation factor [Synechococcus sp. PCC 7002]	CDS	cyt	11	0.347172	26.7626	27.2379	27.0154	26.736	25.9229	26.33	27.1675	26.9944	3	1.4%
1973	SYNPCC7002_A1959	30S ribosomal protein S2	30S ribosomal protein S2, RpsB	rpsB	Translation	Ribosomal proteins: synthesis and modification	641611969	YP_001735202 SYNPCC7002_A1959 30S ribosomal protein S2 [Synechococcus sp. PCC 7002]	CDS	cyt	14	0.497772	26.5871	27.4592	26.6962	26.5045	27.3177	27.0597	28.2367	26.621	3	1.2%
1975	SYNPCC7002_A1961	Photosystem I P700 chlorophyll A apoprotein A1	photosystem I P700 chlorophyll a apoprotein A1, PsaA	psaA	Photosynthesis and respiration	Photosystem I	641611971	YP_001735204 SYNPCC7002_A1961 Photosystem I P700 chlorophyll A apoprotein A1 [Synechococcus sp. PCC 7002]	CDS	TM 11 TM	10	0.734744	23.8035	22.3271	23.3065	23.698	24.0964	25.0537	24.4117	25.2279	4	0.5%
1976	SYNPCC7002_A1962	photosystem I protein A2	photosystem I P700 chlorophyll a apoprotein A2, PsaB	psaB	Photosynthesis and respiration	Photosystem I	641611972	YP_001735205 SYNPCC7002_A1962 photosystem I protein A2 [Synechococcus sp. PCC 7002]	CDS	TM 11 TM	6	0.619023	24.4999	22.2778	23.618	23.9827	25.5597	25.3391	25.14	25.893	2	0.3%
1982	SYNPCC7002_A1968	quinolinate synthetase complex, A subunit	quinolinate synthetase, NadA	nadA	Biosynthesis of cofactors, prosthetic groups, and carriers	Quinolinate	641611978	YP_001735211 SYNPCC7002_A1968 quinolinate synthetase complex, A subunit [Synechococcus sp. PCC 7002]	CDS	cyt	8	0.445998	22.4262	22.7042	22.0757	22.161	23.6715	23.4795	23.24	23.5675	9	2.8%
1983	SYNPCC7002_A1969	conserved hypothetical protein	hypothetical protein		Hypothetical		641611979	YP_001735212 SYNPCC7002_A1969 hypothetical protein [Synechococcus sp. PCC 7002]	CDS	cyt	6	0.475576	22.9249	22.1272	22.6286	20.6669	23.6687	23.3195	24.5066	22.8662	1	0.5%
1991	SYNPCC7002_A1977	AMP-binding enzyme	long chain fatty acid CoA ligase		Fatty acid, phospholipid and sterol metabolism		641611987	YP_001735220 SYNPCC7002_A1977 AMP-binding enzyme [Synechococcus sp. PCC 7002]	CDS	cyt	9	0.63571	21.4758	21.341	21.5366	21.2134	22.6024	22.0545	23.4716	21.9437	8	1.4%
2003	SYNPCC7002_A1990	oxygen-independent coproporphyrinogen III oxidase	oxygen-independent coproporphyrinogen III oxidase, HemN	hemN	Biosynthesis of cofactors, prosthetic groups, and carriers	Cobalamin, heme, phycobilin and porphyrin	641612000	YP_001735232 SYNPCC7002_A1990 oxygen-independent coproporphyrinogen III oxidase [Synechococcus sp. PCC 7002]	CDS	cyt	3	0.521172	18.3434		18.8683	18.3664	21.9786	21.2113	18.7158	21.608	8	1.7%
2010	SYNPCC7002_A1997	carbonic anhydrase	carboxysomal beta carbonic anhydrase, IcfA	icfA	Photosynthesis and respiration	CO2 fixation	641612007	YP_001735239 SYNPCC7002_A1997 carbonic anhydrase [Synechococcus sp. PCC 7002]	CDS	CL	9	0.3729	24.156	24.1577	24.6921	24.8511	26.1427	24.6609	25.0638	24.4241	6	2.4%
2022	SYNPCC7002_A2009	phycobilisome core-membrane linker phycobiliprotein ApcE	phycobilisome core-membrane linker phycobiliprotein, ApcE	apcE	Photosynthesis and respiration	Phycobilisome	641612019	YP_001735251 SYNPCC7002_A2009 phycobilisome core-membrane linker phycobiliprotein ApcE [Synechococcus sp. PCC 7002]	CDS	cyt-TM assoc	69	0.323207	26.8828	27.0377	26.9164	26.7451	27.9933	26.9047	26.7967	26.7709	4	0.5%
2026	SYNPCC7002_A2012	putative nitrilase	putative nitrilase		Amino acid biosynthesis	Glutamate family / Nitrogen assimilation	641612022	YP_001735254 SYNPCC7002_A2012 putative nitrilase [Synechococcus sp. PCC 7002]	CDS	cyt	8	0.78345	24.6939	23.4239	24.4659	24.9357	26.9986	25.8455	24.7583	25.3966	3	1.1%
2032	SYNPCC7002_A2018	Predicted Zn-dependent proteases like protein	peptidase U62 modulator of DNA gyrase, TldD/PmbA family		Hypothetical		641612028	YP_001735260 SYNPCC7002_A2018 Predicted Zn-dependent proteases like protein [Synechococcus sp. PCC 7002]	CDS	cyt	12	0.752355	23.4762	23.3959	23.6568	24.1832	24.1561	23.7895	25.6231	23.7213	4	0.9%
2049	SYNPCC7002_A2035	GUN4-like protein; putative Mg-protoporphyrin IX binding protein	GUN4-like protein; putative Mg-protoporphyrin IX binding protein		Hypothetical		641612045	YP_001735277 SYNPCC7002_A2035 GUN4-like protein; putative Mg-protoporphyrin IX binding protein [Synechococcus sp. PCC 7002]	CDS	cyt	4	0.56514	21.1889	22.0483	21.3733	20.886	21.2133	21.6984	21.8804	21.7356	3	1.3%
2055	SYNPCC7002_A2041	aspartate ammonia-lyase	fumarate hydratase, class II, FumC	fumC	Energy metabolism	TCA cycle	641612051	YP_001735283 SYNPCC7002_A2041 aspartate ammonia-lyase [Synechococcus sp. PCC 7002]	CDS	cyt	6	0.597605	22.7992	22.2261	22.8441	22.4964	20.864	21.9743	23.1925	21.919	7	1.5%
2057	SYNPCC7002_A2043	DNA-directed RNA polymerase, beta' subunit	DNA-directed RNA polymerase, delta subunit, RpoC2	rpoC2	Transcription	RNA synthesis, modification, and DNA transcription	641612053	YP_001735285 SYNPCC7002_A2043 DNA-directed RNA polymerase, beta' subunit [Synechococcus sp. PCC 7002]	CDS	cyt	29	0.437172	23.4012	23.5166	23.3961	23.4264	23.9372	23.5586	22.9367	23.6506	7	0.5%
2058	SYNPCC7002_A2044	DNA-directed RNA polymerase, gamma subunit	DNA-directed RNA polymerase, gamma subunit, RpoC1	rpoC1	Transcription	RNA synthesis, modification, and DNA transcription	641612054	YP_001735286 SYNPCC7002_A2044 DNA-directed RNA polymerase, gamma subunit [Synechococcus sp. PCC 7002]	CDS	cyt	21	0.560835	24.9195	25.3495	25.1622	25.1204	25.7124	25.3376	26.4976	25.2284	9	1.4%
2059	SYNPCC7002_A2045	DNA-directed RNA polymerase, beta subunit	DNA-directed RNA polymerase, beta subunit, RpoB	rpoB	Transcription	RNA synthesis, modification, and DNA transcription	641612055	YP_001735287 SYNPCC7002_A2045 DNA-directed RNA polymerase, beta subunit [Synechococcus sp. PCC 7002]	CDS	cyt	32	0.313776	23.5314	23.2015	23.3949	23.712	24.5485	23.5752	23.6878	23.6255	4	0.4%
2069	SYNPCC7002_A2056	conserved hypothetical protein	hypothetical protein		Hypothetical		641612066	YP_001735298 SYNPCC7002_A2056 hypothetical protein [Synechococcus sp. PCC 7002]	CDS	cyt	8	0.696559	21.3199	18.3793	21.37	21.0854	23.5377	22.6331	19.3598	22.4854	2	0.6%
2073	SYNPCC7002_A2060	ribosomal protein S10	30S ribosomal protein S10, RpsJ	rpsJ	Translation	Ribosomal proteins: synthesis and modification	641612070	YP_001735302 SYNPCC7002_A2060 ribosomal protein S10 [Synechococcus sp. PCC 7002]	CDS	cyt	6	0.459345	22.3055	25.3036	22.8999	22.2695	25.5952	24.2246	24.3046	23.8903	2	1.9%
2074	SYNPCC7002_A2061	translation elongation factor Tu	translation elongation factor Tu, TufA	tufA	Translation	Protein modification and translation factors	641612071	YP_001735303 SYNPCC7002_A2061 translation elongation factor Tu [Synechococcus sp. PCC 7002]	CDS	cyt	58	0.489965	29.1001	29.5682	29.33	29.0495	29.3887	27.9026	30.3183	28.452	1	0.2%
2075	SYNPCC7002_A2062	translation elongation factor G	translation elongation factor G, FusA	fusA	Translation	Protein modification and translation factors	641612072	YP_001735304 SYNPCC7002_A2062 translation elongation factor G [Synechococcus sp. PCC 7002]	CDS	cyt	24	0.526952	25.6352	24.5607	25.4194	25.6357	24.9448	25.1502	24.0464	24.9359	4	0.6%
2077	SYNPCC7002_A2064	30S ribosomal protein S12	30S ribosomal protein S12, RpsL	rpsL	Translation	Ribosomal proteins: synthesis and modification	641612074	YP_001735306 SYNPCC7002_A2064 30S ribosomal protein S12 [Synechococcus sp. PCC 7002]	CDS	cyt	3	0.454709	24.787	26.7861	23.7193	23.1461	23.0003	25.1105	24.8909	25.0236	2	1.6%
2082	SYNPCC7002_A2069	adenosylhomocysteinase	S-adenosyl-L-homocysteine hydrolase, AhcY	ahcY	Energy metabolism	Amino acids and amines	641612079	YP_001735311 SYNPCC7002_A2069 adenosylhomocysteinase [Synechococcus sp. PCC 7002]	CDS	cyt	18	0.711496	24.7108	25.3449	25.0015	24.6015	23.9652	24.0599	26.1589	23.7558	9	2.0%
2083	SYNPCC7002_A2070	dihydroorotase	dihydroorotase, PyrC	pyrC	Purines, pyrimidines, nucleosides, and nucleotides	Pyrimidine ribonucleotide biosynthesis	641612080	YP_001735312 SYNPCC7002_A2070 dihydroorotase [Synechococcus sp. PCC 7002]	CDS	cyt	3	0.526396	21.4921	23.3735	22.471		24.3181	23.0556	22.5127	23.663	6	1.4%
2084	SYNPCC7002_A2071	urease accessory protein, UreG	urease accessory protein, UreG	ureG	Central intermediary metabolism	Other	641612081	YP_001735313 SYNPCC7002_A2071 urease accessory protein, UreG [Synechococcus sp. PCC 7002]	CDS	cyt	8	0.607075	23.5396	22.6522	23.5452	24.2626	25.1775	24.7024	24.7791	24.8049	2	1.0%
2096	SYNPCC7002_A2083	ribosomal protein S4	30S ribosomal protein S4, RpsD	rpsD	Translation	Ribosomal proteins: synthesis and modification	641612093	YP_001735324 SYNPCC7002_A2083 ribosomal protein S4 [Synechococcus sp. PCC 7002]	CDS	cyt	5	0.531968	23.1907	23.679	22.983	23.0248	25.0603	24.9529	23.458	24.7391	1	0.5%
2110	SYNPCC7002_A2097	dihydroorotase, homodimeric type	dihydroorotase, PyrC	pyrC	Purines, pyrimidines, nucleosides, and nucleotides	Pyrimidine ribonucleotide biosynthesis	641612107	YP_001735336 SYNPCC7002_A2097 dihydroorotase, homodimeric type [Synechococcus sp. PCC 7002]	CDS	cyt	3	0.652089	18.4989	17.0993	18.6954			20.5173	19.2965	19.81	5	1.4%
2115	SYNPCC7002_A2102	N-acetyl-gamma-glutamyl-phosphate reductase	N-acetyl-gamma-glutamyl-phosphate reductase, ArgC	argC	Amino acid biosynthesis	Glutamate family / Nitrogen assimilation	641612112	YP_001735341 SYNPCC7002_A2102 N-acetyl-gamma-glutamyl-phosphate reductase [Synechococcus sp. PCC 7002]	CDS	cyt	5	0.69943	23.718	24.3907	24.1485	24.0956	23.3453	24.4628	26.626	24.358	10	2.8%
2133	SYNPCC7002_A2120	type II NADH dehydrogenase B	type II NADH dehydrogenase B, NdbB	ndbB	Photosynthesis and respiration	NADH dehydrogenase	641612130	YP_001735357 SYNPCC7002_A2120 type II NADH dehydrogenase B [Synechococcus sp. PCC 7002]	CDS	IM 1 TM	3	0.213518	20.6581	21.4743	20.9285	20.909	21.0973	21.395	21.8595	21.3646	3	0.8%
2138	SYNPCC7002_A2125	glycogen synthase 2 (Starch [bacterialglycogen] synthase 2)	glycogen synthase, GlgA	glgA	Central intermediary metabolism	Polysaccharides and glycoproteins	641612135	YP_001735362 SYNPCC7002_A2125 glycogen synthase 2 (Starch [bacterialglycogen] synthase 2) [Synechococcus sp. PCC 7002]	CDS	cyt	4	0.591885	22.5727	22.2158	22.5144	22.9337	20.9821	23.9753	24.5446	23.6292	11	2.2%
2140	SYNPCC7002_A2127	acetyl-CoA carboxylase, biotin carboxylase	acetyl-CoA carboxylase, biotin carboxylase subunit, AccC	accC	Fatty acid, phospholipid and sterol metabolism		641612137	YP_001735364 SYNPCC7002_A2127 acetyl-CoA carboxylase, biotin carboxylase [Synechococcus sp. PCC 7002]	CDS	cyt	7	0.775571	24.0007	24.9726	24.5374	24.3471	25.4813	24.536	26.213	24.3278	6	1.3%
2144	SYNPCC7002_A2131	homoserine dehydrogenase	homoserine dehydrogenase, Hom	hom	Amino acid biosynthesis	Aspartate family	641612141	YP_001735368 SYNPCC7002_A2131 homoserine dehydrogenase [Synechococcus sp. PCC 7002]	CDS	cyt	15	0.563838	26.307	26.1367	26.3185	26.7376	29.0403	27.3838	26.9453	27.1592	5	1.2%
2153	SYNPCC7002_A2140	allophycocyanin B alpha subunit	allophycocyanin B, alpha subunit, ApcD	apcD	Photosynthesis and respiration	Phycobilisome	641612150	YP_001735376 SYNPCC7002_A2140 allophycocyanin B alpha subunit [Synechococcus sp. PCC 7002]	CDS	cyt-TM assoc	13	0.713554	22.7457	23.1305	22.77	23.3603	25.579	25.4147	23.0757	25.1326	2	1.2%
2156	SYNPCC7002_A2143	hypothetical protein	hypothetical protein		Translation	Nucleoproteins	641612153	YP_001735379 SYNPCC7002_A2143 hypothetical protein [Synechococcus sp. PCC 7002]	CDS	IM 1 TM	7	0.66897	22.7004	23.5151	21.9825	23.2963	26.7357	25.1329	23.2508	24.9612	4	2.2%
2160	SYNPCC7002_A2147	chorismate synthase	chorismate synthase, AroC	aroC	Amino acid biosynthesis	Aromatic amino acid family	641612157	YP_001735383 SYNPCC7002_A2147 chorismate synthase [Synechococcus sp. PCC 7002]	CDS	cyt	4	0.610276	22.567	23.0131	22.3611	22.4296	21.6868	23.8327	23.3629	23.1414	8	2.2%
2163	SYNPCC7002_A2150	universal stress protein family	universal stress protein		Hypothetical		641612160	YP_001735386 SYNPCC7002_A2150 universal stress protein family [Synechococcus sp. PCC 7002]	CDS	cyt	11	0.742934	25.9722	28.4318	26.3508	26.0077	26.4884	26.4071	27.1886	26.1182	4	1.4%
2172	SYNPCC7002_A2160	DnaK protein	molecular chaperone, DnaK	dnaK	Cellular processes	Chaperones	641612170	YP_001735396 SYNPCC7002_A2160 DnaK protein [Synechococcus sp. PCC 7002]	CDS	cyt	4	0.66904	20.624	18.4654	20.3319	21.4571	19.5669	20.5863	19.4352	21.002	2	0.3%
2197	SYNPCC7002_A2186	putative anion transporting ATPase	arsenite-activated ATPase, ArsA	arsA	Other categories	Drug and analog sensitivity	641612196	YP_001735422 SYNPCC7002_A2186 putative anion transporting ATPase [Synechococcus sp. PCC 7002]	CDS	cyt	10	0.475935	20.9076	20.9185	20.6269	20.7377	21.1142	20.757	22.0376	21.0191	2	0.5%
2198	SYNPCC7002_A2188	putative aminotransferase	aminotransferase		Amino acid biosynthesis	Aspartate family	641612198	YP_001735424 SYNPCC7002_A2188 putative aminotransferase [Synechococcus sp. PCC 7002]	CDS	cyt	5	0.53861	19.5667	18.2161	19.7058	19.4903	19.1946	19.6463	19.3038	20.4827	2	0.5%
2205	SYNPCC7002_A2195	dihydroorotate dehydrogenase	FMN-dependent dihydroorotate dehydrogenase, PyrD	pyrD	Purines, pyrimidines, nucleosides, and nucleotides	Pyrimidine ribonucleotide biosynthesis	641612205	YP_001735431 SYNPCC7002_A2195 dihydroorotate dehydrogenase [Synechococcus sp. PCC 7002]	CDS	cyt	5	0.576007	21.2315	18.5352	20.5498	21.2944	19.3555	22.3957	21.6787	22.0581	3	0.8%
2216	SYNPCC7002_A2206	glutamate-1-semialdehyde-2,1-aminomutase	glutamate-1-semialdehyde aminomutase, HemL	hemL	Biosynthesis of cofactors, prosthetic groups, and carriers	Cobalamin, heme, phycobilin and porphyrin	641612216	YP_001735442 SYNPCC7002_A2206 glutamate-1-semialdehyde-2,1-aminomutase [Synechococcus sp. PCC 7002]	CDS	cyt	19	0.683235	24.1702	25.3485	24.4821	24.3893	24.0013	23.277	26.8173	23.3015	4	0.9%
2219	SYNPCC7002_A2209	phycocyanin, beta subunit	phycocyanin, beta subunit, CpcB	cpcB	Photosynthesis and respiration	Phycobilisome	641612219	YP_001735445 SYNPCC7002_A2209 phycocyanin, beta subunit [Synechococcus sp. PCC 7002]	CDS	cyt-TM assoc	21	0.568257	29.8191	31.696	30.1262	30.4026	29.1158	31.1068	30.9841	31.2011	3	1.7%
2220	SYNPCC7002_A2210	phycocyanin, alpha subunit	phycocyanin, alpha subunit, CpcA	cpcA	Photosynthesis and respiration	Phycobilisome	641612220	YP_001735446 SYNPCC7002_A2210 phycocyanin, alpha subunit [Synechococcus sp. PCC 7002]	CDS	cyt-TM assoc	27	0.458821	27.2603	27.2982	27.7056	27.6556	29.2664	30.0851	27.4825	29.3226	2	1.2%
2235	SYNPCC7002_A2227	conserved hypothetical protein	hypothetical protein		Hypothetical		641612237	YP_001735462 SYNPCC7002_A2227 hypothetical protein [Synechococcus sp. PCC 7002]	CDS	cyt	5	0.610649	22.165	22.9028	22.7914	22.31	21.1502	24.4467	21.1908	24.0574	2	1.8%
2236	SYNPCC7002_A2228	phycocyanobilin:ferredoxin oxidoreductase	phycocyanobilin:ferredoxin oxidoreductase, PcyA	pcyA	Other categories	Other	641612238	YP_001735463 SYNPCC7002_A2228 phycocyanobilin:ferredoxin oxidoreductase [Synechococcus sp. PCC 7002]	CDS	cyt	5	0.41598	23.4677	25.0778	24.2273	24.1695	25.0093	24.5684	24.344	24.1823	6	2.5%
2260	SYNPCC7002_A2252	DEAD/DEAH box helicase protein	DEAD/DEAH box helicase protein		DNA replication, restriction, modification, recombination, and repair		641612262	YP_001735486 SYNPCC7002_A2252 DEAD/DEAH box helicase protein [Synechococcus sp. PCC 7002]	CDS	cyt	3	0.592484	19.8079	19.1903	19.7173	19.2	19.9409	20.6783	19.7336	20.6949	13	1.4%
2264	SYNPCC7002_A2256	magnesium chelatase ATPase subunit I	Mg-protoporphyrin IX chelatase, ATPase subunit, ChlI	chlI	Biosynthesis of cofactors, prosthetic groups, and carriers	Cobalamin, heme, phycobilin and porphyrin	641612266	YP_001735490 SYNPCC7002_A2256 magnesium chelatase ATPase subunit I [Synechococcus sp. PCC 7002]	CDS	cyt	18	0.697203	24.676	25.4658	24.5006	24.0433	24.4824	23.896	26.6355	24.1879	3	0.8%
2283	SYNPCC7002_A2275	histidyl-tRNA synthetase	histidyl-tRNA synthetase, HisS	hisS	Translation	Aminoacyl tRNA synthetases and tRNA modification	641612285	YP_001735509 SYNPCC7002_A2275 histidyl-tRNA synthetase [Synechococcus sp. PCC 7002]	CDS	cyt	6	0.407574	22.2511	22.7002	22.2611	22.8088	23.8903	22.4174	23.1111	22.5095	4	0.9%
2291	SYNPCC7002_A2283	spermidine synthase	spermidine synthase, SpeE	speE	Other categories	Other	641612293	YP_001735517 SYNPCC7002_A2283 spermidine synthase [Synechococcus sp. PCC 7002]	CDS	cyt	3	0.237497	17.9252	20.9463	18.7639			20.4961	20.0215	18.2929	3	1.0%
2309	SYNPCC7002_A2301	conserved hypothetical protein	hypothetical protein		Hypothetical		641612311	YP_001735534 SYNPCC7002_A2301 hypothetical protein [Synechococcus sp. PCC 7002]	CDS	cyt	3	0.290499	22.4153	23.033	22.6149	21.788	21.8032	22.5984	22.2745	22.4597	4	1.2%
2336	SYNPCC7002_A2328	seryl-tRNA synthetase	seryl-tRNA synthetase, SerS	serS	Translation	Aminoacyl tRNA synthetases and tRNA modification	641612338	YP_001735561 SYNPCC7002_A2328 seryl-tRNA synthetase [Synechococcus sp. PCC 7002]	CDS	cyt	4	0.652013	22.547	22.7245	22.3013	22.3081	20.5559	21.3888	23.4102	21.3223	6	1.4%
2347	SYNPCC7002_A2339	dTDP-glucose 4-6-dehydratase	dTDP-glucose 4-6-dehydratase, RfbB	rfbB	Cell envelope	Surface polysaccharides, lipopolysaccharides and antigens	641612349	YP_001735572 SYNPCC7002_A2339 dTDP-glucose 4-6-dehydratase [Synechococcus sp. PCC 7002]	CDS	cyt	7	0.733729	22.1029	22.5108	21.9416	22.049	23.9691	23.5595	24.9211	23.4551	13	2.0%
2348	SYNPCC7002_A2340	UDP-glucose dehydrogenase	UDP-glucose dehydrogenase, UgdH	ugdH	Energy metabolism	Sugars	641612350	YP_001735573 SYNPCC7002_A2340 UDP-glucose dehydrogenase [Synechococcus sp. PCC 7002]	CDS	cyt	10	0.637268	22.3999	22.0905	22.3185	22.1131	23.6354	22.6544	24.1553	22.66	6	1.3%
2353	SYNPCC7002_A2345	light-independent protochlorophyllide reductase, N subunit	light-independent protochlorophyllide reductase, subunit N, ChlN	chlN	Biosynthesis of cofactors, prosthetic groups, and carriers	Cobalamin, heme, phycobilin and porphyrin	641612355	YP_001735578 SYNPCC7002_A2345 light-independent protochlorophyllide reductase, N subunit [Synechococcus sp. PCC 7002]	CDS	cyt	3	0.195276	20.3632	20.4598	20.8233	21.1191	19.4184	21.0085	21.0358	20.3305	11	2.3%
2375	SYNPCC7002_A2367	3-oxoacyl-(acyl-carrier-protein) reductase	3-oxoacyl-(acyl-carrier-protein) reductase, FabG	fabG	Fatty acid, phospholipid and sterol metabolism		641612377	YP_001735600 SYNPCC7002_A2367 3-oxoacyl-(acyl-carrier-protein) reductase [Synechococcus sp. PCC 7002]	CDS	cyt	6	0.691859	22.3495	21.6474	21.6839	22.2264	22.0226	23.2516	21.5316	22.9474	1	0.4%
2376	SYNPCC7002_A2368	thioredoxin	y-type thioredoxin, TrxQ	trxQ	Biosynthesis of cofactors, prosthetic groups, and carriers	Thioredoxin, glutaredoxin, and glutathione	641612378	YP_001735601 SYNPCC7002_A2368 thioredoxin [Synechococcus sp. PCC 7002]	CDS	cyt	4	0.593984	25.2669	24.6762	25.5335	25.9623	24.2483	26.1746	23.5804	26.2341	2	1.9%
2379	SYNPCC7002_A2371	bicarbonate transporter, BicA	medium affinity, high-flux Na+/bicarbonate symporter, BicA	bicA	Transport and binding proteins		641612381	YP_001735604 SYNPCC7002_A2371 bicarbonate transporter, BicA [Synechococcus sp. PCC 7002]	CDS	IM 11 TM	4	0.552987	21.9972	21.0423	21.9754	22.2759	22.6	22.0464	22.0254	22.5695	3	0.5%
2391	SYNPCC7002_A2383	Nudix hydrolase family protein	bifunctional ADP-ribose pyrophosphatase/ADP-ribose-responsive regulator of NAD metabolism, NuhA	nuhA	Hypothetical		641612393	YP_001735616 SYNPCC7002_A2383 Nudix hydrolase family protein [Synechococcus sp. PCC 7002]	CDS	cyt	3	0.620461	20.2611	17.4095	18.8482	19.8966		20.7571	18.5693	20.3259	1	0.4%
2396	SYNPCC7002_A2388	conserved hypothetical protein	hypothetical protein		Hypothetical		641612398	YP_001735621 SYNPCC7002_A2388 hypothetical protein [Synechococcus sp. PCC 7002]	CDS	cyt	4	0.435092	22.1632	22.7362	22.4451	22.4863	23.4567	22.5634	22.2682	22.38	3	0.8%
2397	SYNPCC7002_A2389	carbon dioxide concentrating mechanism protein	carboxysome structural protein, CcmO	ccmO	Photosynthesis and respiration	CO2 fixation	641612399	YP_001735622 SYNPCC7002_A2389 carbon dioxide concentrating mechanism protein [Synechococcus sp. PCC 7002]	CDS	CS	5	0.547164	22.913	22.9321	23.0523	23.1279	24.7123	23.2797	22.7612	23.7624	3	1.1%
2401	SYNPCC7002_A2393	Ferredoxin-dependent glutamate synthase 2	ferredoxin-dependent glutamate synthase 2, GltS	gltS	Amino acid biosynthesis	Glutamate family / Nitrogen assimilation	641612403	YP_001735626 SYNPCC7002_A2393 Ferredoxin-dependent glutamate synthase 2 [Synechococcus sp. PCC 7002]	CDS	cyt	27	0.703965	23.9617	23.1696	23.8611	23.6856	24.7849	24.4159	25.5021	24.1545	22	1.4%
2402	SYNPCC7002_A2394	glucose inhibited division protein A	glucose inhibited division protein A, GidA	gidA	Cellular processes	Cell division	641612404	YP_001735627 SYNPCC7002_A2394 glucose inhibited division protein A [Synechococcus sp. PCC 7002]	CDS	cyt	6	0.646843	21.8274	21.0535	21.7035	21.7644	23.0345	22.378	22.2976	22.2908	5	1.1%
2403	SYNPCC7002_A2395	conserved hypothetical protein	protein of unknown function DUF1830		Hypothetical		641612405	YP_001735628 SYNPCC7002_A2395 hypothetical protein [Synechococcus sp. PCC 7002]	CDS	cyt	3	0.655828	19.6448	18.1907	19.0574		20.4884	19.9875	19.6528	19.9636	3	2.7%
2408	SYNPCC7002_A2400	conserved hypothetical protein	conserved hypothetical thylakoid membrane protein		Hypothetical		641612410	YP_001735633 SYNPCC7002_A2400 hypothetical protein [Synechococcus sp. PCC 7002]	CDS	TM 2 TM	3	0.639196	21.5667	21.8554	21.6293	21.1956	23.2816	22.9038	24.2473	23.2118	1	0.6%
2413	SYNPCC7002_A2405	cyanophycin synthetase	cyanophycin synthetase, CphA	cphA	Other categories	Adaptations and atypical conditions	641612415	YP_001735638 SYNPCC7002_A2405 cyanophycin synthetase [Synechococcus sp. PCC 7002]	CDS	cyt	13	0.606547	21.892	20.9021	21.9554	22.4271	22.9987	22.8762	21.8643	23.0075	8	0.9%
2414	SYNPCC7002_A2406	cyanophycinase	cyanophycinase, CphB	cphB	Other categories	Adaptations and atypical conditions	641612416	YP_001735639 SYNPCC7002_A2406 cyanophycinase [Synechococcus sp. PCC 7002]	CDS	cyt	3	0.622737	22.0084	21.62	22.1676	21.9187	19.6685	21.7586	24.0537	21.968	3	1.1%
2426	SYNPCC7002_A2418	chaperone protein DnaK	molecular chaperone, DnaK2	dnaK2	Cellular processes	Chaperones	641612428	YP_001735651 SYNPCC7002_A2418 chaperone protein DnaK [Synechococcus sp. PCC 7002]	CDS	cyt	21	0.673067	23.8844	25.5106	24.3697	23.918	24.3165	24.5782	26.8904	24.8339	4	0.6%
2429	SYNPCC7002_A2421	GTP-binding protein LepA	GTP-binding protein, LepA	lepA	Other categories	Other	641612431	YP_001735654 SYNPCC7002_A2421 GTP-binding protein LepA [Synechococcus sp. PCC 7002]	CDS	cyt	6	0.388409	21.0699	21.2086	21.2201	20.4221	21.8094	21.6159	22.1967	21.1244	6	1.0%
2430	SYNPCC7002_A2422	catalase/peroxidase HPI	bifunctional catalase/peroxidase HPI, KatG	katG	Cellular processes	Detoxification	641612432	YP_001735655 SYNPCC7002_A2422 catalase/peroxidase HPI [Synechococcus sp. PCC 7002]	CDS	cyt	20	0.46524	22.6144	21.6517	22.265	22.5911	23.3556	23.5482	22.5557	23.5412	4	0.6%
2438	SYNPCC7002_A2430	serine hydroxymethyltransferase	serine hydroxymethyltransferase, GlyA	glyA	Amino acid biosynthesis	Serine family / Sulfur assimilation	641612440	YP_001735663 SYNPCC7002_A2430 serine hydroxymethyltransferase [Synechococcus sp. PCC 7002]	CDS	cyt	12	0.330289	21.1698	22.9118	21.5111	21.3533	22.3105	21.4252	23.515	22.0208	5	1.2%
2446	SYNPCC7002_A2438	Glucokinase	glucokinase, Glck	glck	Energy metabolism	Glycolysis	641612448	YP_001735671 SYNPCC7002_A2438 Glucokinase [Synechococcus sp. PCC 7002]	CDS	cyt	4	0.478116	22.0613	21.6844	22.6496	22.3117	21.8589	21.7263	22.3858	21.8198	5	1.7%
2449	SYNPCC7002_A2441	transcriptional regulator, TetR family protein	transcriptional regulator, TetR family		Regulatory functions		641612451	YP_001735674 SYNPCC7002_A2441 transcriptional regulator, TetR family protein [Synechococcus sp. PCC 7002]	CDS	cyt	3	0.613829	22.6096	21.125	22.2614	22.7811	22.5473	23.9137	20.6519	24.4959	2	1.0%
2451	SYNPCC7002_A2443	acetyl-CoA carboxylase, carboxyl transferase, alpha subunit	acetyl-CoA carboxylase carboxyltransferase, alpha subunit, AccA	accA	Fatty acid, phospholipid and sterol metabolism		641612453	YP_001735676 SYNPCC7002_A2443 acetyl-CoA carboxylase, carboxyl transferase, alpha subunit [Synechococcus sp. PCC 7002]	CDS	cyt	10	0.507856	22.2684	23.9172	22.7647	22.5408	23.2869	22.565	23.4607	22.8188	3	0.9%
2452	SYNPCC7002_A2444	GTP cyclohydrolase I	GTP cyclohydrolase I, FolE	folE	Biosynthesis of cofactors, prosthetic groups, and carriers	Folic acid	641612454	YP_001735677 SYNPCC7002_A2444 GTP cyclohydrolase I [Synechococcus sp. PCC 7002]	CDS	cyt	5	0.54348	22.6609	22.8355	22.7572	22.6404	23.6711	24.349	24.3405	23.9688	3	1.3%
2460	SYNPCC7002_A2452	Fe-S oxidoreductases family 2 protein (adical SAM domain protein)	Fe-S oxidoreductase		Hypothetical		641612462	YP_001735685 SYNPCC7002_A2452 Fe-S oxidoreductases family 2 protein (adical SAM domain protein) [Synechococcus sp. PCC 7002]	CDS	cyt	8	0.551749	20.3141	19.9517	20.2912	20.5992	23.0459	21.8253	21.7522	21.8985	12	1.4%
2464	SYNPCC7002_A2456	glycyl-tRNA synthetase, beta subunit	glycyl-tRNA synthetase, beta subunit, GlyS	glyS	Translation	Aminoacyl tRNA synthetases and tRNA modification	641612466	YP_001735689 SYNPCC7002_A2456 glycyl-tRNA synthetase, beta subunit [Synechococcus sp. PCC 7002]	CDS	cyt	8	0.408464	21.9308	21.025	21.5602	21.8797	21.3225	21.383	21.5378	22.2122	2	0.3%
2466	SYNPCC7002_A2458	chaperonin, 60 kDa protein	heat shock protein 60 family chaperone, GroEL	groEL	Cellular processes	Chaperones	641612468	YP_001735691 SYNPCC7002_A2458 chaperonin, 60 kDa protein [Synechococcus sp. PCC 7002]	CDS	cyt	49	0.516108	26.1519	26.6438	26.3716	25.5408	25.1864	24.6694	26.1772	25.0832	2	0.4%
2468	SYNPCC7002_A2460	cytosol aminopeptidase	leucine aminopeptidase, PepA	pepA	Translation	Protein modification and translation factors	641612470	YP_001735693 SYNPCC7002_A2460 cytosol aminopeptidase [Synechococcus sp. PCC 7002]	CDS	cyt	11	0.442682	22.8766	22.1949	22.7364	23.1041	23.8539	22.9681	24.4092	23.0527	4	0.8%
2474	SYNPCC7002_A2466	5-methyltetrahydrofolate--homocysteine methyltransferase (methionine synthase)	B12-dependent 5-methyltetrahydrofolate--homocysteine methyltransferase, MetH	metH	Amino acid biosynthesis	Aspartate family	641612476	YP_001735699 SYNPCC7002_A2466 5-methyltetrahydrofolate--homocysteine methyltransferase (methionine synthase) [Synechococcus sp. PCC 7002]	CDS	cyt	9	0.603678	20.7853	21.2514	21.0708	21.0759	21.4255	21.4464	22.5298	21.064	17	1.4%
2476	SYNPCC7002_A2468	asparaginyl-tRNA synthetase	asparaginyl-tRNA synthetase, AsnC	asnC	Translation	Aminoacyl tRNA synthetases and tRNA modification	641612478	YP_001735701 SYNPCC7002_A2468 asparaginyl-tRNA synthetase [Synechococcus sp. PCC 7002]	CDS	cyt	6	0.753611	21.0741	21.4943	20.3935	21.4954	21.7743	22.3092	23.71	22.276	4	0.9%
2484	SYNPCC7002_A2476	geranylgeranyl reductase	geranylgeranyl hydrogenase, ChlP	chlP	Biosynthesis of cofactors, prosthetic groups, and carriers	Cobalamin, heme, phycobilin and porphyrin	641612486	YP_001735709 SYNPCC7002_A2476 geranylgeranyl reductase [Synechococcus sp. PCC 7002]	CDS	cyt	14	0.706325	24.0624	24.7202	24.283	24.4112	26.2522	25.4785	25.0228	25.4375	5	1.2%
2495	SYNPCC7002_A2487	argininosuccinate lyase	argininosuccinate lyase, ArgH	argH	Amino acid biosynthesis	Glutamate family / Nitrogen assimilation	641612497	YP_001735720 SYNPCC7002_A2487 argininosuccinate lyase [Synechococcus sp. PCC 7002]	CDS	cyt	8	0.801174	22.2289	21.7895	22.4077	21.6218	20.1716	20.3357	23.601	20.546	3	0.6%
2496	SYNPCC7002_A2488	carbamoyl-phosphate synthase, large subunit	carbamoyl phosphate synthase, large subunit, CarB	carB	Energy metabolism	Amino acids and amines	641612498	YP_001735721 SYNPCC7002_A2488 carbamoyl-phosphate synthase, large subunit [Synechococcus sp. PCC 7002]	CDS	cyt	17	0.355589	22.0337	22.0858	22.1876	21.6015	22.4713	22.2648	22.7952	22.0657	13	1.2%
2498	SYNPCC7002_A2490	Transglutaminase-like superfamily protein	transglutaminase-like superfamily protein		Hypothetical		641612500	YP_001735723 SYNPCC7002_A2490 Transglutaminase-like superfamily protein [Synechococcus sp. PCC 7002]	CDS	cyt	5	0.707931	21.1241	18.902	20.8895	21.2839	21.242	20.966	20.9227	20.846	7	1.2%
2513	SYNPCC7002_A2505	carbamoyl-phosphate synthase, small subunit	carbamoyl phosphate synthase, small subunit, CarA	carA	Energy metabolism	Amino acids and amines	641612515	YP_001735738 SYNPCC7002_A2505 carbamoyl-phosphate synthase, small subunit [Synechococcus sp. PCC 7002]	CDS	cyt	4	0.494497	21.3408	20.9153	21.1015	22.1748	21.6689	20.8961	22.204	19.9982	2	0.5%
2515	SYNPCC7002_A2507	iron transport protein	FeIII ABC transport system, substrate-binding component, FutA	futA	Transport and binding proteins		641612517	YP_001735740 SYNPCC7002_A2507 iron transport protein [Synechococcus sp. PCC 7002]	CDS	LP - IM	8	0.719565	21.8815	21.5503	21.4936	21.6532	23.1918	23.1341	21.5917	23.3424	4	1.1%
2516	SYNPCC7002_A2508	heme oxygenase (decyclizing)	heme oxygenase (decyclizing), Hox1	hox1	Biosynthesis of cofactors, prosthetic groups, and carriers	Cobalamin, heme, phycobilin and porphyrin	641612518	YP_001735741 SYNPCC7002_A2508 heme oxygenase (decyclizing) [Synechococcus sp. PCC 7002]	CDS	cyt	10	0.425332	23.3747	23.9016	23.78	23.4541	24.9332	24.3776	24.4538	24.1064	1	0.4%
2524	SYNPCC7002_A2516	acetylglutamate kinase	acetylglutamate kinase, ArgB	argB	Amino acid biosynthesis	Glutamate family / Nitrogen assimilation	641612526	YP_001735749 SYNPCC7002_A2516 acetylglutamate kinase [Synechococcus sp. PCC 7002]	CDS	cyt	8	0.66141	22.2652	22.6834	22.4375	22.5894	21.091	22.538	23.8753	22.6094	4	1.3%
2529	SYNPCC7002_A2521	Protein of unknown function (DUF561)	protein of unknown function DUF561, Ycf243	ycf243	Hypothetical		641612531	YP_001735754 SYNPCC7002_A2521 Protein of unknown function (DUF561) [Synechococcus sp. PCC 7002]	CDS	cyt	3	0.554974	22.7087	23.772	23.497	21.2286	19.8349		21.522	22.0491	2	0.8%
2531	SYNPCC7002_A2523	two-component response regulator	two component signal transduction system, response regulator, LuxR family		Regulatory functions		641612533	YP_001735756 SYNPCC7002_A2523 two-component response regulator [Synechococcus sp. PCC 7002]	CDS	cyt-IM assoc	10	0.660105	23.4001	21.187	23.1516	23.3911	23.0081	24.0113	21.7754	23.7603	3	1.3%
2538	SYNPCC7002_A2530	aspartate 1-decarboxylase	aspartate 1-decarboxylase, PanD	panD	Biosynthesis of cofactors, prosthetic groups, and carriers	Pantothenate	641612540	YP_001735762 SYNPCC7002_A2530 aspartate 1-decarboxylase [Synechococcus sp. PCC 7002]	CDS	cyt	3	0.623475	21.062	21.5844	21.414	21.3225	23.3178	21.9454	22.6827	21.8948	3	1.6%
2544	SYNPCC7002_A2536	aspartyl/glutamyl-tRNA(Asn/Gln) amidotransferase, B subunit	aspartyl/glutamyl-tRNA amidotransferase, subunit B, GatB	gatB	Translation	Aminoacyl tRNA synthetases and tRNA modification	641612546	YP_001735768 SYNPCC7002_A2536 aspartyl/glutamyl-tRNA(Asn/Gln) amidotransferase, B subunit [Synechococcus sp. PCC 7002]	CDS	cyt	18	0.56773	23.4033	23.8424	23.5305	23.3737	23.3271	23.0137	24.4395	22.9461	6	1.2%
2549	SYNPCC7002_A2541	NADH dehydrogenase subunit H	NADH dehydrogenase, subunit H, NdhH	ndhH	Photosynthesis and respiration	NADH dehydrogenase	641612551	YP_001735773 SYNPCC7002_A2541 NADH dehydrogenase subunit H [Synechococcus sp. PCC 7002]	CDS	cyt-TM assoc	15	0.814458	23.3234	23.5903	23.359	23.1859	26.7309	25.6003	23.7755	25.4628	5	1.3%
2554	SYNPCC7002_A2546	DNA topoisomerase I	DNA topoisomerase I, TopA	topA	DNA replication, restriction, modification, recombination, and repair		641612556	YP_001735778 SYNPCC7002_A2546 DNA topoisomerase I [Synechococcus sp. PCC 7002]	CDS	cyt	9	0.434822	22.1533	21.653	22.1684	21.7502	20.7232	21.7786	20.9323	21.3874	4	0.5%
2557	SYNPCC7002_A2549	adenine phosphoribosyltransferase	adenine phosphoribosyltransferase, Apt	apt	Purines, pyrimidines, nucleosides, and nucleotides	Interconversions and salvage of nucleosides and nucleotides	641612559	YP_001735781 SYNPCC7002_A2549 adenine phosphoribosyltransferase [Synechococcus sp. PCC 7002]	CDS	cyt	4	0.67665	20.2336	21.2454	20.4005	21.632	18.4685	21.6489	22.5398	22.2797	2	1.2%
2566	SYNPCC7002_A2558	transaldolase	transaldolase, TalC	talC	Fatty acid, phospholipid and sterol metabolism		641612568	YP_001735790 SYNPCC7002_A2558 transaldolase [Synechococcus sp. PCC 7002]	CDS	cyt	3	0.610727	20.7589	20.756	21.0602	21.4805	23.6798	23.1734	22.0333	22.3229	3	1.4%
2567	SYNPCC7002_A2559	malonyl CoA-acyl carrier protein transacylase	malonyl CoA-acyl carrier protein transacylase, FabB	fabD	Fatty acid, phospholipid and sterol metabolism		641612569	YP_001735791 SYNPCC7002_A2559 malonyl CoA-acyl carrier protein transacylase [Synechococcus sp. PCC 7002]	CDS	cyt	4	0.612408	20.7093	21.892	21.0537	20.4033	22.9892	21.2108	21.0701	21.3917	4	1.4%
2568	SYNPCC7002_A2560	phosphoglycerate mutase	phosphoglycerate mutase, GpmB	gpmB	Energy metabolism	Glycolysis	641612570	YP_001735792 SYNPCC7002_A2560 phosphoglycerate mutase [Synechococcus sp. PCC 7002]	CDS	cyt	9	0.615363	22.4895	22.7587	21.9019	22.0904	23.5559	22.6808	24.824	23.1265	8	1.8%
2573	SYNPCC7002_A2565	GDP-mannose 4,6-dehydratase	GDP-mannose 4,6-dehydratase, Gmd	gmd	Energy metabolism	Sugars	641612575	YP_001735797 SYNPCC7002_A2565 GDP-mannose 4,6-dehydratase [Synechococcus sp. PCC 7002]	CDS	cyt	9	0.780102	22.8414	22.714	22.9925	22.92	22.1595	22.8993	25.8194	22.7895	2	0.6%
2579	SYNPCC7002_A2571	ATPase like protein	ATPase like protein, Ycf45	ycf45	Hypothetical		641612581	YP_001735803 SYNPCC7002_A2571 ATPase like protein [Synechococcus sp. PCC 7002]	CDS	cyt	3	0.603784	22.0154	21.317	21.6524	21.233	23.044	23.0043	22.9085	22.5412	2	0.3%
2586	SYNPCC7002_A2578	possible lipoprotein	putative outer membrane or lipoprotein		Biosynthesis of cofactors, prosthetic groups, and carriers	Thiamin	641612588	YP_001735810 SYNPCC7002_A2578 possible lipoprotein [Synechococcus sp. PCC 7002]	CDS	OM | extra	3	0.558351	19.6345		17.9994		19.4955	19.9859	19.0068	19.8809	3	0.3%
2596	SYNPCC7002_A2589	ferrochelatase	ferrochelatase, protoheme ferro-lyase, HemH	hemH	Biosynthesis of cofactors, prosthetic groups, and carriers	Cobalamin, heme, phycobilin and porphyrin	641612599	YP_001735821 SYNPCC7002_A2589 ferrochelatase [Synechococcus sp. PCC 7002]	CDS	cyt	20	0.65516	23.972	22.314	23.9834	24.3753	25.9395	25.2824	23.3131	25.3112	2	0.5%
2597	SYNPCC7002_A2590	short-chain alcohol dehydrogenase family	short chain dehydrogenase		Other categories	Other	641612600	YP_001735822 SYNPCC7002_A2590 short-chain alcohol dehydrogenase family [Synechococcus sp. PCC 7002]	CDS	cyt	6	0.344022	21.5701	20.7151	21.3465	21.3487	19.8957	21.0916	21.5584	21.0309	7	1.1%
2620	SYNPCC7002_A2613	carbon dioxide concentrating mechanism protein	carboxysome major structural protein, CcmK4	ccmK4	Photosynthesis and respiration	CO2 fixation	641612623	YP_001735845 SYNPCC7002_A2613 carbon dioxide concentrating mechanism protein [Synechococcus sp. PCC 7002]	CDS	CS	4	0.283506	24.4884	26.8916	24.5297	24.7959	24.1437	24.8565	26.8686	24.5762	1	0.9%
2621	SYNPCC7002_A2614	gamma-glutamyl phosphate reductase	gamma-glutamyl phosphate reductase, ProA	proA	Amino acid biosynthesis	Glutamate family / Nitrogen assimilation	641612624	YP_001735846 SYNPCC7002_A2614 gamma-glutamyl phosphate reductase [Synechococcus sp. PCC 7002]	CDS	cyt	10	0.629972	22.4367	23.3508	22.411	22.5524	20.5031	23.3101	24.2432	23.4983	6	1.4%
2627	SYNPCC7002_A2620	photosystem I reaction center subunit XI	photosystem I reaction center subunit XI, PsaL	psaL	Photosynthesis and respiration	Photosystem I	641612630	YP_001735852 SYNPCC7002_A2620 photosystem I reaction center subunit XI [Synechococcus sp. PCC 7002]	CDS	TM 2 TM	4	0.687119	24.5737	24.2727	23.6263	24.014		27.2993	25.3521	27.6399	2	1.3%
2630	SYNPCC7002_A2623	2-methylcitrate synthase/citrate synthase II	citrate synthase, GltA	gltA	Energy metabolism	TCA cycle	641612633	YP_001735855 SYNPCC7002_A2623 2-methylcitrate synthase/citrate synthase II [Synechococcus sp. PCC 7002]	CDS	cyt	14	0.630124	27.3615	25.8845	26.8467	27.4873	29.4715	27.8904	26.4668	27.6806	4	1.1%
2636	SYNPCC7002_A2629	putative sulfite reductase	assimilatory nitrite/sulfite reductase, FeS binding		Amino acid biosynthesis	Glutamate family / Nitrogen assimilation	641612639	YP_001735861 SYNPCC7002_A2629 putative sulfite reductase [Synechococcus sp. PCC 7002]	CDS	cyt	31	0.41247	25.5394	25.2347	25.4989	25.3146	26.9014	25.973	26.0236	26.0417	13	1.7%
2637	SYNPCC7002_A2630	hypothetical protein	hypothetical protein		Translation	Ribosomal proteins: synthesis and modification	641612640	YP_001735862 SYNPCC7002_A2630 hypothetical protein [Synechococcus sp. PCC 7002]	CDS	cyt	5	0.537919	24.1601	24.8178	24.2292	24.1221	24.6593	24.9937	25.4768	25.2612	2	1.0%
2640	SYNPCC7002_A2633	UDP-N-acetylglucosamine pyrophosphorylase	UDP-N-acetylglucosamine pyrophosphorylase, GlmU	glmU	Cell envelope	Murein sacculus and peptidoglycan	641612643	YP_001735865 SYNPCC7002_A2633 UDP-N-acetylglucosamine pyrophosphorylase [Synechococcus sp. PCC 7002]	CDS	cyt	3	0.585524	19.545	20.5468	19.1183	19.2033	21.0528	20.1099	19.8014	19.8039	9	2.0%
2645	SYNPCC7002_A2638	putative coenzyme F420 hydrogenase/dehydrogenase, beta subunit	putative 3,8-divinyl(proto)chlorophyll(ide), CvrA	cvrA	Hypothetical		641612648	YP_001735870 SYNPCC7002_A2638 putative coenzyme F420 hydrogenase/dehydrogenase, beta subunit [Synechococcus sp. PCC 7002]	CDS	cyt	3	0.588914	18.5675	17.9022	18.9847	18.8889	18.4887	20.1373	19.2476	20.3302	10	2.5%
2660	SYNPCC7002_A2653	adenylosuccinate lyase	adenylosuccinate lyase, PurB	purB	Purines, pyrimidines, nucleosides, and nucleotides	Purine ribonucleotide biosynthesis	641612663	YP_001735885 SYNPCC7002_A2653 adenylosuccinate lyase [Synechococcus sp. PCC 7002]	CDS	cyt	8	0.486179	22.586	22.7827	22.6321	22.1621	22.627	22.5757	23.4847	22.4496	6	1.4%
2661	SYNPCC7002_A2654	EAL domain protein	diguanylate phosphodiesterase		Hypothetical		641612664	YP_001735886 SYNPCC7002_A2654 EAL domain protein [Synechococcus sp. PCC 7002]	CDS	cyt	8	0.75074	23.2865	21.7538	23.0154	23.5921	24.793	24.3562	20.4258	24.318	5	2.0%
2662	SYNPCC7002_A2655	CobW/P47K family protein	CobW/P47K family protein		Hypothetical		641612665	YP_001735887 SYNPCC7002_A2655 CobW/P47K family protein [Synechococcus sp. PCC 7002]	CDS	cyt	16	0.472146	23.9509	24.0648	23.8186	24.4619	23.7113	25.103	24.8178	24.9337	8	2.1%
2670	SYNPCC7002_A2664	bacterioferritin	bacterioferritin, Bfr	bfr	Transport and binding proteins		641612674	YP_001735896 SYNPCC7002_A2664 bacterioferritin [Synechococcus sp. PCC 7002]	CDS	cyt-TM assoc	3	0.635095	19.5285	18.7959	19.4228		18.6502	20.621	18.0395	20.7297	1	0.6%
2671	SYNPCC7002_A2665	phosphoribulokinase	phosphoribulokinase, Prk	prk	Photosynthesis and respiration	CO2 fixation	641612675	YP_001735897 SYNPCC7002_A2665 phosphoribulokinase [Synechococcus sp. PCC 7002]	CDS	cyt	21	0.592387	26.4399	26.9786	26.6452	27.0226	27.4667	27.4219	25.4669	27.4917	4	1.2%
2677	SYNPCC7002_A2671	conserved hypothetical protein	hypothetical protein		Hypothetical		641612681	YP_001735902 SYNPCC7002_A2671 hypothetical protein [Synechococcus sp. PCC 7002]	CDS	cyt	7	0.75001	25.26	26.7927	25.4769	24.8854	26.167	25.3781	27.3064	25.6909	2	0.9%
2678	SYNPCC7002_A2672	conserved hypothetical protein	phycobilisome protein		Hypothetical		641612682	YP_001735903 SYNPCC7002_A2672 hypothetical protein [Synechococcus sp. PCC 7002]	CDS	cyt	7	0.707755	23.2158	24.7272	24.1737	22.9387	25.4285	24.2711	26.3677	24.4699	2	1.3%
2680	SYNPCC7002_A2674	V4R domain protein	V4R domain-containing protein		Hypothetical		641612684	YP_001735905 SYNPCC7002_A2674 V4R domain protein [Synechococcus sp. PCC 7002]	CDS	cyt	12	0.695292	22.4858	23.853	23.3206	23.1278	23.9482	23.4828	24.5924	23.3863	4	1.7%
2702	SYNPCC7002_A2696	erthyrocyte band 7 integral membrane protein	band 7 family protein		Hypothetical		641612706	YP_001735927 SYNPCC7002_A2696 erthyrocyte band 7 integral membrane protein [Synechococcus sp. PCC 7002]	CDS	cyt	6	0.383757	23.0359	23.153	23.1062	23.3161	23.1955	23.1689	22.1382	23.1598	1	0.3%
2707	SYNPCC7002_A2701	probable protein phosphatase	Mn++ or Mg++ dependent protein serine/threonine phosphatase		Other categories	Other	641612711	YP_001735932 SYNPCC7002_A2701 probable protein phosphatase [Synechococcus sp. PCC 7002]	CDS	cyt	3	0.601777	21.1998	21.0046	21.7681	21.9245	19.1157		20.8946	21.2283	16	2.4%
2710	SYNPCC7002_A2704	acetolactate synthase, small subunit	acetolactate synthase, small subunit, IlvH	ilvH	Amino acid biosynthesis	Branched chain family	641612714	YP_001735935 SYNPCC7002_A2704 acetolactate synthase, small subunit [Synechococcus sp. PCC 7002]	CDS	cyt	3	0.56002	23.7775	24.3915	23.7912	23.5518	23.5747	23.7646	25.4917	23.7386	2	1.2%
2712	SYNPCC7002_A2706	methionyl-tRNA synthetase	methionyl-tRNA synthetase, MetG	metG	Translation	Aminoacyl tRNA synthetases and tRNA modification	641612716	YP_001735937 SYNPCC7002_A2706 methionyl-tRNA synthetase [Synechococcus sp. PCC 7002]	CDS	cyt	4	0.255852	22.3661	22.6563	22.3835	22.2569		22.4753	22.6965	22.5057	7	1.3%
2715	SYNPCC7002_A2709	tRNA (5-methylaminomethyl-2-thiouridylate)-methyltransferase	tRNA (5-methylaminomethyl-2-thiouridylate)-methyltransferase, MnmA	mnmA	Translation	Aminoacyl tRNA synthetases and tRNA modification	641612719	YP_001735940 SYNPCC7002_A2709 tRNA (5-methylaminomethyl-2-thiouridylate)-methyltransferase [Synechococcus sp. PCC 7002]	CDS	cyt	5	0.585883	21.6172	20.4813	21.4722	22.1389	24.5762	23.1238	21.82	23.4089	7	2.2%
2733	SYNPCC7002_A2727	putative dethiobiotin synthase	dethiobiotin synthetase, BioD	bioD	Biosynthesis of cofactors, prosthetic groups, and carriers	Biotin	641612737	YP_001735957 SYNPCC7002_A2727 putative dethiobiotin synthase [Synechococcus sp. PCC 7002]	CDS	cyt	5	0.698975	21.6022	22.8917	21.4579	21.8613	19.8911	22.3469	23.3559	22.4129	3	1.3%
2742	SYNPCC7002_A2737	conserved hypothetical protein	glutathione S-transferase family protein		Hypothetical		641612747	YP_001735967 SYNPCC7002_A2737 hypothetical protein [Synechococcus sp. PCC 7002]	CDS	cyt	10	0.747413	23.4557	22.4507	23.4137	24.2418	25.2077	25.1052	23.74	25.1277	9	2.3%
2753	SYNPCC7002_A2749	NADH dehydrogenase subunit K	NADH dehydrogenase, subunit B, NdhK	ndhK	Photosynthesis and respiration	NADH dehydrogenase	641612759	YP_001735978 SYNPCC7002_A2749 NADH dehydrogenase subunit K [Synechococcus sp. PCC 7002]	CDS	TM 2 TM	5	0.664524	21.7798	21.1803	21.9775	22.5907	24.5443	23.8111	21.9062	23.6039	4	1.6%
2770	SYNPCC7002_A2766	glutamate-cysteine ligase	glutamate-cysteine ligase, GshA	gshA	Hypothetical		641612776	YP_001735995 SYNPCC7002_A2766 glutamate-cysteine ligase [Synechococcus sp. PCC 7002]	CDS	cyt	9	0.609821	23.4255	23.147	23.45	24.0003	23.4694	25.2745	23.1554	25.4622	7	1.8%
2774	SYNPCC7002_A2770	acetolactate synthase	TPP-dependent 2-oxoglutarate decarboxylase, Kgd	kgd	Amino acid biosynthesis	Branched chain family	641612780	YP_001735999 SYNPCC7002_A2770 acetolactate synthase [Synechococcus sp. PCC 7002]	CDS	cyt	4	0.531069	21.2113	20.3869	20.6594	20.4883	22.7195	21.0177	19.374	21.2952	8	1.5%
2775	SYNPCC7002_A2771	succinate-semialdehyde dehydrogenase	succinate-semialdehyde dehydrogenase (NADP+), YneI	yneI	Energy metabolism	Amino acids and amines	641612781	YP_001736000 SYNPCC7002_A2771 succinate-semialdehyde dehydrogenase [Synechococcus sp. PCC 7002]	CDS	cyt	8	0.656768	20.2932	19.2307	19.7112	20.5066	19.9687	21.1696	20.1604	20.7554	5	1.1%
2778	SYNPCC7002_A2773	conserved hypothetical protein	conserved hypothetical protein		Hypothetical		641612783	YP_001736002 SYNPCC7002_A2773 hypothetical protein [Synechococcus sp. PCC 7002]	CDS	cyt	11	0.495003	19.2046	19.8384	18.9483	19.9941	21.3636	19.4206	19.7482	19.4011	6	1.2%
2782	SYNPCC7002_A2777	conserved hypothetical protein	hypothetical protein		Hypothetical		641612787	YP_001736006 SYNPCC7002_A2777 hypothetical protein [Synechococcus sp. PCC 7002]	CDS	cyt	4	0.600971	22.0801	22.7776	22.4074	22.4976	23.5576	22.2802	23.0622	22.1516	2	1.3%
2785	SYNPCC7002_A2780	queuine tRNA-ribosyltransferase	tRNA-guanine transglycosylase, Tgt	tgt	Translation	Aminoacyl tRNA synthetases and tRNA modification	641612790	YP_001736009 SYNPCC7002_A2780 queuine tRNA-ribosyltransferase [Synechococcus sp. PCC 7002]	CDS	cyt	3	0.597863	19.0787	17.6477	19.0025	19.3249	21.0011	20.9083	18.5544	20.5738	8	2.1%
2795	SYNPCC7002_A2790	conserved hypotehtical protein (UPF0075)	anhydro-N-acetylmuramic acid kinase, AnmK	anmK	Hypothetical		641612800	YP_001736014 SYNPCC7002_A2790 conserved hypotehtical protein (UPF0075) [Synechococcus sp. PCC 7002]	CDS	cyt	6	0.707616	21.501	20.7481	21.4815	21.7731	23.688	22.4998	22.6799	22.3395	7	1.8%
2801	SYNPCC7002_A2797	acetolactate synthase, large subunit, biosynthetic type	acetolactate synthase, large subunit, IlvB	ilvB	Amino acid biosynthesis	Branched chain family	641612807	YP_001736021 SYNPCC7002_A2797 acetolactate synthase, large subunit, biosynthetic type [Synechococcus sp. PCC 7002]	CDS	cyt	12	0.523362	22.8636	23.4046	22.8979	21.9314	24.9537	24.0927	25.0112	24.1912	6	1.0%
2810	SYNPCC7002_A2806	argininosuccinate synthase	argininosuccinate synthase, ArgG	argG	Amino acid biosynthesis	Glutamate family / Nitrogen assimilation	641612816	YP_001736030 SYNPCC7002_A2806 argininosuccinate synthase [Synechococcus sp. PCC 7002]	CDS	cyt	18	0.590188	24.3874	24.6657	24.4173	24.3728	25.1661	24.1602	26.4546	23.8353	4	1.0%
2814	SYNPCC7002_A2810	carotenoid binding protein	orange carotenoid binding protein, Ocp	ocp	Hypothetical		641612820	YP_001736034 SYNPCC7002_A2810 carotenoid binding protein [Synechococcus sp. PCC 7002]	CDS	cyt	14	0.273153	25.4758	26.4888	25.7559	25.517	25.5009	25.5451	26.0378	25.4254	3	0.9%
2817	SYNPCC7002_A2813	S-layer like protein; probable porin	Zinc-regulated outer membrane porin, OprB family		Cell envelope	Membranes, lipoproteins, and porins	641612823	YP_001736037 SYNPCC7002_A2813 S-layer like protein; probable porin [Synechococcus sp. PCC 7002]	CDS	OM	8	0.591797	22.0484	20.3221	20.8735	22.1171	21.4968	22.7271	21.5948	22.6033	2	0.4%
2819	SYNPCC7002_A2815	two-component response regulator/ GGDEF domain protein	two component signal transduction system, response regulator with diguanylate cyclase activity		Regulatory functions		641612825	YP_001736039 SYNPCC7002_A2815 two-component response regulator/ GGDEF domain protein [Synechococcus sp. PCC 7002]	CDS	cyt-IM assoc	6	0.674129	20.9815	20.4695	21.8924	21.8661	22.4632	22.4506	21.7456	22.5743	3	0.8%
2835	SYNPCC7002_A2832	GDP-fucose synthetase	GDP-fucose synthetase, WcaG	wcaG	Cell envelope	Surface polysaccharides, lipopolysaccharides and antigens	641612842	YP_001736056 SYNPCC7002_A2832 GDP-fucose synthetase [Synechococcus sp. PCC 7002]	CDS	cyt	4	0.503004	20.8736	20.6811	21.0833	21.4413	21.7041	21.0138	21.7126	21.2999	7	2.2%
2837	SYNPCC7002_A2834	conserved hypothetical protein	conserved hypothetical protein with C-terminal domain common to Mo-dependent nitrogenases		Hypothetical		641612844	YP_001736058 SYNPCC7002_A2834 hypothetical protein [Synechococcus sp. PCC 7002]	CDS	cyt	8	0.554902	24.8417	23.3934	24.9403	25.3467	27.7947	25.3199	24.3679	26.6438	4	1.8%
2838	SYNPCC7002_A2835	histidine kinase response regulator hybrid protein	two component signal transduction system, hybrid response regulator		Regulatory functions		641612845	YP_001736059 SYNPCC7002_A2835 histidine kinase response regulator hybrid protein [Synechococcus sp. PCC 7002]	CDS	cyt-IM assoc	3	0.630842	19.4069	19.5171	19.1687	18.9357	17.3695	19.7941	20.2417	19.6272	4	1.1%
2852	SYNPCC7002_A2849	conserved hypothetical protein	hypothetical protein		Unknown		641612858	YP_001736072 SYNPCC7002_A2849 hypothetical protein [Synechococcus sp. PCC 7002]	CDS	cyt	8	0.654953	21.8593	20.5033	21.4619	21.1131	22.7766	22.3184	21.3236	22.3611	10	1.2%
2854	SYNPCC7002_A2851	glucosylglycerol-phosphate synthase	glucosylglycerol-phosphate synthase, GgpS	ggpS	Central intermediary metabolism	Polysaccharides and glycoproteins	641612860	YP_001736074 SYNPCC7002_A2851 glucosylglycerol-phosphate synthase [Synechococcus sp. PCC 7002]	CDS	cyt	12	0.462586	23.3454	22.9413	23.5873	23.4517	24.1404	23.523	24.4449	23.5901	6	1.2%
2856	SYNPCC7002_A2853	NAD+ dependent glycerol-3-phosphate dehydrogenase	NAD+ dependent glycerol-3-phosphate dehydrogenase, GpsA	gpsA	Fatty acid, phospholipid and sterol metabolism		641612862	YP_001736076 SYNPCC7002_A2853 NAD dependent glycerol-3-phosphate dehydrogenase [Synechococcus sp. PCC 7002]	CDS	cyt	11	0.421831	23.1173	23.294	23.2322	23.46	24.038	23.8044	23.8461	23.667	4	1.2%
2860	SYNPCC7002_A2857	Phosphoribulokinase	phosphoribulokinase, Prk	prk	Photosynthesis and respiration	CO2 fixation	641612866	YP_001736080 SYNPCC7002_A2857 Phosphoribulokinase [Synechococcus sp. PCC 7002]	CDS	cyt	14	0.486497	24.1091	25.1264	24.2206	24.4969	24.355	25.3299	26.2289	25.3579	2	0.7%
2869	SYNPCC7002_A2866	Zn-dependent hydrolase	Zn-dependent hydrolase		Hypothetical		641612875	YP_001736089 SYNPCC7002_A2866 Zn-dependent hydrolase [Synechococcus sp. PCC 7002]	CDS	cyt	5	0.599327	21.6876	21.6002	20.8016	21.4499	22.1781	22.7381	20.8687	22.8317	5	2.2%
2876	SYNPCC7002_A2874	conserved hypothetical protein	conserved hypothetical protein, NarM	narM	Hypothetical		641612883	YP_001736097 SYNPCC7002_A2874 hypothetical protein [Synechococcus sp. PCC 7002]	CDS	cyt	3	0.412479	22.6274	21.8142	21.9155	21.6729	21.4207	23.8885	22.4939	23.0752	4	2.5%
2887	SYNPCC7002_C0004	type 1 restriction-modification system specificity subunit	type I restriction-modification system, S subunit, HsdS	hsdS	DNA replication, restriction, modification, recombination, and repair		641612890	YP_001736104 SYNPCC7002_C0004 type 1 restriction-modification system specificity subunit [Synechococcus sp. PCC 7002]	CDS	cyt	3	0.592924	21.5056	20.6189	21.2276	21.8909	18.8714	22.1454	21.1447	22.2636	5	1.3%
2888	SYNPCC7002_C0005	conserved hypothetical protein, MloB like protein	ATP-binding protein in restriction-modification system locus		Unknown		641612891	YP_001736105 SYNPCC7002_C0005 conserved hypothetical protein, MloB like protein [Synechococcus sp. PCC 7002]	CDS	cyt	3	0.219437	18.7387	19.0811	18.9231		20.1514	18.9077	18.9174	18.9982	5	1.1%
2953	SYNPCC7002_E0018	Tetratricopeptide repeat (TPR) family protein	TPR repeat-containing protein		Hypothetical		641612951	YP_001736165 SYNPCC7002_E0018 Tetratricopeptide repeat (TPR) family protein [Synechococcus sp. PCC 7002]	CDS	cyt	6	0.662828	20.7979	20.0263	20.8678	21.5429	23.6505	22.6341	24.9296	22.2115	3	0.9%
2954	SYNPCC7002_E0019	hypothetical protein	hypothetical protein		Photosynthesis and respiration	CO2 fixation	641612952	YP_001736166 SYNPCC7002_E0019 hypothetical protein [Synechococcus sp. PCC 7002]	CDS	cyt	6	0.455762	25.2679	23.4851	25.6755	25.987	27.9014	26.2834	24.8668	26.4749	4	1.7%
3008	SYNPCC7002_F0034	conserved hypothetical protein	hypothetical protein		Unknown		641613006	YP_001736220 SYNPCC7002_F0034 hypothetical protein [Synechococcus sp. PCC 7002]	CDS	cyt	3	0.649171	18.1497	15.9769	18.2261		15.0757	18.092	17.1393	19.4047	2	0.9%
3018	SYNPCC7002_F0044	Protein of unknown function (DUF324)	CRISPR-associated RAMP protein, Cmr7	cmr6	Unknown		641613016	YP_001736230 SYNPCC7002_F0044 Protein of unknown function (DUF324) [Synechococcus sp. PCC 7002]	CDS	cyt	9	0.781082	22.692	21.375	22.4814	23.2134	23.5081	23.1508	20.9036	23.3405	10	1.5%
3022	SYNPCC7002_F0048	conserved hypothetical protein	CRISPR-associated RAMP protein, Cmr2	cmr2	Unknown		641613020	YP_001736234 SYNPCC7002_F0048 hypothetical protein [Synechococcus sp. PCC 7002]	CDS	cyt	3	0.48769	19.6707	18.8412	19.6458	19.1549	18.9765	21.1962	20.1916	20.1265	10	1.0%
3096	SYNPCC7002_G0009	conserved hypothetical protein; domain of unknown function (DUF427)	conserved hypothetical of unknown function DUF427		Hypothetical		641609855	YP_001733118 SYNPCC7002_G0009 conserved hypothetical protein; domain of unknown function (DUF427) [Synechococcus sp. PCC 7002]	CDS	cyt	8	0.453274	26.0944	25.7917	26.9503	27.6863	30.1235	28.1522	23.5799	27.8133	2	2.1%
3107	SYNPCC7002_G0019	Siderophore biosynthesis protein, IucA / IucC family	synechobactin core synthase type C group, SybF	sybF	Hypothetical		641609865	YP_001733128 SYNPCC7002_G0019 Siderophore biosynthesis protein, IucA / IucC family [Synechococcus sp. PCC 7002]	CDS	cyt	15	0.638844	23.4485	22.9471	23.5808	23.8978	24.7906	23.7427	25.6421	23.9571	7	0.9%
3109	SYNPCC7002_G0021	siderophore biosynthesis protein; N-monooxygenase	1,3-diaminopropane monooxygenase, SybE	sybE	Unknown		641609867	YP_001733130 SYNPCC7002_G0021 siderophore biosynthesis protein; N-monooxygenase [Synechococcus sp. PCC 7002]	CDS	cyt	3	0.633239	18.9511	18.9326	18.9819		18.3648	20.7998	21.3577	19.8308	7	1.6%
3111	SYNPCC7002_G0023	Siderophore biosynthesis protein	synechobactin core synthase type A group, SybC	sybC	Unknown		641609869	YP_001733132 SYNPCC7002_G0023 Siderophore biosynthesis protein [Synechococcus sp. PCC 7002]	CDS	cyt	4	0.70201	19.3672	19.8283	19.63	21.6682	22.1621	22.1113	22.0415	21.4161	8	1.3%
3123	SYNPCC7002_G0035	conserved hypothetical protein (von Willebrand factor type A domain)	conserved hypothetical protein with von Willebrand factor type A domain		Hypothetical		641609881	YP_001733144 SYNPCC7002_G0035 conserved hypothetical protein (von Willebrand factor type A domain) [Synechococcus sp. PCC 7002]	CDS	cyt	4	0.687918	22.9794	21.1273	23.1766	22.4378	18.8794	21.8632	20.5451	21.9357	1	0.2%
3175	SYNPCC7002_G0086	ATP-binding protein of ABC transporter for iron compound	iron(III) dicitrate ABC transport system, ATPase component, FecE	fecE	Transport and binding proteins		641609932	YP_001733195 SYNPCC7002_G0086 ATP-binding protein of ABC transporter for iron compound [Synechococcus sp. PCC 7002]	CDS	cyt-IM assoc	3	0.639154	21.536	21.9077	21.3549	20.9327	19.9342	21.6092	22.9663	21.6604	2	0.7%
3191	SYNPCC7002_G0105	cytochrome P450	cytochrome P450, family E		Fatty acid, phospholipid and sterol metabolism		641609951	YP_001733214 SYNPCC7002_G0105 cytochrome P450 [Synechococcus sp. PCC 7002]	CDS	cyt	3	0.560073	20.4594	19.4756	20.444	21.3762	19.0136	20.8128	19.1744	21.2827	2	0.4%
3223	SYNPCC7002_G0137	MotA/TolQ/ExbB proton channel family	outer membrane transport energizing sytem, permease component, ExbB	exbB	Transport and binding proteins		641609983	YP_001733246 SYNPCC7002_G0137 MotA/TolQ/ExbB proton channel family [Synechococcus sp. PCC 7002]	CDS	IM 3 TM	4	0.596821	21.3109	20.6541	21.0153	21.4056	22.4645	24.0065	20.9193	23.7665	1	0.5%
3244	SYNPCC7002_G0156	conserved hypothetical protein, domain of unknown function (DUF427) family	protein of unknown function DUF427		Hypothetical		641610002	YP_001733265 SYNPCC7002_G0156 conserved hypothetical protein, domain of unknown function (DUF427) family [Synechococcus sp. PCC 7002]	CDS	cyt	3	0.622013	21.0436	20.7751	20.8541	20.5322	25.9066	23.2058	20.8002	22.9277	4	2.4%

## Sheet: Sheet4
Order All	Locus_Tag	Locus_Description	Curated Product Descriptor	Gene	Primary Category	Secondary Category	Row_ID	Protein Description	type	Number of Cys Residues	protein localization	dark	dark(non-missing)	light	light(non-missing)	Fold Change
122	SYNPCC7002_A0121	UDP-N-acetylmuramoylalanyl-D-glutamate--2, 6-diaminopimelate ligase (UDP-N-acetylmuramyl-tripeptide synthetase) (Meso-diaminopimelate-adding enzyme) (UDP-MurNAc-tripeptide synthetase)	UDP-N-acetylmuramoylalanyl-D-glutamate--2,6-diaminopimelate ligase, MurE	murE	Cell envelope	Murein sacculus and peptidoglycan	641610131	YP_001733392 SYNPCC7002_A0121 UDP-N-acetylmuramoylalanyl-D-glutamate--2, 6-diaminopimelate ligase (UDP-N-acetylmuramyl-tripeptide synthetase) (Meso-diaminopimelate-adding enzyme) (UDP-MurNAc-tripeptide synthetase) [Synechococcus sp. PCC 7002]	CDS	7	cyt	20.2719	4	22.2312	4	-1.95924
310	SYNPCC7002_A0309	biotin synthase	biotin synthase, BioB	bioB	Biosynthesis of cofactors, prosthetic groups, and carriers	Biotin	641610319	YP_001733575 SYNPCC7002_A0309 biotin synthase [Synechococcus sp. PCC 7002]	CDS	12	cyt	21.1382	4	23.5134	4	-2.37513
451	SYNPCC7002_A0450	phosphoglucosamine mutase	phosphoglucosamine mutase, GlmM	glmM	Other categories	Other	641610460	YP_001733714 SYNPCC7002_A0450 phosphoglucosamine mutase [Synechococcus sp. PCC 7002]	CDS	7	cyt	20.3133	4	22.9774	4	-2.66416
656	SYNPCC7002_A0652	dihydroxy-acid dehydratase	dihydroxy-acid dehydratase, IlvD	ilvD	Amino acid biosynthesis	Branched chain family	641610662	YP_001733913 SYNPCC7002_A0652 dihydroxy-acid dehydratase [Synechococcus sp. PCC 7002]	CDS	8	cyt	25.5971	4	27.6057	4	-2.00858
711	SYNPCC7002_A0707	magnesium-protoporphyrin IX monomethyl ester aerobic oxidative cyclase (oxygen-dependent)	oxygen-dependent Mg protoporphyrin IX monomethyl ester oxidative cyclase, AcsF1	acsF1	Hypothetical		641610717	YP_001733968 SYNPCC7002_A0707 magnesium-protoporphyrin IX monomethyl ester aerobic oxidative cyclase (oxygen-dependent) [Synechococcus sp. PCC 7002]	CDS	4	cyt	22.2765	4	24.7978	4	-2.52135
712	SYNPCC7002_A0708	GTP-binding protein	GTP-binding protein, TypA	typA	Translation	Protein modification and translation factors	641610718	YP_001733969 SYNPCC7002_A0708 GTP-binding protein [Synechococcus sp. PCC 7002]	CDS	7	cyt	22.7293	4	25.4531	4	-2.72387
1068	SYNPCC7002_A1060	ribosomal protein L22	50S ribosomal protein L22, RplV	rplV	Translation	Ribosomal proteins: synthesis and modification	641611070	YP_001734318 SYNPCC7002_A1060 ribosomal protein L22 [Synechococcus sp. PCC 7002]	CDS	2	cyt	22.6813	4	24.7019	4	-2.02057
1213	SYNPCC7002_A1203	aspartate aminotransferase	L,L-diaminopimelate aminotransferase, DapL	dapL	Other categories	Other	641611213	YP_001734458 SYNPCC7002_A1203 aspartate aminotransferase [Synechococcus sp. PCC 7002]	CDS	7	cyt	21.5398	4	24.0818	4	-2.54207
2627	SYNPCC7002_A2620	photosystem I reaction center subunit XI	photosystem I reaction center subunit XI, PsaL	psaL	Photosynthesis and respiration	Photosystem I	641612630	YP_001735852 SYNPCC7002_A2620 photosystem I reaction center subunit XI [Synechococcus sp. PCC 7002]	CDS	2	TM 2 TM	24.1217	4	26.7638	3	-2.64206
2953	SYNPCC7002_E0018	Tetratricopeptide repeat (TPR) family protein	TPR repeat-containing protein		Hypothetical		641612951	YP_001736165 SYNPCC7002_E0018 Tetratricopeptide repeat (TPR) family protein [Synechococcus sp. PCC 7002]	CDS	3	cyt	20.8087	4	23.3564	4	-2.54773

## Sheet: Sheet5
Order All	Locus_Tag	Locus_Description	Curated Product Descriptor	Gene	Primary Category	Secondary Category	Protein	Description	type	protein localization	PepCount	QPRo	NLD_1	NLD_2	NLD_3	NLD_4	NLL_1	NLL_2	NLL_3	NLL_4	Number of Cys Residues	% Cysteine
[truncated: 515 more rows]

[truncated: 2 more sheets: Sheet6, Sheet7]
